# Supplementary material for: Endogenous Mouse Dicer Is an Exclusively Cytoplasmic Protein
Source: PLoS Genet. 2016 Jun 2;12(6):e1006095. doi: 10.1371/journal.pgen.1006095 (PMC4890738; doi:10.1371/journal.pgen.1006095)
Supplement: S1 Table — (XLSX) [file pgen.1006095.s003.xlsx]

## Sheet: Sheet1
Protein IDs PMEFs	Fasta headers	Number of proteins	Peptides	Unique peptides Dcr1	Unique peptides Dcr2	Unique peptides WT1	Unique peptides WT2	Intensity Dcr1	Intensity Dcr2	Intensity WT1	Intensity WT2
sp|A1L317|K1C24_MOUSE	>sp|A1L317|K1C24_MOUSE Keratin, type I cytoskeletal 24 OS=Mus musculus GN=Krt24 PE=2 SV=2	1	3	0	0	0	1	0	0	0	3012200
tr|F6WF36|F6WF36_MOUSE;tr|A2AJI1|A2AJI1_MOUSE;sp|A2AJI0-2|MA7D1_MOUSE;tr|A8Y5P4|A8Y5P4_MOUSE;sp|A2AJI0|MA7D1_MOUSE	>tr|F6WF36|F6WF36_MOUSE Uncharacterized protein (Fragment) OS=Mus musculus GN=Mtap7d1 PE=4 SV=1;>tr|A2AJI1|A2AJI1_MOUSE Microtubule-associated protein 7 domain containing 1 OS=Mus musculus GN=Mtap7d1 PE=4 SV=1;>sp|A2AJI0-2|MA7D1_MOUSE Isoform 2 of MAP7 dom	5	1	0	1	1	0	0	255740	0	0
sp|A2AWA9-3|RBGP1_MOUSE	>sp|A2AWA9-3|RBGP1_MOUSE Isoform 3 of Rab GTPase-activating protein 1 OS=Mus musculus GN=Rabgap1	1	1	0	0	1	0	0	0	426090	0
sp|E9Q557|DESP_MOUSE;tr|E9PZW0|E9PZW0_MOUSE	>sp|E9Q557|DESP_MOUSE Desmoplakin OS=Mus musculus GN=Dsp PE=3 SV=1;>tr|E9PZW0|E9PZW0_MOUSE Uncharacterized protein OS=Mus musculus GN=Dsp PE=4 SV=1	2	5	1	0	5	0	210110	0	15885000	0
tr|B1AZS9|B1AZS9_MOUSE;sp|O08807|PRDX4_MOUSE	>tr|B1AZS9|B1AZS9_MOUSE Peroxiredoxin 4 (Fragment) OS=Mus musculus GN=Prdx4 PE=4 SV=1;>sp|O08807|PRDX4_MOUSE Peroxiredoxin-4 OS=Mus musculus GN=Prdx4 PE=1 SV=1	2	1	0	1	0	1	0	0	0	34321000
tr|D3YY73|D3YY73_MOUSE;tr|D3Z2N9|D3Z2N9_MOUSE;sp|O55128|SAP18_MOUSE;tr|E9Q317|E9Q317_MOUSE	>tr|D3YY73|D3YY73_MOUSE Uncharacterized protein OS=Mus musculus GN=Sap18 PE=4 SV=1;>tr|D3Z2N9|D3Z2N9_MOUSE Uncharacterized protein OS=Mus musculus GN=Sap18 PE=4 SV=1;>sp|O55128|SAP18_MOUSE Histone deacetylase complex subunit SAP18 OS=Mus musculus GN=Sap18	4	1	0	1	0	0	0	0	0	0
sp|O70250|PGAM2_MOUSE;sp|Q9DBJ1|PGAM1_MOUSE	>sp|O70250|PGAM2_MOUSE Phosphoglycerate mutase 2 OS=Mus musculus GN=Pgam2 PE=1 SV=3;>sp|Q9DBJ1|PGAM1_MOUSE Phosphoglycerate mutase 1 OS=Mus musculus GN=Pgam1 PE=1 SV=3	2	1	0	1	0	0	0	2789100	0	0
sp|O70433|FHL2_MOUSE	>sp|O70433|FHL2_MOUSE Four and a half LIM domains protein 2 OS=Mus musculus GN=Fhl2 PE=1 SV=1	1	4	2	1	3	0	245300	419390	6446500	0
sp|O70560|SPR2I_MOUSE;sp|O70556|SPR2E_MOUSE;sp|O70555|SPR2D_MOUSE;sp|O70559|SPR2H_MOUSE	>sp|O70560|SPR2I_MOUSE Small proline-rich protein 2I OS=Mus musculus GN=Sprr2i PE=2 SV=1;>sp|O70556|SPR2E_MOUSE Small proline-rich protein 2E OS=Mus musculus GN=Sprr2e PE=2 SV=1;>sp|O70555|SPR2D_MOUSE Small proline-rich protein 2D OS=Mus musculus GN=Sprr2d	4	1	0	1	1	0	0	0	325970	0
tr|G5E8D1|G5E8D1_MOUSE;sp|O70562|SPR2K_MOUSE;sp|O70557|SPR2F_MOUSE;tr|Q9D2Q9|Q9D2Q9_MOUSE;sp|O70561|SPR2J_MOUSE	>tr|G5E8D1|G5E8D1_MOUSE Small proline-rich protein 2K OS=Mus musculus GN=Sprr2k PE=4 SV=1;>sp|O70562|SPR2K_MOUSE Small proline-rich protein 2K OS=Mus musculus GN=Sprr2k PE=2 SV=1;>sp|O70557|SPR2F_MOUSE Small proline-rich protein 2F OS=Mus musculus GN=Sprr2	5	1	1	1	0	0	1510300	0	0	0
sp|O88874|CCNK_MOUSE;tr|Q3U3M5|Q3U3M5_MOUSE	>sp|O88874|CCNK_MOUSE Cyclin-K OS=Mus musculus GN=Ccnk PE=1 SV=3;>tr|Q3U3M5|Q3U3M5_MOUSE Uncharacterized protein OS=Mus musculus GN=Ccnk PE=2 SV=1	2	1	0	0	0	1	0	0	0	272520
sp|P01027|CO3_MOUSE;sp|P01027-2|CO3_MOUSE	>sp|P01027|CO3_MOUSE Complement C3 OS=Mus musculus GN=C3 PE=1 SV=3	2	5	1	1	4	0	0	123600	6016300	0
sp|P01029|CO4B_MOUSE	>sp|P01029|CO4B_MOUSE Complement C4-B OS=Mus musculus GN=C4b PE=1 SV=3	1	1	0	0	1	0	0	0	690570	0
sp|P01631|KV2A7_MOUSE;tr|F6XWB2|F6XWB2_MOUSE	>sp|P01631|KV2A7_MOUSE Ig kappa chain V-II region 26-10 OS=Mus musculus PE=1 SV=1;>tr|F6XWB2|F6XWB2_MOUSE Uncharacterized protein (Fragment) OS=Mus musculus GN=Igkv1-115 PE=4 SV=1	2	1	1	0	1	0	1921600	0	8924400	0
sp|P01635|KV5A3_MOUSE	>sp|P01635|KV5A3_MOUSE Ig kappa chain V-V region K2 (Fragment) OS=Mus musculus PE=1 SV=1	1	1	1	1	1	0	7085600	1041700	4285600	0
sp|P01636|KV5A4_MOUSE	>sp|P01636|KV5A4_MOUSE Ig kappa chain V-V region MOPC 149 OS=Mus musculus PE=1 SV=1	1	1	0	0	1	0	0	0	5214400	0
sp|P01638|KV5A6_MOUSE;sp|P01637|KV5A5_MOUSE	>sp|P01638|KV5A6_MOUSE Ig kappa chain V-V region L6 (Fragment) OS=Mus musculus PE=2 SV=1;>sp|P01637|KV5A5_MOUSE Ig kappa chain V-V region T1 OS=Mus musculus PE=2 SV=1	2	2	2	1	2	0	3678400	0	8689800	0
sp|P01642|KV5A9_MOUSE	>sp|P01642|KV5A9_MOUSE Ig kappa chain V-V region L7 (Fragment) OS=Mus musculus GN=Gm10881 PE=1 SV=1	1	1	1	0	0	0	0	0	0	0
sp|P01645|KV5AC_MOUSE;sp|P01644|KV5AB_MOUSE;sp|P01646|KV5AD_MOUSE;sp|P01647|KV5AE_MOUSE;sp|P01643|KV5AA_MOUSE	>sp|P01645|KV5AC_MOUSE Ig kappa chain V-V region HP 93G7 OS=Mus musculus PE=1 SV=1;>sp|P01644|KV5AB_MOUSE Ig kappa chain V-V region HP R16.7 OS=Mus musculus PE=1 SV=1;>sp|P01646|KV5AD_MOUSE Ig kappa chain V-V region HP 123E6 OS=Mus musculus PE=1 SV=1;>sp|P	5	2	1	2	1	0	3063200	5306900	5097100	0
sp|P01649|KV5AG_MOUSE;sp|P01648|KV5AF_MOUSE	>sp|P01649|KV5AG_MOUSE Ig kappa chain V-V regions OS=Mus musculus PE=1 SV=1;>sp|P01648|KV5AF_MOUSE Ig kappa chain V-V region HP 91A3 OS=Mus musculus PE=1 SV=1	2	1	1	1	0	0	0	854140	0	0
sp|P01656|KV3A3_MOUSE;sp|P01654|KV3A1_MOUSE;sp|P03977|KV3A4_MOUSE;sp|P01655|KV3A2_MOUSE;sp|P01673|KV3AL_MOUSE;sp|P01672|KV3AK_MOUSE;sp|P01671|KV3AJ_MOUSE;sp|P01670|KV3AI_MOUSE;sp|P01669|KV3AH_MOUSE;sp|P01667|KV3AF_MOUSE;sp|P01660|KV3A8_MOUSE;sp|P01657|KV3A5_MOUSE;sp|P01659|KV3A7_MOUSE	>sp|P01656|KV3A3_MOUSE Ig kappa chain V-III region MOPC 70 OS=Mus musculus PE=1 SV=1;>sp|P01654|KV3A1_MOUSE Ig kappa chain V-III region PC 2880/PC 1229 OS=Mus musculus PE=1 SV=1;>sp|P03977|KV3A4_MOUSE Ig kappa chain V-III region 50S10.1 OS=Mus musculus PE=	13	3	2	2	1	0	16395000	43269000	23555000	38081000
sp|P01663|KV3AB_MOUSE;sp|P01662|KV3AA_MOUSE	>sp|P01663|KV3AB_MOUSE Ig kappa chain V-III region PC 4050 OS=Mus musculus PE=1 SV=1;>sp|P01662|KV3AA_MOUSE Ig kappa chain V-III region ABPC 22/PC 9245 OS=Mus musculus PE=1 SV=1	2	1	1	1	0	1	4406800	7121100	0	0
sp|P01674|KV3AM_MOUSE	>sp|P01674|KV3AM_MOUSE Ig kappa chain V-III region PC 2154 OS=Mus musculus PE=1 SV=1	1	1	0	0	1	0	0	0	1854400	0
sp|P01679|KV6A5_MOUSE;sp|P01678|KV6A4_MOUSE;sp|P01677|KV6A3_MOUSE;sp|P01676|KV6A2_MOUSE;sp|P01675|KV6A1_MOUSE	>sp|P01679|KV6A5_MOUSE Ig kappa chain V-VI region J539 OS=Mus musculus PE=1 SV=1;>sp|P01678|KV6A4_MOUSE Ig kappa chain V-VI region SAPC 10 OS=Mus musculus PE=1 SV=1;>sp|P01677|KV6A3_MOUSE Ig kappa chain V-VI region TEPC 601/TEPC 191 OS=Mus musculus PE=1 SV	5	1	1	1	1	0	4376100	3450200	3022200	0
sp|P01725|LV1C_MOUSE	>sp|P01725|LV1C_MOUSE Ig lambda-1 chain V region S178 OS=Mus musculus PE=1 SV=1	1	1	0	0	0	1	0	0	0	3107400
sp|P01757|HVM13_MOUSE;sp|P01756|HVM12_MOUSE;sp|P06330|HVM51_MOUSE	>sp|P01757|HVM13_MOUSE Ig heavy chain V region J558 OS=Mus musculus PE=1 SV=1;>sp|P01756|HVM12_MOUSE Ig heavy chain V region MOPC 104E OS=Mus musculus PE=1 SV=1;>sp|P06330|HVM51_MOUSE Ig heavy chain V region AC38 205.12 OS=Mus musculus PE=1 SV=1	3	2	2	2	1	1	13932000	8561500	22017000	26199000
sp|P01786|HVM17_MOUSE;sp|P01790|HVM21_MOUSE;sp|P01789|HVM20_MOUSE;sp|P01794|HVM25_MOUSE;sp|P01793|HVM24_MOUSE;sp|P01792|HVM23_MOUSE;sp|P01791|HVM22_MOUSE;sp|P01788|HVM19_MOUSE;sp|P01787|HVM18_MOUSE	>sp|P01786|HVM17_MOUSE Ig heavy chain V region MOPC 47A OS=Mus musculus PE=1 SV=1;>sp|P01790|HVM21_MOUSE Ig heavy chain V region M511 OS=Mus musculus PE=1 SV=1;>sp|P01789|HVM20_MOUSE Ig heavy chain V region M603 OS=Mus musculus PE=1 SV=1;>sp|P01794|HVM25_M	9	1	0	0	1	0	0	0	2888300	0
sp|P01800|HVM31_MOUSE;sp|P01799|HVM30_MOUSE;sp|P01798|HVM29_MOUSE;sp|P01797|HVM28_MOUSE;sp|P01796|HVM27_MOUSE;sp|P01802|HVM33_MOUSE;sp|P01801|HVM32_MOUSE	>sp|P01800|HVM31_MOUSE Ig heavy chain V-III region T957 OS=Mus musculus PE=1 SV=2;>sp|P01799|HVM30_MOUSE Ig heavy chain V-III region ABE-47N OS=Mus musculus PE=1 SV=1;>sp|P01798|HVM29_MOUSE Ig heavy chain V-III region E109 OS=Mus musculus PE=1 SV=1;>sp|P01	7	1	0	0	1	0	0	0	0	0
sp|P01806|HVM36_MOUSE;sp|P01811|HVM41_MOUSE;sp|P01810|HVM40_MOUSE;sp|P01808|HVM38_MOUSE;sp|P01807|HVM37_MOUSE	>sp|P01806|HVM36_MOUSE Ig heavy chain V region 441 OS=Mus musculus PE=2 SV=1;>sp|P01811|HVM41_MOUSE Ig heavy chain V region UPC10 OS=Mus musculus PE=1 SV=1;>sp|P01810|HVM40_MOUSE Ig heavy chain V region J539 OS=Mus musculus PE=1 SV=1;>sp|P01808|HVM38_MOUSE	5	1	0	1	0	0	0	661770	0	0
sp|P01837|IGKC_MOUSE	>sp|P01837|IGKC_MOUSE Ig kappa chain C region OS=Mus musculus PE=1 SV=1	1	5	4	5	4	4	2924100000	2345600000	2908800000	3005200000
sp|P01843|LAC1_MOUSE	>sp|P01843|LAC1_MOUSE Ig lambda-1 chain C region OS=Mus musculus PE=1 SV=1	1	3	3	2	2	0	5755300	874620	4520600	0
sp|P01845|LAC3_MOUSE;sp|P01844|LAC2_MOUSE	>sp|P01845|LAC3_MOUSE Ig lambda-3 chain C region OS=Mus musculus PE=1 SV=1;>sp|P01844|LAC2_MOUSE Ig lambda-2 chain C region OS=Mus musculus PE=1 SV=1	2	1	0	1	0	0	0	250420	0	0
sp|P01863|GCAA_MOUSE;sp|P01865|GCAM_MOUSE;sp|P84751|HVM63_MOUSE;sp|P01864|GCAB_MOUSE;tr|F6TQW2|F6TQW2_MOUSE	>sp|P01863|GCAA_MOUSE Ig gamma-2A chain C region, A allele OS=Mus musculus GN=Ighg PE=1 SV=1;>sp|P01865|GCAM_MOUSE Ig gamma-2A chain C region, membrane-bound form OS=Mus musculus GN=Igh-1a PE=1 SV=3	5	7	4	4	4	0	37763000	25887000	48919000	0
sp|P01867-2|IGG2B_MOUSE;sp|P01867|IGG2B_MOUSE	>sp|P01867-2|IGG2B_MOUSE Isoform 2 of Ig gamma-2B chain C region OS=Mus musculus GN=Igh-3;>sp|P01867|IGG2B_MOUSE Ig gamma-2B chain C region OS=Mus musculus GN=Igh-3 PE=1 SV=3	2	6	4	3	1	0	10345000	1813500	2531600	0
sp|P01868|IGHG1_MOUSE;sp|P01869|IGH1M_MOUSE	>sp|P01868|IGHG1_MOUSE Ig gamma-1 chain C region secreted form OS=Mus musculus GN=Ighg1 PE=1 SV=1;>sp|P01869|IGH1M_MOUSE Ig gamma-1 chain C region, membrane-bound form OS=Mus musculus GN=Ighg1 PE=1 SV=2	2	11	8	8	7	7	1861600000	194180000	1132100000	1952900000
sp|P02772|FETA_MOUSE	>sp|P02772|FETA_MOUSE Alpha-fetoprotein OS=Mus musculus GN=Afp PE=2 SV=1	1	1	0	0	0	1	0	0	0	0
sp|P03987-2|IGHG3_MOUSE;sp|P03987|IGHG3_MOUSE	>sp|P03987-2|IGHG3_MOUSE Isoform 2 of Ig gamma-3 chain C region OS=Mus musculus;>sp|P03987|IGHG3_MOUSE Ig gamma-3 chain C region OS=Mus musculus PE=1 SV=2	2	6	5	4	3	1	20683000	26591000	20503000	10525000
sp|P04945|KV6AB_MOUSE	>sp|P04945|KV6AB_MOUSE Ig kappa chain V-VI region NQ2-6.1 OS=Mus musculus PE=2 SV=1	1	1	1	1	1	0	2468300	2848100	5021100	0
sp|P06151|LDHA_MOUSE;tr|G5E8N5|G5E8N5_MOUSE;tr|D3Z7F0|D3Z7F0_MOUSE;tr|D3YVR7|D3YVR7_MOUSE;tr|D3Z736|D3Z736_MOUSE;tr|D3YZE4|D3YZE4_MOUSE;tr|D3YZQ9|D3YZQ9_MOUSE;sp|P00342|LDHC_MOUSE;sp|P16125|LDHB_MOUSE	>sp|P06151|LDHA_MOUSE L-lactate dehydrogenase A chain OS=Mus musculus GN=Ldha PE=1 SV=3;>tr|G5E8N5|G5E8N5_MOUSE MCG19938, isoform CRA_b OS=Mus musculus GN=Ldha PE=4 SV=1;>tr|D3Z7F0|D3Z7F0_MOUSE L-lactate dehydrogenase OS=Mus musculus GN=Ldhb PE=3 SV=1;>tr|	9	2	1	2	0	0	547600	635870	0	0
tr|B0V2N7|B0V2N7_MOUSE;sp|P07356|ANXA2_MOUSE;tr|B0V2N8|B0V2N8_MOUSE;tr|B0V2N5|B0V2N5_MOUSE	>tr|B0V2N7|B0V2N7_MOUSE Annexin A2 (Fragment) OS=Mus musculus GN=Anxa2 PE=3 SV=1;>sp|P07356|ANXA2_MOUSE Annexin A2 OS=Mus musculus GN=Anxa2 PE=1 SV=2;>tr|B0V2N8|B0V2N8_MOUSE Annexin A2 (Fragment) OS=Mus musculus GN=Anxa2 PE=3 SV=1;>tr|B0V2N5|B0V2N5_MOUSE A	4	5	1	4	4	0	231580	1103100	8097600	0
sp|P07724|ALBU_MOUSE	>sp|P07724|ALBU_MOUSE Serum albumin OS=Mus musculus GN=Alb PE=1 SV=3	1	2	1	1	1	0	0	1101600	1175800	0
sp|Q00896|A1AT3_MOUSE;sp|P07758|A1AT1_MOUSE;sp|Q00897|A1AT4_MOUSE;sp|P22599|A1AT2_MOUSE	>sp|Q00896|A1AT3_MOUSE Alpha-1-antitrypsin 1-3 OS=Mus musculus GN=Serpina1c PE=1 SV=2;>sp|P07758|A1AT1_MOUSE Alpha-1-antitrypsin 1-1 OS=Mus musculus GN=Serpina1a PE=1 SV=4;>sp|Q00897|A1AT4_MOUSE Alpha-1-antitrypsin 1-4 OS=Mus musculus GN=Serpina1d PE=2 SV=	4	4	3	3	2	0	6071400	3527000	7710900	0
sp|P07759|SPA3K_MOUSE;tr|E9Q499|E9Q499_MOUSE;tr|Q4V9W0|Q4V9W0_MOUSE;tr|F2Z405|F2Z405_MOUSE;tr|E9Q3C6|E9Q3C6_MOUSE;sp|P29621|SPA3C_MOUSE;tr|G3X8T9|G3X8T9_MOUSE;sp|Q91WP6|SPA3N_MOUSE;sp|Q03734|SPA3M_MOUSE;sp|Q5I2A0|SPA3G_MOUSE;sp|Q80X76|SPA3F_MOUSE	>sp|P07759|SPA3K_MOUSE Serine protease inhibitor A3K OS=Mus musculus GN=Serpina3k PE=1 SV=2	11	7	2	5	3	0	4597700	5533700	8908900	0
sp|P08226|APOE_MOUSE	>sp|P08226|APOE_MOUSE Apolipoprotein E OS=Mus musculus GN=Apoe PE=1 SV=2	1	1	0	0	0	1	0	0	0	669410
tr|E9Q9J0|E9Q9J0_MOUSE;sp|P62984|RL40_MOUSE;tr|E9Q0Z8|E9Q0Z8_MOUSE;sp|P62983|RS27A_MOUSE;tr|E9Q4P0|E9Q4P0_MOUSE;tr|E9Q5F6|E9Q5F6_MOUSE;tr|E9QNP0|E9QNP0_MOUSE;tr|Q5SX22|Q5SX22_MOUSE;sp|P0CG49|UBB_MOUSE;tr|Q922Z8|Q922Z8_MOUSE;tr|Q8VC46|Q8VC46_MOUSE;sp|P0CG50|UBC_MOUSE;tr|F6X7C4|F6X7C4_MOUSE;tr|D3YYZ2|D3YYZ2_MOUSE	>tr|E9Q9J0|E9Q9J0_MOUSE Uncharacterized protein OS=Mus musculus GN=Uba52 PE=4 SV=1;>sp|P62984|RL40_MOUSE Ubiquitin-60S ribosomal protein L40 OS=Mus musculus GN=Uba52 PE=1 SV=2;>tr|E9Q0Z8|E9Q0Z8_MOUSE Uncharacterized protein OS=Mus musculus GN=Ubb PE=4 SV=1	14	4	2	2	3	0	14549000	11013000	24716000	0
sp|P10126|EF1A1_MOUSE;tr|D3Z3I8|D3Z3I8_MOUSE;tr|D3YZ68|D3YZ68_MOUSE;tr|B7ZBW3|B7ZBW3_MOUSE;sp|P62631|EF1A2_MOUSE	>sp|P10126|EF1A1_MOUSE Elongation factor 1-alpha 1 OS=Mus musculus GN=Eef1a1 PE=1 SV=3;>tr|D3Z3I8|D3Z3I8_MOUSE Uncharacterized protein OS=Mus musculus GN=Eef1a1 PE=4 SV=1;>tr|D3YZ68|D3YZ68_MOUSE Uncharacterized protein OS=Mus musculus GN=Eef1a1 PE=4 SV=1;>	5	4	0	1	1	2	0	5119700	494830	113010000
sp|Q9D2U9|H2B3A_MOUSE;sp|Q8CGP2|H2B1P_MOUSE;sp|Q8CGP1|H2B1K_MOUSE;sp|Q8CGP0|H2B3B_MOUSE;sp|Q6ZWY9|H2B1C_MOUSE;sp|Q64525|H2B2B_MOUSE;sp|Q64524|H2B2E_MOUSE;sp|Q64478|H2B1H_MOUSE;sp|Q64475|H2B1B_MOUSE;sp|P10854|H2B1M_MOUSE;sp|P10853|H2B1F_MOUSE;sp|P70696|H2B1A_MOUSE;tr|Q8CBB6|Q8CBB6_MOUSE;tr|Q921L4|Q921L4_MOUSE;sp|Q8CGP2-2|H2B1P_MOUSE	>sp|Q9D2U9|H2B3A_MOUSE Histone H2B type 3-A OS=Mus musculus GN=Hist3h2ba PE=1 SV=3;>sp|Q8CGP2|H2B1P_MOUSE Histone H2B type 1-P OS=Mus musculus GN=Hist1h2bp PE=1 SV=3;>sp|Q8CGP1|H2B1K_MOUSE Histone H2B type 1-K OS=Mus musculus GN=Hist1h2bk PE=1 SV=3;>sp|Q8C	15	1	1	1	1	0	1857900	2946000	7755100	0
sp|P11031|TCP4_MOUSE	>sp|P11031|TCP4_MOUSE Activated RNA polymerase II transcriptional coactivator p15 OS=Mus musculus GN=Sub1 PE=1 SV=3	1	4	3	3	2	0	32086000	8806600	33962000	0
sp|P11087|CO1A1_MOUSE	>sp|P11087|CO1A1_MOUSE Collagen alpha-1(I) chain OS=Mus musculus GN=Col1a1 PE=1 SV=4	1	1	0	1	0	0	0	194070	0	0
sp|P11499|HS90B_MOUSE;sp|P07901|HS90A_MOUSE;tr|E9Q3D6|E9Q3D6_MOUSE;tr|B7ZC50|B7ZC50_MOUSE;tr|D3Z1R1|D3Z1R1_MOUSE;tr|E9PX27|E9PX27_MOUSE;sp|P08113|ENPL_MOUSE	>sp|P11499|HS90B_MOUSE Heat shock protein HSP 90-beta OS=Mus musculus GN=Hsp90ab1 PE=1 SV=3;>sp|P07901|HS90A_MOUSE Heat shock protein HSP 90-alpha OS=Mus musculus GN=Hsp90aa1 PE=1 SV=4	7	5	0	2	3	1	0	2044400	5889200	19737000
tr|Q2LEK5|Q2LEK5_MOUSE;sp|P12025|MK_MOUSE	>tr|Q2LEK5|Q2LEK5_MOUSE Embryonic-specific truncated midkine C OS=Mus musculus GN=Mdk PE=2 SV=1;>sp|P12025|MK_MOUSE Midkine OS=Mus musculus GN=Mdk PE=2 SV=2	2	1	1	1	0	0	272890	146990	0	0
tr|Q3U793|Q3U793_MOUSE;sp|P14106|C1QB_MOUSE	>tr|Q3U793|Q3U793_MOUSE Complement component 1, q subcomponent, beta polypeptide OS=Mus musculus GN=C1qb PE=2 SV=1;>sp|P14106|C1QB_MOUSE Complement C1q subcomponent subunit B OS=Mus musculus GN=C1qb PE=1 SV=1	2	6	4	4	3	1	8583500	52415000	57462000	107410000
tr|E9QP28|E9QP28_MOUSE;tr|D3Z6J9|D3Z6J9_MOUSE;sp|P14115|RL27A_MOUSE	>tr|E9QP28|E9QP28_MOUSE Uncharacterized protein OS=Mus musculus GN=Gm5453 PE=3 SV=1;>tr|D3Z6J9|D3Z6J9_MOUSE Uncharacterized protein OS=Mus musculus GN=Gm5908 PE=3 SV=1;>sp|P14115|RL27A_MOUSE 60S ribosomal protein L27a OS=Mus musculus GN=Rpl27a PE=2 SV=5	3	1	0	1	0	0	0	1713300	0	0
tr|D3YTT7|D3YTT7_MOUSE;sp|P14206|RSSA_MOUSE	>tr|D3YTT7|D3YTT7_MOUSE MCG2650 OS=Mus musculus GN=Rpsa-ps10 PE=3 SV=1;>sp|P14206|RSSA_MOUSE 40S ribosomal protein SA OS=Mus musculus GN=Rpsa PE=1 SV=4	2	2	2	1	1	0	2730100	2153500	3033400	0
sp|P14869|RLA0_MOUSE;tr|E9Q070|E9Q070_MOUSE;tr|D3YVM5|D3YVM5_MOUSE	>sp|P14869|RLA0_MOUSE 60S acidic ribosomal protein P0 OS=Mus musculus GN=Rplp0 PE=1 SV=3;>tr|E9Q070|E9Q070_MOUSE Uncharacterized protein OS=Mus musculus GN=Gm8730 PE=3 SV=1;>tr|D3YVM5|D3YVM5_MOUSE Uncharacterized protein OS=Mus musculus GN=Rplp0 PE=3 SV=1	3	5	0	3	2	0	0	2801100	0	0
sp|P16045|LEG1_MOUSE	>sp|P16045|LEG1_MOUSE Galectin-1 OS=Mus musculus GN=Lgals1 PE=1 SV=3	1	2	1	2	1	0	3048300	5814500	2538200	0
sp|P16381|DDX3L_MOUSE;sp|Q62167|DDX3X_MOUSE;sp|Q62095|DDX3Y_MOUSE;sp|Q61496|DDX4_MOUSE;tr|Q3V086|Q3V086_MOUSE	>sp|P16381|DDX3L_MOUSE Putative ATP-dependent RNA helicase Pl10 OS=Mus musculus GN=D1Pas1 PE=1 SV=1;>sp|Q62167|DDX3X_MOUSE ATP-dependent RNA helicase DDX3X OS=Mus musculus GN=Ddx3x PE=1 SV=3;>sp|Q62095|DDX3Y_MOUSE ATP-dependent RNA helicase DDX3Y OS=Mus mu	5	4	4	1	0	0	8451900	0	0	0
tr|F6ZQM8|F6ZQM8_MOUSE;tr|E9PZH9|E9PZH9_MOUSE;tr|E9Q9E5|E9Q9E5_MOUSE;tr|E9Q5U3|E9Q5U3_MOUSE;tr|E9Q1S8|E9Q1S8_MOUSE;tr|E9Q0E3|E9Q0E3_MOUSE;tr|E9PZP4|E9PZP4_MOUSE;tr|E9PX72|E9PX72_MOUSE;tr|E9PX42|E9PX42_MOUSE;tr|D3YV03|D3YV03_MOUSE;tr|D3YUV0|D3YUV0_MOUSE;sp|P16858|G3P_MOUSE;tr|F6QXU4|F6QXU4_MOUSE;tr|E9Q1F8|E9Q1F8_MOUSE;tr|E9PYX4|E9PYX4_MOUSE;tr|E9PX99|E9PX99_MOUSE;tr|D3Z1B7|D3Z1B7_MOUSE;tr|D3YYI5|D…	>tr|F6ZQM8|F6ZQM8_MOUSE Glyceraldehyde-3-phosphate dehydrogenase (Fragment) OS=Mus musculus GN=Gm3222 PE=3 SV=1;>tr|E9PZH9|E9PZH9_MOUSE Glyceraldehyde-3-phosphate dehydrogenase OS=Mus musculus GN=Gm10566 PE=3 SV=1;>tr|E9Q9E5|E9Q9E5_MOUSE Glyceraldehyde-3-p	20	1	0	0	1	1	0	0	5632900	123610000
sp|P17182|ENOA_MOUSE;tr|Q6PHC1|Q6PHC1_MOUSE;tr|B1ARR6|B1ARR6_MOUSE;tr|Q5SX61|Q5SX61_MOUSE;tr|Q5SX60|Q5SX60_MOUSE;tr|B1ARR7|B1ARR7_MOUSE;tr|D3YVD3|D3YVD3_MOUSE;tr|D3Z2S4|D3Z2S4_MOUSE;tr|Q5SX59|Q5SX59_MOUSE;tr|B0QZL1|B0QZL1_MOUSE;tr|D3Z6E4|D3Z6E4_MOUSE;sp|P21550|ENOB_MOUSE;sp|P17183|ENOG_MOUSE	>sp|P17182|ENOA_MOUSE Alpha-enolase OS=Mus musculus GN=Eno1 PE=1 SV=3;>tr|Q6PHC1|Q6PHC1_MOUSE Enolase OS=Mus musculus GN=Eno1 PE=2 SV=1	13	3	1	1	2	0	0	2352500	1295600	0
tr|E9Q1E3|E9Q1E3_MOUSE;sp|P17742|PPIA_MOUSE	>tr|E9Q1E3|E9Q1E3_MOUSE Peptidyl-prolyl cis-trans isomerase OS=Mus musculus GN=Gm9234 PE=3 SV=1;>sp|P17742|PPIA_MOUSE Peptidyl-prolyl cis-trans isomerase A OS=Mus musculus GN=Ppia PE=1 SV=2	2	1	0	0	0	1	0	0	0	530960
sp|Q61696|HS71A_MOUSE;sp|P17879|HS71B_MOUSE	>sp|Q61696|HS71A_MOUSE Heat shock 70 kDa protein 1A OS=Mus musculus GN=Hspa1a PE=1 SV=2;>sp|P17879|HS71B_MOUSE Heat shock 70 kDa protein 1B OS=Mus musculus GN=Hspa1b PE=1 SV=3	2	2	0	1	0	1	0	4043900	0	88900000
sp|P17897|LYZ1_MOUSE	>sp|P17897|LYZ1_MOUSE Lysozyme C-1 OS=Mus musculus GN=Lyz1 PE=1 SV=1	1	1	0	1	1	0	0	4570800	3723500	0
sp|P18525|HVM54_MOUSE;sp|P18527|HVM56_MOUSE;sp|P18528|HVM57_MOUSE;sp|P18529|HVM58_MOUSE;sp|P18526|HVM55_MOUSE;sp|P01783|HVM16_MOUSE	>sp|P18525|HVM54_MOUSE Ig heavy chain V region 5-84 OS=Mus musculus PE=1 SV=1;>sp|P18527|HVM56_MOUSE Ig heavy chain V region 914 OS=Mus musculus PE=1 SV=1;>sp|P18528|HVM57_MOUSE Ig heavy chain V region 6.96 OS=Mus musculus PE=4 SV=1;>sp|P18529|HVM58_MOUSE	6	2	2	2	2	0	277000	0	2585700	0
sp|P18531|HVM60_MOUSE	>sp|P18531|HVM60_MOUSE Ig heavy chain V region M315 OS=Mus musculus PE=1 SV=1	1	1	0	0	1	0	0	0	1839800	0
tr|E9Q1T2|E9Q1T2_MOUSE;sp|P18760|COF1_MOUSE;tr|F8WGL3|F8WGL3_MOUSE	>tr|E9Q1T2|E9Q1T2_MOUSE Uncharacterized protein OS=Mus musculus GN=Gm6180 PE=4 SV=1;>sp|P18760|COF1_MOUSE Cofilin-1 OS=Mus musculus GN=Cfl1 PE=1 SV=3;>tr|F8WGL3|F8WGL3_MOUSE Uncharacterized protein OS=Mus musculus GN=Cfl1 PE=4 SV=1	3	1	1	0	1	0	752730	0	299810	0
sp|P19783|COX41_MOUSE	>sp|P19783|COX41_MOUSE Cytochrome c oxidase subunit 4 isoform 1, mitochondrial OS=Mus musculus GN=Cox4i1 PE=1 SV=2	1	1	1	0	0	0	0	0	0	0
sp|P20029|GRP78_MOUSE	>sp|P20029|GRP78_MOUSE 78 kDa glucose-regulated protein OS=Mus musculus GN=Hspa5 PE=1 SV=3	1	12	8	3	6	0	21190000	7148000	21234000	0
sp|P20152|VIME_MOUSE;tr|E9PZV5|E9PZV5_MOUSE;sp|P31001|DESM_MOUSE;tr|A2AKJ2|A2AKJ2_MOUSE;sp|P15331-3|PERI_MOUSE;tr|G5E846|G5E846_MOUSE;sp|P15331|PERI_MOUSE;tr|G3X981|G3X981_MOUSE;sp|P15331-2|PERI_MOUSE;tr|D3YZ35|D3YZ35_MOUSE;sp|P46660|AINX_MOUSE;sp|P08551|NFL_MOUSE;sp|P08553|NFM_MOUSE	>sp|P20152|VIME_MOUSE Vimentin OS=Mus musculus GN=Vim PE=1 SV=3;>tr|E9PZV5|E9PZV5_MOUSE Uncharacterized protein OS=Mus musculus GN=Vim PE=3 SV=1	13	28	12	25	10	0	23473000	144620000	44848000	0
tr|E9QK22|E9QK22_MOUSE;sp|P22227|ZFP42_MOUSE	>tr|E9QK22|E9QK22_MOUSE Uncharacterized protein OS=Mus musculus GN=Zfp42 PE=4 SV=1;>sp|P22227|ZFP42_MOUSE Zinc finger protein 42 OS=Mus musculus GN=Zfp42 PE=2 SV=1	2	1	0	0	1	0	0	0	0	0
tr|F8WIX8|F8WIX8_MOUSE;sp|Q8CGP6|H2A1H_MOUSE;tr|Q8CGP4|Q8CGP4_MOUSE;sp|Q8R1M2|H2AJ_MOUSE;sp|Q64523|H2A2C_MOUSE;sp|Q8CGP7|H2A1K_MOUSE;sp|Q8CGP5|H2A1F_MOUSE;sp|Q8BFU2|H2A3_MOUSE;sp|Q6GSS7|H2A2A_MOUSE;sp|P22752|H2A1_MOUSE;tr|G3UWL7|G3UWL7_MOUSE;tr|Q3UA95|Q3UA95_MOUSE;sp|Q3THW5|H2AV_MOUSE;sp|P0C0S6|H2AZ_MOUSE;sp|Q64522|H2A2B_MOUSE;sp|P27661|H2AX_MOUSE	>tr|F8WIX8|F8WIX8_MOUSE Histone H2A (Fragment) OS=Mus musculus GN=Hist1h2al PE=3 SV=1;>sp|Q8CGP6|H2A1H_MOUSE Histone H2A type 1-H OS=Mus musculus GN=Hist1h2ah PE=1 SV=3;>tr|Q8CGP4|Q8CGP4_MOUSE Histone H2A OS=Mus musculus GN=Hist1h2aa PE=2 SV=1;>sp|Q8R1M2|H	16	2	1	0	1	0	8259700	0	1107700	0
tr|G5E899|G5E899_MOUSE;sp|P22777|PAI1_MOUSE	>tr|G5E899|G5E899_MOUSE Serine (Or cysteine) peptidase inhibitor, clade E, member 1, isoform CRA_b OS=Mus musculus GN=Serpine1 PE=4 SV=1;>sp|P22777|PAI1_MOUSE Plasminogen activator inhibitor 1 OS=Mus musculus GN=Serpine1 PE=1 SV=1	2	1	0	1	0	0	0	519360	0	0
tr|F6V9F1|F6V9F1_MOUSE;sp|P23506|PIMT_MOUSE;sp|P23506-2|PIMT_MOUSE;tr|F7D432|F7D432_MOUSE;tr|E9PWE0|E9PWE0_MOUSE;tr|E0CYV0|E0CYV0_MOUSE	>tr|F6V9F1|F6V9F1_MOUSE Protein-L-isoaspartate O-methyltransferase (Fragment) OS=Mus musculus GN=Pcmt1 PE=3 SV=1;>sp|P23506|PIMT_MOUSE Protein-L-isoaspartate(D-aspartate) O-methyltransferase OS=Mus musculus GN=Pcmt1 PE=1 SV=3;>sp|P23506-2|PIMT_MOUSE Isofor	6	1	0	1	0	0	0	1205500	0	0
sp|P26350|PTMA_MOUSE	>sp|P26350|PTMA_MOUSE Prothymosin alpha OS=Mus musculus GN=Ptma PE=1 SV=2	1	1	1	1	1	1	403550	428920	182930	0
tr|D3YZ47|D3YZ47_MOUSE;sp|P27659|RL3_MOUSE	>tr|D3YZ47|D3YZ47_MOUSE Uncharacterized protein OS=Mus musculus GN=Gm5879 PE=3 SV=1;>sp|P27659|RL3_MOUSE 60S ribosomal protein L3 OS=Mus musculus GN=Rpl3 PE=2 SV=3	2	1	0	1	0	0	0	2458200	0	0
sp|P28301|LYOX_MOUSE	>sp|P28301|LYOX_MOUSE Protein-lysine 6-oxidase OS=Mus musculus GN=Lox PE=2 SV=1	1	1	1	0	0	0	280020	0	0	0
sp|P31257|HXC10_MOUSE	>sp|P31257|HXC10_MOUSE Homeobox protein Hox-C10 OS=Mus musculus GN=Hoxc10 PE=2 SV=1	1	1	0	0	0	1	0	0	0	0
sp|P33174|KIF4_MOUSE	>sp|P33174|KIF4_MOUSE Chromosome-associated kinesin KIF4 OS=Mus musculus GN=Kif4 PE=2 SV=3	1	1	0	0	1	0	0	0	0	0
sp|P35979|RL12_MOUSE;tr|F8VQK7|F8VQK7_MOUSE	>sp|P35979|RL12_MOUSE 60S ribosomal protein L12 OS=Mus musculus GN=Rpl12 PE=1 SV=2;>tr|F8VQK7|F8VQK7_MOUSE Uncharacterized protein (Fragment) OS=Mus musculus GN=Gm16519 PE=3 SV=1	2	2	2	0	1	0	0	0	1016400	0
sp|P41105|RL28_MOUSE	>sp|P41105|RL28_MOUSE 60S ribosomal protein L28 OS=Mus musculus GN=Rpl28 PE=1 SV=2	1	1	0	1	0	0	0	251280	0	0
tr|D3Z3V3|D3Z3V3_MOUSE;sp|P42209|SEPT1_MOUSE	>tr|D3Z3V3|D3Z3V3_MOUSE Uncharacterized protein OS=Mus musculus GN=Sept1 PE=3 SV=1;>sp|P42209|SEPT1_MOUSE Septin-1 OS=Mus musculus GN=Sept1 PE=2 SV=2	2	1	0	0	0	1	0	0	0	398710
sp|P43274|H14_MOUSE	>sp|P43274|H14_MOUSE Histone H1.4 OS=Mus musculus GN=Hist1h1e PE=1 SV=2	1	1	0	1	0	0	0	229280	0	0
sp|P43275|H11_MOUSE	>sp|P43275|H11_MOUSE Histone H1.1 OS=Mus musculus GN=Hist1h1a PE=2 SV=2	1	1	0	1	0	0	0	0	0	0
sp|P43277|H13_MOUSE;sp|P15864|H12_MOUSE	>sp|P43277|H13_MOUSE Histone H1.3 OS=Mus musculus GN=Hist1h1d PE=1 SV=2;>sp|P15864|H12_MOUSE Histone H1.2 OS=Mus musculus GN=Hist1h1c PE=1 SV=2	2	2	2	2	0	0	482160	438480	0	0
sp|P47754|CAZA2_MOUSE	>sp|P47754|CAZA2_MOUSE F-actin-capping protein subunit alpha-2 OS=Mus musculus GN=Capza2 PE=1 SV=3	1	1	0	0	1	0	0	0	0	0
tr|E9PZ94|E9PZ94_MOUSE;tr|D3YX54|D3YX54_MOUSE;sp|P47963|RL13_MOUSE	>tr|E9PZ94|E9PZ94_MOUSE 60S ribosomal protein L13 OS=Mus musculus GN=Gm10071 PE=3 SV=1;>tr|D3YX54|D3YX54_MOUSE 60S ribosomal protein L13 OS=Mus musculus GN=Rpl13-ps3 PE=3 SV=1;>sp|P47963|RL13_MOUSE 60S ribosomal protein L13 OS=Mus musculus GN=Rpl13 PE=2 SV	3	1	0	1	0	0	0	218800	0	0
tr|D3YUF7|D3YUF7_MOUSE;sp|P48678-2|LMNA_MOUSE;sp|P48678|LMNA_MOUSE	>tr|D3YUF7|D3YUF7_MOUSE Uncharacterized protein OS=Mus musculus GN=Lmna PE=4 SV=1;>sp|P48678-2|LMNA_MOUSE Isoform C of Prelamin-A/C OS=Mus musculus GN=Lmna;>sp|P48678|LMNA_MOUSE Prelamin-A/C OS=Mus musculus GN=Lmna PE=1 SV=2	3	2	0	1	1	0	0	0	0	0
sp|P51881|ADT2_MOUSE;sp|P48962|ADT1_MOUSE	>sp|P51881|ADT2_MOUSE ADP/ATP translocase 2 OS=Mus musculus GN=Slc25a5 PE=1 SV=3	2	4	2	4	0	1	3203900	14774000	0	308080
sp|P52927|HMGA2_MOUSE;tr|Q6NSP9|Q6NSP9_MOUSE	>sp|P52927|HMGA2_MOUSE High mobility group protein HMGI-C OS=Mus musculus GN=Hmga2 PE=1 SV=1;>tr|Q6NSP9|Q6NSP9_MOUSE Hmga2 protein OS=Mus musculus GN=Hmga2 PE=2 SV=1	2	1	0	0	0	1	0	0	0	756910
sp|P55097|CATK_MOUSE	>sp|P55097|CATK_MOUSE Cathepsin K OS=Mus musculus GN=Ctsk PE=2 SV=2	1	6	3	4	4	1	7563600	14666000	5953600	9026200
tr|E9Q7D8|E9Q7D8_MOUSE;sp|Q61990-2|PCBP2_MOUSE;tr|G5E916|G5E916_MOUSE;sp|Q61990-3|PCBP2_MOUSE;sp|P60335|PCBP1_MOUSE;sp|Q61990|PCBP2_MOUSE;tr|F7A4C5|F7A4C5_MOUSE;sp|P57722-2|PCBP3_MOUSE;sp|P57722|PCBP3_MOUSE	>tr|E9Q7D8|E9Q7D8_MOUSE Uncharacterized protein OS=Mus musculus GN=Pcbp3 PE=4 SV=1;>sp|Q61990-2|PCBP2_MOUSE Isoform 2 of Poly(rC)-binding protein 2 OS=Mus musculus GN=Pcbp2;>tr|G5E916|G5E916_MOUSE Poly(RC) binding protein 3, isoform CRA_b OS=Mus musculus G	9	2	0	0	2	0	0	0	3382100	0
sp|P60710|ACTB_MOUSE;tr|F8WI82|F8WI82_MOUSE;sp|P63260|ACTG_MOUSE;tr|E9Q5F4|E9Q5F4_MOUSE;tr|E9Q1F2|E9Q1F2_MOUSE;tr|E9Q607|E9Q607_MOUSE;tr|G3UZ07|G3UZ07_MOUSE;sp|P63268|ACTH_MOUSE;sp|P68134|ACTS_MOUSE;sp|P68033|ACTC_MOUSE;sp|P62737|ACTA_MOUSE;tr|E9QAZ1|E9QAZ1_MOUSE;tr|D3YZY0|D3YZY0_MOUSE;tr|G3UYG0|G3UYG0_MOUSE;tr|E9Q606|E9Q606_MOUSE;tr|B1ATY1|B1ATY1_MOUSE;tr|D3Z2K3|D3Z2K3_MOUSE;tr|F8WGM8|F8WGM8_MOU…	>sp|P60710|ACTB_MOUSE Actin, cytoplasmic 1 OS=Mus musculus GN=Actb PE=1 SV=1;>tr|F8WI82|F8WI82_MOUSE Uncharacterized protein OS=Mus musculus GN=Actb PE=3 SV=1;>sp|P63260|ACTG_MOUSE Actin, cytoplasmic 2 OS=Mus musculus GN=Actg1 PE=1 SV=1;>tr|E9Q5F4|E9Q5F4_M	21	11	9	7	6	2	34147000	36703000	73562000	42922000
sp|P60867|RS20_MOUSE	>sp|P60867|RS20_MOUSE 40S ribosomal protein S20 OS=Mus musculus GN=Rps20 PE=1 SV=1	1	2	0	2	0	0	0	3240600	0	0
sp|P62204|CALM_MOUSE;tr|Q3UKW2|Q3UKW2_MOUSE;tr|G3UX57|G3UX57_MOUSE;sp|Q9D6P8|CALL3_MOUSE	>sp|P62204|CALM_MOUSE Calmodulin OS=Mus musculus GN=Calm1 PE=1 SV=2;>tr|Q3UKW2|Q3UKW2_MOUSE Uncharacterized protein OS=Mus musculus GN=Calm1 PE=2 SV=1	4	3	1	2	2	0	2105700	3178700	3855900	0
tr|Q5SZV3|Q5SZV3_MOUSE;tr|G3XA55|G3XA55_MOUSE;tr|D3YW44|D3YW44_MOUSE;sp|P62242|RS8_MOUSE	>tr|Q5SZV3|Q5SZV3_MOUSE 40S ribosomal protein S8 OS=Mus musculus GN=Gm11353 PE=3 SV=1;>tr|G3XA55|G3XA55_MOUSE 40S ribosomal protein S8 OS=Mus musculus GN=mCG_10837 PE=3 SV=1;>tr|D3YW44|D3YW44_MOUSE 40S ribosomal protein S8 OS=Mus musculus GN=Gm5121 PE=3 SV	4	2	2	0	1	0	4127800	0	2002800	0
sp|P62281|RS11_MOUSE;tr|E9PXE7|E9PXE7_MOUSE;tr|D3Z3M6|D3Z3M6_MOUSE	>sp|P62281|RS11_MOUSE 40S ribosomal protein S11 OS=Mus musculus GN=Rps11 PE=2 SV=3;>tr|E9PXE7|E9PXE7_MOUSE Uncharacterized protein OS=Mus musculus GN=Rps11 PE=3 SV=1;>tr|D3Z3M6|D3Z3M6_MOUSE MCG49907 OS=Mus musculus GN=Gm9808 PE=3 SV=1	3	2	1	2	0	0	18382000	10328000	0	0
tr|Q921R2|Q921R2_MOUSE;sp|P62301|RS13_MOUSE	>tr|Q921R2|Q921R2_MOUSE MCG123365, isoform CRA_a OS=Mus musculus GN=Rps13 PE=2 SV=1;>sp|P62301|RS13_MOUSE 40S ribosomal protein S13 OS=Mus musculus GN=Rps13 PE=1 SV=2	2	4	3	3	0	0	18527000	9898700	0	0
tr|Q545F8|Q545F8_MOUSE;sp|P62702|RS4X_MOUSE;tr|Q3V1Z5|Q3V1Z5_MOUSE;tr|D3Z2E6|D3Z2E6_MOUSE	>tr|Q545F8|Q545F8_MOUSE Uncharacterized protein OS=Mus musculus GN=Rps4x PE=2 SV=1;>sp|P62702|RS4X_MOUSE 40S ribosomal protein S4, X isoform OS=Mus musculus GN=Rps4x PE=2 SV=2;>tr|Q3V1Z5|Q3V1Z5_MOUSE RIKEN cDNA 1110033J19 OS=Mus musculus GN=Rps4y2 PE=2 SV=	4	5	1	4	1	0	406600	4260400	2407800	0
sp|P62717|RL18A_MOUSE	>sp|P62717|RL18A_MOUSE 60S ribosomal protein L18a OS=Mus musculus GN=Rpl18a PE=1 SV=1	1	1	0	0	1	0	0	0	974770	0
tr|D3Z6N6|D3Z6N6_MOUSE;sp|P62754|RS6_MOUSE;tr|D3YX41|D3YX41_MOUSE	>tr|D3Z6N6|D3Z6N6_MOUSE 40S ribosomal protein S6 OS=Mus musculus GN=Rps6-ps1 PE=3 SV=1;>sp|P62754|RS6_MOUSE 40S ribosomal protein S6 OS=Mus musculus GN=Rps6 PE=1 SV=1;>tr|D3YX41|D3YX41_MOUSE 40S ribosomal protein S6 OS=Mus musculus GN=Rps6-ps2 PE=3 SV=2	3	3	1	1	2	0	2001900	3829000	6039500	0
sp|P62806|H4_MOUSE	>sp|P62806|H4_MOUSE Histone H4 OS=Mus musculus GN=Hist1h4a PE=1 SV=2	1	5	4	2	5	0	10037000	11114000	76311000	0
sp|Q61820|RANT_MOUSE;sp|P62827|RAN_MOUSE	>sp|Q61820|RANT_MOUSE GTP-binding nuclear protein Ran, testis-specific isoform OS=Mus musculus GN=Rasl2-9 PE=2 SV=1;>sp|P62827|RAN_MOUSE GTP-binding nuclear protein Ran OS=Mus musculus GN=Ran PE=1 SV=3	2	1	0	0	0	1	0	0	0	209950
sp|P62830|RL23_MOUSE;tr|A2A6F8|A2A6F8_MOUSE	>sp|P62830|RL23_MOUSE 60S ribosomal protein L23 OS=Mus musculus GN=Rpl23 PE=1 SV=1	2	4	2	2	2	1	10573000	5906600	14152000	1516700
sp|P62852|RS25_MOUSE	>sp|P62852|RS25_MOUSE 40S ribosomal protein S25 OS=Mus musculus GN=Rps25 PE=2 SV=1	1	1	0	1	0	0	0	207810	0	0
sp|P62878|RBX1_MOUSE	>sp|P62878|RBX1_MOUSE E3 ubiquitin-protein ligase RBX1 OS=Mus musculus GN=Rbx1 PE=1 SV=1	1	1	1	1	0	0	215440	0	0	0
tr|D3YU37|D3YU37_MOUSE;sp|P62889|RL30_MOUSE;tr|F7CZ57|F7CZ57_MOUSE;tr|D3YU72|D3YU72_MOUSE	>tr|D3YU37|D3YU37_MOUSE Uncharacterized protein OS=Mus musculus GN=Gm6570 PE=3 SV=2;>sp|P62889|RL30_MOUSE 60S ribosomal protein L30 OS=Mus musculus GN=Rpl30 PE=2 SV=2;>tr|F7CZ57|F7CZ57_MOUSE Uncharacterized protein (Fragment) OS=Mus musculus GN=Gm10343 PE=	4	2	0	2	0	0	0	2020000	0	0
tr|D3YY62|D3YY62_MOUSE;tr|D3YWP7|D3YWP7_MOUSE;tr|D3YVU2|D3YVU2_MOUSE;sp|P62900|RL31_MOUSE	>tr|D3YY62|D3YY62_MOUSE Uncharacterized protein OS=Mus musculus GN=Gm9858 PE=4 SV=1;>tr|D3YWP7|D3YWP7_MOUSE Uncharacterized protein OS=Mus musculus GN=Gm6635 PE=4 SV=1;>tr|D3YVU2|D3YVU2_MOUSE MCG49033 OS=Mus musculus GN=Gm16382 PE=4 SV=1;>sp|P62900|RL31_MO	4	1	1	0	1	0	245680	0	167980	0
tr|D3YV43|D3YV43_MOUSE;sp|P62908|RS3_MOUSE	>tr|D3YV43|D3YV43_MOUSE Uncharacterized protein OS=Mus musculus GN=Rps3 PE=4 SV=1;>sp|P62908|RS3_MOUSE 40S ribosomal protein S3 OS=Mus musculus GN=Rps3 PE=1 SV=1	2	2	1	2	0	0	1670800	2709800	0	0
sp|P62960|YBOX1_MOUSE;tr|A2BGG7|A2BGG7_MOUSE;tr|Q497N3|Q497N3_MOUSE;sp|Q9Z2C8-2|YBOX2_MOUSE;tr|B2RUF0|B2RUF0_MOUSE;sp|Q9Z2C8|YBOX2_MOUSE	>sp|P62960|YBOX1_MOUSE Nuclease-sensitive element-binding protein 1 OS=Mus musculus GN=Ybx1 PE=1 SV=3;>tr|A2BGG7|A2BGG7_MOUSE Uncharacterized protein (Fragment) OS=Mus musculus GN=Ybx1 PE=4 SV=1	6	7	1	3	4	3	1365000	11758000	6514000	13424000
sp|P63017|HSP7C_MOUSE;tr|Q504P4|Q504P4_MOUSE;sp|P17156|HSP72_MOUSE;tr|D3Z5E2|D3Z5E2_MOUSE;tr|D3YW43|D3YW43_MOUSE;sp|P16627|HS71L_MOUSE;tr|Q7TSZ0|Q7TSZ0_MOUSE;sp|P38647|GRP75_MOUSE	>sp|P63017|HSP7C_MOUSE Heat shock cognate 71 kDa protein OS=Mus musculus GN=Hspa8 PE=1 SV=1;>tr|Q504P4|Q504P4_MOUSE Hspa8 protein OS=Mus musculus GN=Hspa8 PE=2 SV=1	8	15	5	9	4	0	20134000	22620000	24600000	0
tr|D3YXN6|D3YXN6_MOUSE;sp|P63101|1433Z_MOUSE;tr|D3YXF4|D3YXF4_MOUSE;tr|D6REF3|D6REF3_MOUSE;tr|F6WA09|F6WA09_MOUSE;tr|A2A5N1|A2A5N1_MOUSE;sp|P68254-2|1433T_MOUSE;sp|Q9CQV8-2|1433B_MOUSE;sp|P68254|1433T_MOUSE;sp|Q9CQV8|1433B_MOUSE;sp|P68510|1433F_MOUSE;sp|P61982|1433G_MOUSE;sp|O70456|1433S_MOUSE;sp|P62259|1433E_MOUSE;tr|F6YY69|F6YY69_MOUSE;tr|F6VW30|F6VW30_MOUSE	>tr|D3YXN6|D3YXN6_MOUSE Uncharacterized protein OS=Mus musculus GN=Ywhaz PE=4 SV=1;>sp|P63101|1433Z_MOUSE 14-3-3 protein zeta/delta OS=Mus musculus GN=Ywhaz PE=1 SV=1;>tr|D3YXF4|D3YXF4_MOUSE Uncharacterized protein OS=Mus musculus GN=Ywhaz PE=4 SV=1;>tr|D6	16	2	1	0	2	0	0	0	3014200	0
sp|P63168|DYL1_MOUSE	>sp|P63168|DYL1_MOUSE Dynein light chain 1, cytoplasmic OS=Mus musculus GN=Dynll1 PE=1 SV=1	1	1	0	1	1	0	0	251010	3727100	0
sp|P63276|RS17_MOUSE;tr|F7BBI3|F7BBI3_MOUSE;tr|D3Z173|D3Z173_MOUSE	>sp|P63276|RS17_MOUSE 40S ribosomal protein S17 OS=Mus musculus GN=Rps17 PE=1 SV=2;>tr|F7BBI3|F7BBI3_MOUSE Uncharacterized protein (Fragment) OS=Mus musculus GN=Rps17 PE=3 SV=1;>tr|D3Z173|D3Z173_MOUSE Uncharacterized protein OS=Mus musculus GN=Gm5215 PE=3	3	2	0	1	2	0	0	8208400	1463700	0
tr|D3Z1P4|D3Z1P4_MOUSE;tr|Q6ZWZ6|Q6ZWZ6_MOUSE;tr|D3Z6B6|D3Z6B6_MOUSE;sp|P63323|RS12_MOUSE	>tr|D3Z1P4|D3Z1P4_MOUSE 40S ribosomal protein S12 OS=Mus musculus GN=Gm10063 PE=3 SV=1;>tr|Q6ZWZ6|Q6ZWZ6_MOUSE 40S ribosomal protein S12 OS=Mus musculus GN=Rps12 PE=2 SV=1;>tr|D3Z6B6|D3Z6B6_MOUSE 40S ribosomal protein S12 OS=Mus musculus GN=Rps12-ps2 PE=3	4	1	0	1	0	0	0	887520	0	0
sp|P68369|TBA1A_MOUSE;sp|P68373|TBA1C_MOUSE;sp|P05214|TBA3_MOUSE;sp|P05213|TBA1B_MOUSE;sp|P68368|TBA4A_MOUSE;sp|Q9JJZ2|TBA8_MOUSE;sp|Q3UX10|TBAL3_MOUSE	>sp|P68369|TBA1A_MOUSE Tubulin alpha-1A chain OS=Mus musculus GN=Tuba1a PE=1 SV=1;>sp|P68373|TBA1C_MOUSE Tubulin alpha-1C chain OS=Mus musculus GN=Tuba1c PE=1 SV=1;>sp|P05214|TBA3_MOUSE Tubulin alpha-3 chain OS=Mus musculus GN=Tuba3a PE=1 SV=1;>sp|P05213|T	7	9	4	9	2	0	17483000	30120000	8327000	0
sp|P68372|TBB4B_MOUSE;sp|Q9D6F9|TBB4A_MOUSE	>sp|P68372|TBB4B_MOUSE Tubulin beta-4B chain OS=Mus musculus GN=Tubb4b PE=1 SV=1;>sp|Q9D6F9|TBB4A_MOUSE Tubulin beta-4A chain OS=Mus musculus GN=Tubb4a PE=1 SV=3	2	10	1	1	0	0	7327400	4167300	0	0
sp|P70399|TP53B_MOUSE;tr|A2AU91|A2AU91_MOUSE;sp|P70399-3|TP53B_MOUSE;tr|E9QL34|E9QL34_MOUSE;tr|A2AU89|A2AU89_MOUSE;sp|P70399-2|TP53B_MOUSE;tr|A2AU90|A2AU90_MOUSE;tr|F6ZRL3|F6ZRL3_MOUSE;tr|F6QNC8|F6QNC8_MOUSE;tr|F7CE65|F7CE65_MOUSE	>sp|P70399|TP53B_MOUSE Tumor suppressor p53-binding protein 1 OS=Mus musculus GN=Tp53bp1 PE=1 SV=2;>tr|A2AU91|A2AU91_MOUSE Transformation related protein 53 binding protein 1 OS=Mus musculus GN=Trp53bp1 PE=4 SV=1;>sp|P70399-3|TP53B_MOUSE Isoform 3 of Tumor	10	19	6	12	5	0	4551700	9072100	6892800	0
sp|Q60817|NACA_MOUSE;sp|P70670|NACAM_MOUSE	>sp|Q60817|NACA_MOUSE Nascent polypeptide-associated complex subunit alpha OS=Mus musculus GN=Naca PE=1 SV=1;>sp|P70670|NACAM_MOUSE Nascent polypeptide-associated complex subunit alpha, muscle-specific form OS=Mus musculus GN=Naca PE=1 SV=2	2	1	1	0	1	0	0	0	0	0
sp|P83940|ELOC_MOUSE	>sp|P83940|ELOC_MOUSE Transcription elongation factor B polypeptide 1 OS=Mus musculus GN=Tceb1 PE=1 SV=1	1	2	1	0	1	0	240970	0	980250	0
sp|P84089|ERH_MOUSE	>sp|P84089|ERH_MOUSE Enhancer of rudimentary homolog OS=Mus musculus GN=Erh PE=1 SV=1	1	1	1	0	1	0	2269500	0	1330100	0
sp|P84750|KVM5_MOUSE	>sp|P84750|KVM5_MOUSE Ig kappa chain V region Mem5 (Fragment) OS=Mus musculus PE=1 SV=1	1	1	1	1	0	0	9251800	6055000	0	0
sp|P97350|PKP1_MOUSE	>sp|P97350|PKP1_MOUSE Plakophilin-1 OS=Mus musculus GN=Pkp1 PE=1 SV=1	1	1	1	1	0	0	0	0	0	0
tr|D3Z7W7|D3Z7W7_MOUSE;tr|D3Z6C3|D3Z6C3_MOUSE;sp|P97351|RS3A_MOUSE	>tr|D3Z7W7|D3Z7W7_MOUSE Uncharacterized protein OS=Mus musculus GN=Gm9000 PE=3 SV=1;>tr|D3Z6C3|D3Z6C3_MOUSE Uncharacterized protein OS=Mus musculus GN=Gm10119 PE=3 SV=1;>sp|P97351|RS3A_MOUSE 40S ribosomal protein S3a OS=Mus musculus GN=Rps3a PE=1 SV=3	3	2	0	1	0	1	0	207450	0	343010
tr|D3YYM6|D3YYM6_MOUSE;tr|Q91V55|Q91V55_MOUSE;sp|P97461|RS5_MOUSE	>tr|D3YYM6|D3YYM6_MOUSE Uncharacterized protein OS=Mus musculus GN=Rps5 PE=3 SV=1;>tr|Q91V55|Q91V55_MOUSE Ribosomal protein S5 OS=Mus musculus GN=Rps5 PE=2 SV=1;>sp|P97461|RS5_MOUSE 40S ribosomal protein S5 OS=Mus musculus GN=Rps5 PE=2 SV=3	3	1	1	1	0	0	376880	510470	0	0
sp|P97473|TRBP2_MOUSE;tr|Q3UNH9|Q3UNH9_MOUSE	>sp|P97473|TRBP2_MOUSE RISC-loading complex subunit TARBP2 OS=Mus musculus GN=Tarbp2 PE=1 SV=2;>tr|Q3UNH9|Q3UNH9_MOUSE Uncharacterized protein OS=Mus musculus GN=Tarbp2 PE=2 SV=1	2	15	2	3	0	0	312740000	253160000	0	0
tr|Q9DCM6|Q9DCM6_MOUSE;sp|P98086|C1QA_MOUSE	>tr|Q9DCM6|Q9DCM6_MOUSE Complement component 1, q subcomponent, alpha polypeptide OS=Mus musculus GN=C1qa PE=2 SV=1;>sp|P98086|C1QA_MOUSE Complement C1q subcomponent subunit A OS=Mus musculus GN=C1qa PE=1 SV=1	2	6	5	4	3	2	119010000	81825000	63597000	53767000
sp|P99024|TBB5_MOUSE;sp|Q9CWF2|TBB2B_MOUSE;sp|Q7TMM9|TBB2A_MOUSE;sp|Q9ERD7|TBB3_MOUSE;sp|Q922F4|TBB6_MOUSE;sp|A2AQ07|TBB1_MOUSE;CON__ENSEMBL:ENSBTAP00000025008	>sp|P99024|TBB5_MOUSE Tubulin beta-5 chain OS=Mus musculus GN=Tubb5 PE=1 SV=1;>sp|Q9CWF2|TBB2B_MOUSE Tubulin beta-2B chain OS=Mus musculus GN=Tubb2b PE=1 SV=1;>sp|Q7TMM9|TBB2A_MOUSE Tubulin beta-2A chain OS=Mus musculus GN=Tubb2a PE=1 SV=1;>sp|Q9ERD7|TBB3_	7	11	1	2	2	0	17606000	49166000	26002000	0
tr|G3UW69|G3UW69_MOUSE;sp|P99027|RLA2_MOUSE	>tr|G3UW69|G3UW69_MOUSE MCG10050 OS=Mus musculus GN=mCG_10050 PE=4 SV=1;>sp|P99027|RLA2_MOUSE 60S acidic ribosomal protein P2 OS=Mus musculus GN=Rplp2 PE=1 SV=3	2	2	0	2	0	0	0	2466200	0	0
sp|Q02105|C1QC_MOUSE;tr|Q6DI63|Q6DI63_MOUSE	>sp|Q02105|C1QC_MOUSE Complement C1q subcomponent subunit C OS=Mus musculus GN=C1qc PE=2 SV=1;>tr|Q6DI63|Q6DI63_MOUSE Complement component 1, q subcomponent, C chain OS=Mus musculus GN=C1qc PE=2 SV=1	2	5	5	5	4	3	243060000	228820000	387530000	263890000
sp|Q02257|PLAK_MOUSE	>sp|Q02257|PLAK_MOUSE Junction plakoglobin OS=Mus musculus GN=Jup PE=1 SV=3	1	5	0	0	5	0	0	0	13788000	0
sp|Q06890|CLUS_MOUSE;tr|E9Q9B8|E9Q9B8_MOUSE;tr|E9PUU2|E9PUU2_MOUSE;tr|E9PXG5|E9PXG5_MOUSE;tr|E9Q8Y5|E9Q8Y5_MOUSE;tr|E9Q2G2|E9Q2G2_MOUSE	>sp|Q06890|CLUS_MOUSE Clusterin OS=Mus musculus GN=Clu PE=1 SV=1;>tr|E9Q9B8|E9Q9B8_MOUSE Uncharacterized protein OS=Mus musculus GN=Clu PE=4 SV=1;>tr|E9PUU2|E9PUU2_MOUSE Uncharacterized protein OS=Mus musculus GN=Clu PE=4 SV=1;>tr|E9PXG5|E9PXG5_MOUSE Uncha	6	6	4	3	3	0	4465200	511190	8307400	0
sp|Q3TTP0|SHP1L_MOUSE	>sp|Q3TTP0|SHP1L_MOUSE SHC SH2 domain-binding protein 1-like protein OS=Mus musculus GN=Shcbp1l PE=2 SV=1	1	1	0	0	1	0	0	0	6615200	0
tr|D6RDD1|D6RDD1_MOUSE;sp|Q3U0P1-3|PALB2_MOUSE;sp|Q3U0P1-4|PALB2_MOUSE;sp|Q3U0P1-2|PALB2_MOUSE;tr|D3YVU6|D3YVU6_MOUSE;sp|Q3U0P1|PALB2_MOUSE	>tr|D6RDD1|D6RDD1_MOUSE Uncharacterized protein OS=Mus musculus GN=Palb2 PE=4 SV=1;>sp|Q3U0P1-3|PALB2_MOUSE Isoform 3 of Partner and localizer of BRCA2 OS=Mus musculus GN=Palb2;>sp|Q3U0P1-4|PALB2_MOUSE Isoform 4 of Partner and localizer of BRCA2 OS=Mus mus	6	1	1	0	0	0	0	0	0	0
sp|Q3U186|SYRM_MOUSE	>sp|Q3U186|SYRM_MOUSE Probable arginyl-tRNA synthetase, mitochondrial OS=Mus musculus GN=Rars2 PE=2 SV=1	1	1	0	0	1	0	0	0	83476	0
tr|F7ADY1|F7ADY1_MOUSE;sp|Q3U1J4|DDB1_MOUSE	>tr|F7ADY1|F7ADY1_MOUSE Uncharacterized protein (Fragment) OS=Mus musculus GN=Ddb1 PE=4 SV=1;>sp|Q3U1J4|DDB1_MOUSE DNA damage-binding protein 1 OS=Mus musculus GN=Ddb1 PE=1 SV=2	2	1	1	0	1	0	0	0	0	0
sp|Q3UEB3-3|PUF60_MOUSE;sp|Q3UEB3-2|PUF60_MOUSE;sp|Q3UEB3|PUF60_MOUSE	>sp|Q3UEB3-3|PUF60_MOUSE Isoform 3 of Poly(U)-binding-splicing factor PUF60 OS=Mus musculus GN=Puf60;>sp|Q3UEB3-2|PUF60_MOUSE Isoform 2 of Poly(U)-binding-splicing factor PUF60 OS=Mus musculus GN=Puf60;>sp|Q3UEB3|PUF60_MOUSE Poly(U)-binding-splicing factor	3	1	1	0	0	0	990230	0	0	0
sp|Q3UFY8|MRRP1_MOUSE	>sp|Q3UFY8|MRRP1_MOUSE Mitochondrial ribonuclease P protein 1 OS=Mus musculus GN=Rg9mtd1 PE=2 SV=2	1	1	0	1	0	0	0	388900	0	0
sp|Q3UHX9-2|CI114_MOUSE;sp|Q3UHX9|CI114_MOUSE	>sp|Q3UHX9-2|CI114_MOUSE Isoform 2 of Uncharacterized protein C9orf114 homolog OS=Mus musculus GN=D2Wsu81e;>sp|Q3UHX9|CI114_MOUSE Uncharacterized protein C9orf114 homolog OS=Mus musculus GN=D2Wsu81e PE=2 SV=1	2	1	0	0	1	0	0	0	379970	0
sp|Q3UV17|K22O_MOUSE	>sp|Q3UV17|K22O_MOUSE Keratin, type II cytoskeletal 2 oral OS=Mus musculus GN=Krt76 PE=2 SV=1	1	6	1	1	1	1	6181600	13180000	53979000	615890000
tr|E9QLM0|E9QLM0_MOUSE;sp|Q60605-2|MYL6_MOUSE;sp|Q60605|MYL6_MOUSE	>tr|E9QLM0|E9QLM0_MOUSE Uncharacterized protein OS=Mus musculus GN=Gm8894 PE=4 SV=1;>sp|Q60605-2|MYL6_MOUSE Isoform Smooth muscle of Myosin light polypeptide 6 OS=Mus musculus GN=Myl6;>sp|Q60605|MYL6_MOUSE Myosin light polypeptide 6 OS=Mus musculus GN=Myl6	3	1	1	1	1	1	339240	216840	221650	365700
sp|Q60649|CLPB_MOUSE;tr|Q8CCN6|Q8CCN6_MOUSE;tr|E9PY58|E9PY58_MOUSE	>sp|Q60649|CLPB_MOUSE Caseinolytic peptidase B protein homolog OS=Mus musculus GN=Clpb PE=1 SV=1;>tr|Q8CCN6|Q8CCN6_MOUSE Uncharacterized protein OS=Mus musculus GN=Clpb PE=2 SV=1;>tr|E9PY58|E9PY58_MOUSE Uncharacterized protein OS=Mus musculus GN=Clpb PE=4	3	1	1	1	0	0	0	0	0	0
sp|Q60889|OLF5_MOUSE	>sp|Q60889|OLF5_MOUSE Olfactory receptor 5 OS=Mus musculus GN=Olfr5 PE=2 SV=2	1	1	0	1	0	0	0	0	0	0
sp|Q61140|BCAR1_MOUSE;tr|F8WII0|F8WII0_MOUSE;sp|Q61140-2|BCAR1_MOUSE	>sp|Q61140|BCAR1_MOUSE Breast cancer anti-estrogen resistance protein 1 OS=Mus musculus GN=Bcar1 PE=1 SV=2;>tr|F8WII0|F8WII0_MOUSE Uncharacterized protein (Fragment) OS=Mus musculus GN=Bcar1 PE=4 SV=1;>sp|Q61140-2|BCAR1_MOUSE Isoform Cas-A of Breast cancer	3	18	14	11	11	6	55521000	30725000	73674000	73608000
sp|Q61247|A2AP_MOUSE	>sp|Q61247|A2AP_MOUSE Alpha-2-antiplasmin OS=Mus musculus GN=Serpinf2 PE=1 SV=1	1	1	0	1	1	0	0	206640	1963800	0
sp|Q61495|DSG1A_MOUSE;sp|Q7TSF1|DSG1B_MOUSE;sp|Q7TSF0|DSG1C_MOUSE	>sp|Q61495|DSG1A_MOUSE Desmoglein-1-alpha OS=Mus musculus GN=Dsg1a PE=2 SV=2;>sp|Q7TSF1|DSG1B_MOUSE Desmoglein-1-beta OS=Mus musculus GN=Dsg1b PE=1 SV=1;>sp|Q7TSF0|DSG1C_MOUSE Desmoglein-1-gamma OS=Mus musculus GN=Dsg1c PE=1 SV=1	3	2	1	1	1	1	0	437290	4384400	0
sp|Q61646|HPT_MOUSE	>sp|Q61646|HPT_MOUSE Haptoglobin OS=Mus musculus GN=Hp PE=1 SV=1	1	1	0	1	0	0	0	287830	0	0
sp|Q61656|DDX5_MOUSE;tr|Q8BTS0|Q8BTS0_MOUSE	>sp|Q61656|DDX5_MOUSE Probable ATP-dependent RNA helicase DDX5 OS=Mus musculus GN=Ddx5 PE=1 SV=2;>tr|Q8BTS0|Q8BTS0_MOUSE DEAD (Asp-Glu-Ala-Asp) box polypeptide 5 OS=Mus musculus GN=Ddx5 PE=2 SV=1	2	1	1	0	0	0	0	0	0	0
sp|Q61666-3|HIRA_MOUSE	>sp|Q61666-3|HIRA_MOUSE Isoform 3 of Protein HIRA OS=Mus musculus GN=Hira	1	1	1	0	0	0	0	0	0	0
sp|Q61838|A2M_MOUSE;tr|D3YW52|D3YW52_MOUSE	>sp|Q61838|A2M_MOUSE Alpha-2-macroglobulin OS=Mus musculus GN=A2m PE=1 SV=3;>tr|D3YW52|D3YW52_MOUSE Uncharacterized protein OS=Mus musculus GN=Pzp PE=4 SV=1	2	2	1	0	1	0	0	0	0	0
tr|E9Q8F4|E9Q8F4_MOUSE;tr|Q8C9V5|Q8C9V5_MOUSE;tr|Q8BGK0|Q8BGK0_MOUSE;sp|Q61941|NNTM_MOUSE;tr|E9Q8F3|E9Q8F3_MOUSE;tr|E9Q8F2|E9Q8F2_MOUSE	>tr|E9Q8F4|E9Q8F4_MOUSE Uncharacterized protein OS=Mus musculus GN=Nnt PE=4 SV=1;>tr|Q8C9V5|Q8C9V5_MOUSE Uncharacterized protein OS=Mus musculus GN=Nnt PE=2 SV=1;>tr|Q8BGK0|Q8BGK0_MOUSE Uncharacterized protein OS=Mus musculus GN=Nnt PE=2 SV=1;>sp|Q61941|NN	6	1	0	0	1	0	0	0	0	0
sp|Q6QIY3-3|SCNAA_MOUSE;tr|F7D6K4|F7D6K4_MOUSE;sp|Q9WTU3-2|SCN8A_MOUSE;sp|Q9R053|SCNBA_MOUSE;tr|G3X8T7|G3X8T7_MOUSE;sp|Q9ER60|SCN4A_MOUSE;tr|F7D6J5|F7D6J5_MOUSE;tr|F7D6H8|F7D6H8_MOUSE;tr|F6U329|F6U329_MOUSE;sp|Q9WTU3-5|SCN8A_MOUSE;tr|A2ASI5|A2ASI5_MOUSE;sp|Q6QIY3-2|SCNAA_MOUSE;sp|Q6QIY3|SCNAA_MOUSE;tr|E9PW82|E9PW82_MOUSE;tr|B1AYL0|B1AYL0_MOUSE;tr|F8VPQ7|F8VPQ7_MOUSE;sp|Q9WTU3|SCN8A_MOUSE;tr|A2APX…	>sp|Q6QIY3-3|SCNAA_MOUSE Isoform 3 of Sodium channel protein type 10 subunit alpha OS=Mus musculus GN=Scn10a;>tr|F7D6K4|F7D6K4_MOUSE Uncharacterized protein (Fragment) OS=Mus musculus GN=Scn8a PE=3 SV=1;>sp|Q9WTU3-2|SCN8A_MOUSE Isoform 2 of Sodium channel	25	1	0	1	0	0	0	0	0	0
sp|Q62318-2|TIF1B_MOUSE;sp|Q62318|TIF1B_MOUSE	>sp|Q62318-2|TIF1B_MOUSE Isoform 2 of Transcription intermediary factor 1-beta OS=Mus musculus GN=Trim28;>sp|Q62318|TIF1B_MOUSE Transcription intermediary factor 1-beta OS=Mus musculus GN=Trim28 PE=1 SV=3	2	2	1	1	0	1	247110	415140	0	330280
sp|Q62361|TRH_MOUSE	>sp|Q62361|TRH_MOUSE Prothyroliberin OS=Mus musculus GN=Trh PE=2 SV=2	1	1	0	0	1	0	0	0	2529400	0
sp|Q62425|NDUA4_MOUSE	>sp|Q62425|NDUA4_MOUSE NADH dehydrogenase [ubiquinone] 1 alpha subcomplex subunit 4 OS=Mus musculus GN=Ndufa4 PE=1 SV=2	1	1	0	0	1	0	0	0	3547300	0
sp|Q62426|CYTB_MOUSE	>sp|Q62426|CYTB_MOUSE Cystatin-B OS=Mus musculus GN=Cstb PE=1 SV=1	1	2	2	1	1	1	2495400	683570	146600	2211400
tr|Q7TQE2|Q7TQE2_MOUSE;tr|E9Q625|E9Q625_MOUSE;sp|Q62523|ZYX_MOUSE	>tr|Q7TQE2|Q7TQE2_MOUSE Uncharacterized protein OS=Mus musculus GN=Zyx PE=2 SV=1;>tr|E9Q625|E9Q625_MOUSE Uncharacterized protein OS=Mus musculus GN=Zyx PE=4 SV=1;>sp|Q62523|ZYX_MOUSE Zyxin OS=Mus musculus GN=Zyx PE=1 SV=2	3	2	0	0	2	0	0	0	672760	0
sp|Q64355|EFS_MOUSE	>sp|Q64355|EFS_MOUSE Embryonal Fyn-associated substrate OS=Mus musculus GN=Efs PE=1 SV=2	1	7	7	2	3	0	21152000	3369900	11077000	0
sp|Q6A078|CE290_MOUSE;tr|E9Q9M0|E9Q9M0_MOUSE	>sp|Q6A078|CE290_MOUSE Centrosomal protein of 290 kDa OS=Mus musculus GN=Cep290 PE=1 SV=2;>tr|E9Q9M0|E9Q9M0_MOUSE Uncharacterized protein OS=Mus musculus GN=Cep290 PE=4 SV=1	2	1	0	0	1	0	0	0	0	0
sp|Q6P8U6|LIPP_MOUSE	>sp|Q6P8U6|LIPP_MOUSE Pancreatic triacylglycerol lipase OS=Mus musculus GN=Pnlip PE=1 SV=1	1	1	1	1	1	0	12497000	14227000	37870000	0
tr|Q8BY05|Q8BY05_MOUSE;sp|Q6PCL9|PAPOG_MOUSE	>tr|Q8BY05|Q8BY05_MOUSE Poly(A) polymerase gamma OS=Mus musculus GN=Papolg PE=2 SV=1;>sp|Q6PCL9|PAPOG_MOUSE Poly(A) polymerase gamma OS=Mus musculus GN=Papolg PE=1 SV=1	2	1	0	0	1	0	0	0	1412300	0
tr|F6YXH5|F6YXH5_MOUSE;sp|Q6PZE0|MUC19_MOUSE	>tr|F6YXH5|F6YXH5_MOUSE Uncharacterized protein (Fragment) OS=Mus musculus GN=Muc19 PE=4 SV=1;>sp|Q6PZE0|MUC19_MOUSE Mucin-19 OS=Mus musculus GN=Muc19 PE=2 SV=2	2	1	0	1	0	0	0	0	0	0
sp|Q6ZWN5|RS9_MOUSE;tr|F7CJS8|F7CJS8_MOUSE;tr|D3YWH9|D3YWH9_MOUSE;tr|Q9CXW7|Q9CXW7_MOUSE;tr|D3YUV6|D3YUV6_MOUSE;tr|D3Z673|D3Z673_MOUSE	>sp|Q6ZWN5|RS9_MOUSE 40S ribosomal protein S9 OS=Mus musculus GN=Rps9 PE=2 SV=3;>tr|F7CJS8|F7CJS8_MOUSE Uncharacterized protein (Fragment) OS=Mus musculus GN=Rps9 PE=3 SV=1;>tr|D3YWH9|D3YWH9_MOUSE Uncharacterized protein OS=Mus musculus GN=Rps9 PE=3 SV=1;>	6	4	2	3	1	1	15497000	19393000	3789200	171720
tr|E9QP46|E9QP46_MOUSE;sp|Q6ZWQ0|SYNE2_MOUSE	>tr|E9QP46|E9QP46_MOUSE Uncharacterized protein OS=Mus musculus GN=Syne2 PE=4 SV=1;>sp|Q6ZWQ0|SYNE2_MOUSE Nesprin-2 OS=Mus musculus GN=Syne2 PE=1 SV=2	2	1	1	0	0	0	0	0	0	0
tr|E9Q3S3|E9Q3S3_MOUSE;sp|Q71LX4|TLN2_MOUSE;tr|E9PUM4|E9PUM4_MOUSE	>tr|E9Q3S3|E9Q3S3_MOUSE Uncharacterized protein OS=Mus musculus GN=Tln2 PE=4 SV=1;>sp|Q71LX4|TLN2_MOUSE Talin-2 OS=Mus musculus GN=Tln2 PE=1 SV=3;>tr|E9PUM4|E9PUM4_MOUSE Uncharacterized protein OS=Mus musculus GN=Tln2 PE=4 SV=1	3	1	1	0	0	0	1676600	0	0	0
sp|Q7TMI3-2|UHRF2_MOUSE;sp|Q7TMI3|UHRF2_MOUSE	>sp|Q7TMI3-2|UHRF2_MOUSE Isoform 2 of E3 ubiquitin-protein ligase UHRF2 OS=Mus musculus GN=Uhrf2;>sp|Q7TMI3|UHRF2_MOUSE E3 ubiquitin-protein ligase UHRF2 OS=Mus musculus GN=Uhrf2 PE=1 SV=1	2	1	1	0	0	0	0	0	0	0
sp|Q80VN0|CCD37_MOUSE;tr|E9PYA2|E9PYA2_MOUSE	>sp|Q80VN0|CCD37_MOUSE Coiled-coil domain-containing protein 37 OS=Mus musculus GN=Ccdc37 PE=2 SV=1;>tr|E9PYA2|E9PYA2_MOUSE Uncharacterized protein OS=Mus musculus GN=Ccdc37 PE=4 SV=1	2	1	1	0	0	0	0	0	0	0
sp|Q8BGS1-2|E41L5_MOUSE;sp|Q8BGS1|E41L5_MOUSE;sp|Q8BGS1-3|E41L5_MOUSE	>sp|Q8BGS1-2|E41L5_MOUSE Isoform 2 of Band 4.1-like protein 5 OS=Mus musculus GN=Epb41l5;>sp|Q8BGS1|E41L5_MOUSE Band 4.1-like protein 5 OS=Mus musculus GN=Epb41l5 PE=1 SV=1;>sp|Q8BGS1-3|E41L5_MOUSE Isoform 3 of Band 4.1-like protein 5 OS=Mus musculus GN=Ep	3	2	0	2	1	0	0	807800	662390	0
sp|Q8BIJ7|RUFY1_MOUSE	>sp|Q8BIJ7|RUFY1_MOUSE RUN and FYVE domain-containing protein 1 OS=Mus musculus GN=Rufy1 PE=1 SV=1	1	1	1	1	0	1	1754800	2661900	0	79012000
sp|Q8BMK4|CKAP4_MOUSE	>sp|Q8BMK4|CKAP4_MOUSE Cytoskeleton-associated protein 4 OS=Mus musculus GN=Ckap4 PE=2 SV=2	1	1	1	0	0	0	1000600	0	0	0
tr|B7FAV1|B7FAV1_MOUSE;tr|B7FAU9|B7FAU9_MOUSE;sp|Q8BTM8|FLNA_MOUSE	>tr|B7FAV1|B7FAV1_MOUSE Filamin, alpha (Fragment) OS=Mus musculus GN=Flna PE=4 SV=1;>tr|B7FAU9|B7FAU9_MOUSE Filamin, alpha OS=Mus musculus GN=Flna PE=4 SV=1;>sp|Q8BTM8|FLNA_MOUSE Filamin-A OS=Mus musculus GN=Flna PE=1 SV=5	3	1	0	1	0	0	0	154240	0	0
sp|Q8CDG3-2|VCIP1_MOUSE;sp|Q8CDG3|VCIP1_MOUSE;tr|F6ZDG3|F6ZDG3_MOUSE	>sp|Q8CDG3-2|VCIP1_MOUSE Isoform 2 of Deubiquitinating protein VCIP135 OS=Mus musculus GN=Vcpip1;>sp|Q8CDG3|VCIP1_MOUSE Deubiquitinating protein VCIP135 OS=Mus musculus GN=Vcpip1 PE=2 SV=1;>tr|F6ZDG3|F6ZDG3_MOUSE Uncharacterized protein (Fragment) OS=Mus m	3	1	1	0	0	0	942910	0	0	0
sp|Q8CGR7|UPP2_MOUSE;tr|Q8R093|Q8R093_MOUSE	>sp|Q8CGR7|UPP2_MOUSE Uridine phosphorylase 2 OS=Mus musculus GN=Upp2 PE=2 SV=1;>tr|Q8R093|Q8R093_MOUSE Uncharacterized protein OS=Mus musculus GN=Upp2 PE=2 SV=1	2	1	1	1	0	0	1579800	6837900	0	0
sp|Q8CIV3-3|LIPH_MOUSE;sp|Q8CIV3-2|LIPH_MOUSE;sp|Q8CIV3|LIPH_MOUSE	>sp|Q8CIV3-3|LIPH_MOUSE Isoform 3 of Lipase member H OS=Mus musculus GN=Liph;>sp|Q8CIV3-2|LIPH_MOUSE Isoform 2 of Lipase member H OS=Mus musculus GN=Liph;>sp|Q8CIV3|LIPH_MOUSE Lipase member H OS=Mus musculus GN=Liph PE=2 SV=2	3	1	0	0	1	0	0	0	327820	0
sp|Q8CJG0|AGO2_MOUSE;sp|Q8CJG1|AGO1_MOUSE;tr|E9Q5W9|E9Q5W9_MOUSE;sp|Q8CJF9|AGO3_MOUSE;sp|Q8CJF8-2|AGO4_MOUSE;sp|Q8CJF8|AGO4_MOUSE;tr|E9QA67|E9QA67_MOUSE	>sp|Q8CJG0|AGO2_MOUSE Protein argonaute-2 OS=Mus musculus GN=Eif2c2 PE=1 SV=3	7	8	6	4	0	0	10791000	924110	0	0
sp|Q8K023-2|AKC1H_MOUSE	>sp|Q8K023-2|AKC1H_MOUSE Isoform 2 of Aldo-keto reductase family 1 member C18 OS=Mus musculus GN=Akr1c18	1	1	0	0	0	1	0	0	0	4470000
tr|Q8BI87|Q8BI87_MOUSE;sp|Q8K083|ZN536_MOUSE	>tr|Q8BI87|Q8BI87_MOUSE Uncharacterized protein OS=Mus musculus GN=Zfp536 PE=2 SV=1;>sp|Q8K083|ZN536_MOUSE Zinc finger protein 536 OS=Mus musculus GN=Znf536 PE=2 SV=1	2	1	1	1	1	1	123880000	43790000	108560000	81390000
sp|Q8K0T7|UN13C_MOUSE	>sp|Q8K0T7|UN13C_MOUSE Protein unc-13 homolog C OS=Mus musculus GN=Unc13c PE=2 SV=3	1	1	0	1	0	0	0	361700	0	0
sp|Q8K339|KIN17_MOUSE	>sp|Q8K339|KIN17_MOUSE DNA/RNA-binding protein KIN17 OS=Mus musculus GN=Kin PE=2 SV=1	1	1	0	0	1	0	0	0	508090	0
sp|Q8K440-2|ABC8B_MOUSE;sp|Q8K440|ABC8B_MOUSE	>sp|Q8K440-2|ABC8B_MOUSE Isoform 2 of ATP-binding cassette sub-family A member 8-B OS=Mus musculus GN=Abca8b;>sp|Q8K440|ABC8B_MOUSE ATP-binding cassette sub-family A member 8-B OS=Mus musculus GN=Abca8b PE=2 SV=2	2	1	1	1	0	0	11539000	19910000	0	0
sp|Q8R0Z5-2|MFRN2_MOUSE	>sp|Q8R0Z5-2|MFRN2_MOUSE Isoform 2 of Mitoferrin-2 OS=Mus musculus GN=Slc25a28	1	1	0	1	0	0	0	0	0	0
sp|Q8R361|RFIP5_MOUSE;tr|F6YCY1|F6YCY1_MOUSE	>sp|Q8R361|RFIP5_MOUSE Rab11 family-interacting protein 5 OS=Mus musculus GN=Rab11fip5 PE=1 SV=2;>tr|F6YCY1|F6YCY1_MOUSE Uncharacterized protein (Fragment) OS=Mus musculus GN=Rab11fip5 PE=4 SV=1	2	14	0	1	1	0	0	0	9029900	0
tr|F7BRW0|F7BRW0_MOUSE;sp|Q8R5K2-2|UBP33_MOUSE;sp|Q8R5K2|UBP33_MOUSE	>tr|F7BRW0|F7BRW0_MOUSE Ubiquitin carboxyl-terminal hydrolase (Fragment) OS=Mus musculus GN=Usp33 PE=3 SV=1;>sp|Q8R5K2-2|UBP33_MOUSE Isoform 2 of Ubiquitin carboxyl-terminal hydrolase 33 OS=Mus musculus GN=Usp33;>sp|Q8R5K2|UBP33_MOUSE Ubiquitin carboxyl-te	3	1	1	0	0	0	1075100	0	0	0
tr|E9Q9E0|E9Q9E0_MOUSE;sp|Q8VCX5|MICU1_MOUSE;sp|Q8VCX5-3|MICU1_MOUSE;sp|Q8VCX5-2|MICU1_MOUSE	>tr|E9Q9E0|E9Q9E0_MOUSE Uncharacterized protein OS=Mus musculus GN=Cbara1 PE=4 SV=1;>sp|Q8VCX5|MICU1_MOUSE Calcium uptake protein 1, mitochondrial OS=Mus musculus GN=Micu1 PE=2 SV=1;>sp|Q8VCX5-3|MICU1_MOUSE Isoform 3 of Calcium uptake protein 1, mitochondr	4	1	1	0	0	0	0	0	0	0
sp|Q8VDD5|MYH9_MOUSE	>sp|Q8VDD5|MYH9_MOUSE Myosin-9 OS=Mus musculus GN=Myh9 PE=1 SV=4	1	2	1	1	1	0	151080	207650	0	0
tr|E9Q0G3|E9Q0G3_MOUSE;sp|Q8VDP2|CX056_MOUSE;tr|E9QLS7|E9QLS7_MOUSE;sp|Q8VDP2-2|CX056_MOUSE	>tr|E9Q0G3|E9Q0G3_MOUSE Uncharacterized protein OS=Mus musculus GN=Gm8181 PE=4 SV=1;>sp|Q8VDP2|CX056_MOUSE UPF0428 protein CXorf56 homolog OS=Mus musculus PE=2 SV=1;>tr|E9QLS7|E9QLS7_MOUSE Uncharacterized protein OS=Mus musculus GN=C330007P06Rik PE=4 SV=1;	4	3	3	1	0	0	6412000	1502900	0	0
sp|Q91VN6|DDX41_MOUSE	>sp|Q91VN6|DDX41_MOUSE Probable ATP-dependent RNA helicase DDX41 OS=Mus musculus GN=Ddx41 PE=1 SV=2	1	29	14	20	13	2	111440000	148790000	119170000	22754000
sp|Q922P9|GLYR1_MOUSE;tr|D3YYT1|D3YYT1_MOUSE	>sp|Q922P9|GLYR1_MOUSE Putative oxidoreductase GLYR1 OS=Mus musculus GN=Glyr1 PE=2 SV=1;>tr|D3YYT1|D3YYT1_MOUSE RIKEN cDNA 3930401K13 OS=Mus musculus GN=Glyr1 PE=4 SV=1	2	3	0	3	0	0	0	418570	0	0
tr|Q3V3F1|Q3V3F1_MOUSE;tr|Q3V3C7|Q3V3C7_MOUSE;sp|Q99JR6|NMNA3_MOUSE	>tr|Q3V3F1|Q3V3F1_MOUSE Nicotinamide nucleotide adenylyltransferase 3, isoform CRA_a OS=Mus musculus GN=Nmnat3 PE=2 SV=1;>tr|Q3V3C7|Q3V3C7_MOUSE Uncharacterized protein OS=Mus musculus GN=Nmnat3 PE=2 SV=1;>sp|Q99JR6|NMNA3_MOUSE Nicotinamide mononucleotide	3	1	0	0	0	1	0	0	0	3048800
sp|Q99KV1|DJB11_MOUSE	>sp|Q99KV1|DJB11_MOUSE DnaJ homolog subfamily B member 11 OS=Mus musculus GN=Dnajb11 PE=1 SV=1	1	5	3	2	2	1	724680	3762900	2211100	1289600
sp|Q99N48-3|SYTL3_MOUSE;tr|E9PUK9|E9PUK9_MOUSE;sp|Q99N48-2|SYTL3_MOUSE;sp|Q99N48|SYTL3_MOUSE	>sp|Q99N48-3|SYTL3_MOUSE Isoform 3 of Synaptotagmin-like protein 3 OS=Mus musculus GN=Sytl3;>tr|E9PUK9|E9PUK9_MOUSE Uncharacterized protein OS=Mus musculus GN=Sytl3 PE=4 SV=1;>sp|Q99N48-2|SYTL3_MOUSE Isoform 2 of Synaptotagmin-like protein 3 OS=Mus musculu	4	1	0	0	0	1	0	0	0	10848000
tr|Q6ZWZ7|Q6ZWZ7_MOUSE;tr|D3Z3R2|D3Z3R2_MOUSE;sp|Q9CPR4|RL17_MOUSE;tr|F8VQL2|F8VQL2_MOUSE;tr|F6VWT4|F6VWT4_MOUSE;tr|F8VQM6|F8VQM6_MOUSE;tr|B2RY53|B2RY53_MOUSE;tr|F6YKV1|F6YKV1_MOUSE	>tr|Q6ZWZ7|Q6ZWZ7_MOUSE MCG123291, isoform CRA_d OS=Mus musculus GN=Rpl17 PE=2 SV=1;>tr|D3Z3R2|D3Z3R2_MOUSE Uncharacterized protein OS=Mus musculus GN=Gm10268 PE=3 SV=2;>sp|Q9CPR4|RL17_MOUSE 60S ribosomal protein L17 OS=Mus musculus GN=Rpl17 PE=2 SV=3;>tr|	8	3	3	2	1	0	9778000	3476000	2420200	0
tr|E0CYQ2|E0CYQ2_MOUSE;sp|Q9CQ48|NUDC2_MOUSE	>tr|E0CYQ2|E0CYQ2_MOUSE Uncharacterized protein OS=Mus musculus GN=Nudcd2 PE=4 SV=1;>sp|Q9CQ48|NUDC2_MOUSE NudC domain-containing protein 2 OS=Mus musculus GN=Nudcd2 PE=1 SV=1	2	1	1	1	1	1	9216500	808790	32109000	865370000
sp|Q9CQA5-2|MED4_MOUSE;sp|Q9CQA5|MED4_MOUSE	>sp|Q9CQA5-2|MED4_MOUSE Isoform 2 of Mediator of RNA polymerase II transcription subunit 4 OS=Mus musculus GN=Med4;>sp|Q9CQA5|MED4_MOUSE Mediator of RNA polymerase II transcription subunit 4 OS=Mus musculus GN=Med4 PE=2 SV=1	2	1	0	0	1	0	0	0	438390	0
tr|E9PYL9|E9PYL9_MOUSE;tr|D3Z3K1|D3Z3K1_MOUSE;sp|Q9CXW4|RL11_MOUSE;tr|A2BH06|A2BH06_MOUSE;tr|E9PZB3|E9PZB3_MOUSE	>tr|E9PYL9|E9PYL9_MOUSE Uncharacterized protein OS=Mus musculus GN=Gm10036 PE=3 SV=1;>tr|D3Z3K1|D3Z3K1_MOUSE MCG11809 OS=Mus musculus GN=Gm10288 PE=3 SV=1;>sp|Q9CXW4|RL11_MOUSE 60S ribosomal protein L11 OS=Mus musculus GN=Rpl11 PE=1 SV=4;>tr|A2BH06|A2BH06_	5	2	2	2	2	0	3539900	3713200	3840900	0
tr|D3YUT3|D3YUT3_MOUSE;tr|D3YUG3|D3YUG3_MOUSE;sp|Q9CZX8|RS19_MOUSE;tr|F8VQH5|F8VQH5_MOUSE;tr|F6Q5Z8|F6Q5Z8_MOUSE;tr|D3Z5R8|D3Z5R8_MOUSE;tr|D3Z722|D3Z722_MOUSE	>tr|D3YUT3|D3YUT3_MOUSE Uncharacterized protein OS=Mus musculus GN=Rps19 PE=4 SV=1;>tr|D3YUG3|D3YUG3_MOUSE Uncharacterized protein OS=Mus musculus GN=Rps19 PE=4 SV=1;>sp|Q9CZX8|RS19_MOUSE 40S ribosomal protein S19 OS=Mus musculus GN=Rps19 PE=1 SV=3;>tr|F8V	7	2	1	2	0	0	265180	414980	0	0
sp|Q9D0D4|DIM1_MOUSE	>sp|Q9D0D4|DIM1_MOUSE Probable dimethyladenosine transferase OS=Mus musculus GN=Dimt1 PE=2 SV=1	1	1	1	0	1	0	4129900	0	3399800	0
tr|B8JK33|B8JK33_MOUSE;tr|B8JK32|B8JK32_MOUSE;sp|Q9D0E1-2|HNRPM_MOUSE;sp|Q9D0E1|HNRPM_MOUSE	>tr|B8JK33|B8JK33_MOUSE Heterogeneous nuclear ribonucleoprotein M OS=Mus musculus GN=Hnrnpm PE=4 SV=1;>tr|B8JK32|B8JK32_MOUSE Heterogeneous nuclear ribonucleoprotein M OS=Mus musculus GN=Hnrnpm PE=4 SV=1;>sp|Q9D0E1-2|HNRPM_MOUSE Isoform 2 of Heterogeneous	4	1	0	1	0	1	0	212150	0	605500
tr|D3YVV8|D3YVV8_MOUSE;sp|Q9D0Z3-3|TMM53_MOUSE;sp|Q9D0Z3|TMM53_MOUSE;sp|Q9D0Z3-2|TMM53_MOUSE	>tr|D3YVV8|D3YVV8_MOUSE Uncharacterized protein OS=Mus musculus GN=Tmem53 PE=4 SV=1;>sp|Q9D0Z3-3|TMM53_MOUSE Isoform 3 of Transmembrane protein 53 OS=Mus musculus GN=Tmem53;>sp|Q9D0Z3|TMM53_MOUSE Transmembrane protein 53 OS=Mus musculus GN=Tmem53 PE=2 SV=1	4	1	1	1	0	0	1354100	276940	0	0
sp|Q9D2Q8|S10AE_MOUSE	>sp|Q9D2Q8|S10AE_MOUSE Protein S100-A14 OS=Mus musculus GN=S100a14 PE=2 SV=1	1	1	0	0	1	0	0	0	456630	0
sp|Q9D7X8|GGCT_MOUSE	>sp|Q9D7X8|GGCT_MOUSE Gamma-glutamylcyclotransferase OS=Mus musculus GN=Ggct PE=2 SV=1	1	1	0	0	1	0	0	0	0	0
sp|Q9D823|RL37_MOUSE	>sp|Q9D823|RL37_MOUSE 60S ribosomal protein L37 OS=Mus musculus GN=Rpl37 PE=2 SV=3	1	1	1	0	0	0	0	0	0	0
sp|Q9D824|FIP1_MOUSE;tr|D3Z3F1|D3Z3F1_MOUSE;tr|D3Z4V2|D3Z4V2_MOUSE;sp|Q9D824-4|FIP1_MOUSE;tr|D3Z619|D3Z619_MOUSE;sp|Q9D824-3|FIP1_MOUSE;sp|Q9D824-2|FIP1_MOUSE	>sp|Q9D824|FIP1_MOUSE Pre-mRNA 3-end-processing factor FIP1 OS=Mus musculus GN=Fip1l1 PE=1 SV=1;>tr|D3Z3F1|D3Z3F1_MOUSE Uncharacterized protein OS=Mus musculus GN=Fip1l1 PE=4 SV=1;>tr|D3Z4V2|D3Z4V2_MOUSE Uncharacterized protein OS=Mus musculus GN=Fip1l1 P	7	6	5	1	4	0	7005100	642590	9196400	0
sp|Q9DBN4-2|K1191_MOUSE;tr|D3Z1F7|D3Z1F7_MOUSE;sp|Q9DBN4|K1191_MOUSE	>sp|Q9DBN4-2|K1191_MOUSE Isoform 2 of UPF0498 protein KIAA1191 OS=Mus musculus GN=Kiaa1191;>tr|D3Z1F7|D3Z1F7_MOUSE RIKEN cDNA 4833439L19, isoform CRA_b OS=Mus musculus GN=4833439L19Rik PE=4 SV=1;>sp|Q9DBN4|K1191_MOUSE UPF0498 protein KIAA1191 OS=Mus muscul	3	1	1	0	0	0	611480	0	0	0
tr|Q8VCR4|Q8VCR4_MOUSE;sp|Q9DCG9|TR112_MOUSE	>tr|Q8VCR4|Q8VCR4_MOUSE 0610038D11Rik protein OS=Mus musculus GN=Trmt112 PE=2 SV=1;>sp|Q9DCG9|TR112_MOUSE tRNA methyltransferase 112 homolog OS=Mus musculus GN=Trmt112 PE=2 SV=1	2	1	1	1	0	0	1596300	1244300	0	0
sp|Q9DCT5|SDF2_MOUSE	>sp|Q9DCT5|SDF2_MOUSE Stromal cell-derived factor 2 OS=Mus musculus GN=Sdf2 PE=2 SV=1	1	1	0	0	1	0	0	0	2076100	0
sp|Q9EQK5|MVP_MOUSE	>sp|Q9EQK5|MVP_MOUSE Major vault protein OS=Mus musculus GN=Mvp PE=1 SV=4	1	1	0	1	0	1	0	0	0	165750
sp|Q9ERG0-2|LIMA1_MOUSE;sp|Q9ERG0|LIMA1_MOUSE	>sp|Q9ERG0-2|LIMA1_MOUSE Isoform Alpha of LIM domain and actin-binding protein 1 OS=Mus musculus GN=Lima1;>sp|Q9ERG0|LIMA1_MOUSE LIM domain and actin-binding protein 1 OS=Mus musculus GN=Lima1 PE=1 SV=3	2	1	1	0	0	0	0	0	0	0
sp|Q9EST1|GSDMA_MOUSE	>sp|Q9EST1|GSDMA_MOUSE Gasdermin-A OS=Mus musculus GN=Gsdma PE=2 SV=1	1	1	0	0	1	1	0	0	0	0
tr|G3X926|G3X926_MOUSE;sp|Q9JJ80|RPF2_MOUSE	>tr|G3X926|G3X926_MOUSE MCG1407, isoform CRA_a OS=Mus musculus GN=Rpf2 PE=4 SV=1;>sp|Q9JJ80|RPF2_MOUSE Ribosome production factor 2 homolog OS=Mus musculus GN=Rpf2 PE=2 SV=2	2	1	0	1	0	0	0	16260000	0	0
sp|Q9JJN2|ZFHX4_MOUSE;tr|E9QKE2|E9QKE2_MOUSE;tr|E9Q5A7|E9Q5A7_MOUSE	>sp|Q9JJN2|ZFHX4_MOUSE Zinc finger homeobox protein 4 OS=Mus musculus GN=Zfhx4 PE=1 SV=1;>tr|E9QKE2|E9QKE2_MOUSE Uncharacterized protein OS=Mus musculus GN=Zfhx4 PE=3 SV=1;>tr|E9Q5A7|E9Q5A7_MOUSE Uncharacterized protein OS=Mus musculus GN=Zfhx4 PE=3 SV=1	3	1	0	0	0	1	0	0	0	22981000
sp|Q9JKB3-2|DBPA_MOUSE;sp|Q9JKB3|DBPA_MOUSE;tr|F6TIF5|F6TIF5_MOUSE	>sp|Q9JKB3-2|DBPA_MOUSE Isoform 2 of DNA-binding protein A OS=Mus musculus GN=Csda;>sp|Q9JKB3|DBPA_MOUSE DNA-binding protein A OS=Mus musculus GN=Csda PE=1 SV=2;>tr|F6TIF5|F6TIF5_MOUSE Uncharacterized protein (Fragment) OS=Mus musculus GN=Csda PE=4 SV=1	3	3	0	1	1	0	0	0	0	0
tr|G3UW45|G3UW45_MOUSE;sp|Q9JKF1|IQGA1_MOUSE;tr|F6ZJB0|F6ZJB0_MOUSE	>tr|G3UW45|G3UW45_MOUSE IQ motif containing GTPase activating protein 1, isoform CRA_c OS=Mus musculus GN=Iqgap1 PE=4 SV=1;>sp|Q9JKF1|IQGA1_MOUSE Ras GTPase-activating-like protein IQGAP1 OS=Mus musculus GN=Iqgap1 PE=1 SV=1;>tr|F6ZJB0|F6ZJB0_MOUSE Uncharac	3	1	0	1	0	0	0	962290	0	0
sp|Q9JLR9|HIG1A_MOUSE	>sp|Q9JLR9|HIG1A_MOUSE HIG1 domain family member 1A OS=Mus musculus GN=Higd1a PE=2 SV=1	1	1	0	1	1	0	0	0	0	0
sp|Q9JM93|AR6P4_MOUSE;tr|D3Z668|D3Z668_MOUSE;tr|D3YWC2|D3YWC2_MOUSE;tr|D3Z6F1|D3Z6F1_MOUSE	>sp|Q9JM93|AR6P4_MOUSE ADP-ribosylation factor-like protein 6-interacting protein 4 OS=Mus musculus GN=Arl6ip4 PE=1 SV=1;>tr|D3Z668|D3Z668_MOUSE Uncharacterized protein OS=Mus musculus GN=Arl6ip4 PE=4 SV=1;>tr|D3YWC2|D3YWC2_MOUSE ADP-ribosylation factor-li	4	2	1	2	0	0	0	2473400	0	0
tr|F2Z455|F2Z455_MOUSE;tr|A6H6N4|A6H6N4_MOUSE;sp|Q9R059|FHL3_MOUSE;tr|D6RJ68|D6RJ68_MOUSE	>tr|F2Z455|F2Z455_MOUSE Uncharacterized protein OS=Mus musculus GN=Fhl3 PE=4 SV=1;>tr|A6H6N4|A6H6N4_MOUSE Four and a half LIM domains 3 OS=Mus musculus GN=Fhl3 PE=2 SV=1;>sp|Q9R059|FHL3_MOUSE Four and a half LIM domains protein 3 OS=Mus musculus GN=Fhl3 PE	4	2	2	0	1	0	217530	0	164560	0
tr|A2ATM9|A2ATM9_MOUSE;sp|Q9R0B6|LAMC3_MOUSE	>tr|A2ATM9|A2ATM9_MOUSE Laminin gamma 3 (Fragment) OS=Mus musculus GN=Lamc3 PE=4 SV=1;>sp|Q9R0B6|LAMC3_MOUSE Laminin subunit gamma-3 OS=Mus musculus GN=Lamc3 PE=2 SV=2	2	1	0	1	0	0	0	0	0	0
sp|Q9R1B9|SLIT2_MOUSE;tr|G3UY21|G3UY21_MOUSE;tr|G3UXV6|G3UXV6_MOUSE;tr|G3UZ88|G3UZ88_MOUSE;tr|G3UYX7|G3UYX7_MOUSE;tr|E9PZ51|E9PZ51_MOUSE;tr|G3X909|G3X909_MOUSE;tr|G3UZ61|G3UZ61_MOUSE	>sp|Q9R1B9|SLIT2_MOUSE Slit homolog 2 protein OS=Mus musculus GN=Slit2 PE=2 SV=2;>tr|G3UY21|G3UY21_MOUSE Uncharacterized protein OS=Mus musculus GN=Slit2 PE=4 SV=1;>tr|G3UXV6|G3UXV6_MOUSE Uncharacterized protein OS=Mus musculus GN=Slit2 PE=4 SV=1;>tr|G3UZ8	8	7	1	2	5	0	1282300	0	8846500	0
sp|Q9WTZ1|RBX2_MOUSE;tr|D3Z392|D3Z392_MOUSE;tr|D3Z497|D3Z497_MOUSE	>sp|Q9WTZ1|RBX2_MOUSE RING-box protein 2 OS=Mus musculus GN=Rnf7 PE=2 SV=1;>tr|D3Z392|D3Z392_MOUSE Uncharacterized protein OS=Mus musculus GN=Rnf7 PE=4 SV=1;>tr|D3Z497|D3Z497_MOUSE Uncharacterized protein OS=Mus musculus GN=Gm7075 PE=4 SV=1	3	2	2	0	0	0	0	0	0	0
tr|B0V3P3|B0V3P3_MOUSE;tr|B0V3P4|B0V3P4_MOUSE;tr|B0V3P2|B0V3P2_MOUSE;sp|Q9WV76|AP4B1_MOUSE	>tr|B0V3P3|B0V3P3_MOUSE Adaptor-related protein complex AP-4, beta 1 OS=Mus musculus GN=Ap4b1 PE=4 SV=1;>tr|B0V3P4|B0V3P4_MOUSE Adaptor-related protein complex AP-4, beta 1 OS=Mus musculus GN=Ap4b1 PE=4 SV=1;>tr|B0V3P2|B0V3P2_MOUSE Adaptor-related protein	4	1	0	1	0	0	0	0	0	0
sp|Q9WVB4|SLIT3_MOUSE	>sp|Q9WVB4|SLIT3_MOUSE Slit homolog 3 protein OS=Mus musculus GN=Slit3 PE=2 SV=2	1	10	3	5	4	1	8100300	14310000	10332000	4138400
sp|Q9Z204-4|HNRPC_MOUSE;sp|Q9Z204-3|HNRPC_MOUSE;sp|Q9Z204-2|HNRPC_MOUSE;sp|Q9Z204-5|HNRPC_MOUSE;sp|Q9Z204|HNRPC_MOUSE;tr|Q3U6P5|Q3U6P5_MOUSE	>sp|Q9Z204-4|HNRPC_MOUSE Isoform 4 of Heterogeneous nuclear ribonucleoproteins C1/C2 OS=Mus musculus GN=Hnrnpc;>sp|Q9Z204-3|HNRPC_MOUSE Isoform 3 of Heterogeneous nuclear ribonucleoproteins C1/C2 OS=Mus musculus GN=Hnrnpc;>sp|Q9Z204-2|HNRPC_MOUSE Isoform C	6	3	2	3	1	0	824230	1026700	115540	0
tr|Q4FCQ7|Q4FCQ7_MOUSE;sp|Q9Z2A5-2|ATE1_MOUSE;sp|Q9Z2A5|ATE1_MOUSE	>tr|Q4FCQ7|Q4FCQ7_MOUSE Arginyl-tRNA--protein transferase 1 OS=Mus musculus GN=Ate1 PE=2 SV=1;>sp|Q9Z2A5-2|ATE1_MOUSE Isoform ATE1-2 of Arginyl-tRNA--protein transferase 1 OS=Mus musculus GN=Ate1;>sp|Q9Z2A5|ATE1_MOUSE Arginyl-tRNA--protein transferase 1 OS	3	1	0	0	1	0	0	0	338290	0
tr|Q3UV11|Q3UV11_MOUSE;sp|Q9Z331|K2C6B_MOUSE	>tr|Q3UV11|Q3UV11_MOUSE Uncharacterized protein OS=Mus musculus GN=Krt6b PE=2 SV=1;>sp|Q9Z331|K2C6B_MOUSE Keratin, type II cytoskeletal 6B OS=Mus musculus GN=Krt6b PE=1 SV=3	2	12	0	1	0	0	0	0	0	0
tr|Q99N15|Q99N15_MOUSE;tr|A2AFQ2|A2AFQ2_MOUSE;sp|O08756|HCD2_MOUSE	>tr|Q99N15|Q99N15_MOUSE 17beta-hydroxysteroid dehydrogenase type 10/short chain L-3-hydroxyacyl-CoA dehydrogenase OS=Mus musculus GN=Hsd17b10 PE=2 SV=1;>tr|A2AFQ2|A2AFQ2_MOUSE Hydroxysteroid (17-beta) dehydrogenase 10 OS=Mus musculus GN=Hsd17b10 PE=3 SV=1;	3	4	2	2	2	0	1881200	918250	2414700	0
tr|E9Q223|E9Q223_MOUSE;tr|A8DUK4|A8DUK4_MOUSE	>tr|E9Q223|E9Q223_MOUSE Uncharacterized protein OS=Mus musculus GN=Hbb-b1 PE=3 SV=1;>tr|A8DUK4|A8DUK4_MOUSE Beta-globin OS=Mus musculus GN=Hbb-b1 PE=3 SV=1	2	1	1	0	1	0	516530	0	1115100	0
tr|D3YUA8|D3YUA8_MOUSE	>tr|D3YUA8|D3YUA8_MOUSE Uncharacterized protein OS=Mus musculus GN=Fbxw7 PE=4 SV=1	1	1	0	1	0	0	0	332880	0	0
tr|E9PX81|E9PX81_MOUSE;tr|D3YW88|D3YW88_MOUSE	>tr|E9PX81|E9PX81_MOUSE Uncharacterized protein OS=Mus musculus GN=Gm10479 PE=4 SV=1;>tr|D3YW88|D3YW88_MOUSE Uncharacterized protein OS=Mus musculus GN=Gm3944 PE=4 SV=2	2	1	0	1	0	0	0	2014100	0	0
tr|D3YZS5|D3YZS5_MOUSE;tr|D3Z282|D3Z282_MOUSE;tr|D6RCY4|D6RCY4_MOUSE;tr|D6RE49|D6RE49_MOUSE	>tr|D3YZS5|D3YZS5_MOUSE Uncharacterized protein OS=Mus musculus GN=Tarbp2 PE=4 SV=1;>tr|D3Z282|D3Z282_MOUSE Uncharacterized protein OS=Mus musculus GN=Tarbp2 PE=4 SV=1	4	13	1	0	0	0	365310	0	0	0
tr|D3Z624|D3Z624_MOUSE;tr|G3XA21|G3XA21_MOUSE;tr|E0CZ22|E0CZ22_MOUSE	>tr|D3Z624|D3Z624_MOUSE Uncharacterized protein OS=Mus musculus GN=Heatr7a PE=4 SV=2;>tr|G3XA21|G3XA21_MOUSE MCG134445, isoform CRA_a OS=Mus musculus GN=Heatr7a PE=4 SV=1;>tr|E0CZ22|E0CZ22_MOUSE Uncharacterized protein OS=Mus musculus GN=Heatr7a PE=4 SV=1	3	1	0	1	1	0	0	5167800	15083000	0
tr|E9Q3J0|E9Q3J0_MOUSE;tr|E0CX49|E0CX49_MOUSE;tr|Q3UWX6|Q3UWX6_MOUSE;tr|E9PWE7|E9PWE7_MOUSE	>tr|E9Q3J0|E9Q3J0_MOUSE Uncharacterized protein OS=Mus musculus GN=E330034G19Rik PE=4 SV=1;>tr|E0CX49|E0CX49_MOUSE Uncharacterized protein OS=Mus musculus GN=E330034G19Rik PE=4 SV=1;>tr|Q3UWX6|Q3UWX6_MOUSE RIKEN cDNA E330034G19 gene OS=Mus musculus GN=E330	4	1	0	0	1	0	0	0	528320	0
tr|E9Q5P6|E9Q5P6_MOUSE;tr|E9Q0V9|E9Q0V9_MOUSE;tr|E9PUZ9|E9PUZ9_MOUSE	>tr|E9Q5P6|E9Q5P6_MOUSE Uncharacterized protein OS=Mus musculus GN=Pdzrn4 PE=4 SV=1;>tr|E9Q0V9|E9Q0V9_MOUSE Uncharacterized protein OS=Mus musculus GN=Pdzrn4 PE=4 SV=1;>tr|E9PUZ9|E9PUZ9_MOUSE Uncharacterized protein OS=Mus musculus GN=Pdzrn4 PE=4 SV=1	3	1	0	1	0	0	0	784420000	0	0
tr|E9PVG8|E9PVG8_MOUSE;tr|E9Q9C6|E9Q9C6_MOUSE;tr|E9Q0B5|E9Q0B5_MOUSE	>tr|E9PVG8|E9PVG8_MOUSE Uncharacterized protein OS=Mus musculus GN=9530053A07Rik PE=4 SV=1;>tr|E9Q9C6|E9Q9C6_MOUSE Uncharacterized protein OS=Mus musculus GN=Fcgbp PE=4 SV=1;>tr|E9Q0B5|E9Q0B5_MOUSE Uncharacterized protein OS=Mus musculus GN=Fcgbp PE=4 SV=1	3	1	0	1	0	0	0	7345300	0	0
tr|E9PVJ5|E9PVJ5_MOUSE;tr|E9QAK6|E9QAK6_MOUSE;tr|E9Q387|E9Q387_MOUSE;tr|E9PVS2|E9PVS2_MOUSE;tr|Q6PAQ8|Q6PAQ8_MOUSE;tr|Q3UFP5|Q3UFP5_MOUSE;tr|E9Q681|E9Q681_MOUSE;tr|E9PZ73|E9PZ73_MOUSE;tr|Q3USK5|Q3USK5_MOUSE;tr|E9Q0H2|E9Q0H2_MOUSE	>tr|E9PVJ5|E9PVJ5_MOUSE Uncharacterized protein OS=Mus musculus GN=Tead1 PE=4 SV=1;>tr|E9QAK6|E9QAK6_MOUSE Uncharacterized protein OS=Mus musculus GN=Tead1 PE=4 SV=1;>tr|E9Q387|E9Q387_MOUSE Uncharacterized protein OS=Mus musculus GN=Tead1 PE=4 SV=1;>tr|E9P	10	1	0	1	0	0	0	0	0	0
tr|E9PWZ8|E9PWZ8_MOUSE	>tr|E9PWZ8|E9PWZ8_MOUSE Uncharacterized protein OS=Mus musculus GN=Rtdr1 PE=4 SV=1	1	1	0	1	0	0	0	0	0	0
tr|E9PZ32|E9PZ32_MOUSE	>tr|E9PZ32|E9PZ32_MOUSE Uncharacterized protein OS=Mus musculus GN=4932425I24Rik PE=4 SV=1	1	1	0	1	0	0	0	334790	0	0
tr|E9Q0A1|E9Q0A1_MOUSE;tr|Q8BVY0|Q8BVY0_MOUSE;tr|Q3UL54|Q3UL54_MOUSE	>tr|E9Q0A1|E9Q0A1_MOUSE Uncharacterized protein OS=Mus musculus GN=Rsl1d1 PE=4 SV=1;>tr|Q8BVY0|Q8BVY0_MOUSE Uncharacterized protein OS=Mus musculus GN=Rsl1d1 PE=2 SV=1;>tr|Q3UL54|Q3UL54_MOUSE Uncharacterized protein OS=Mus musculus GN=Rsl1d1 PE=2 SV=1	3	1	0	1	0	0	0	0	0	0
tr|E9Q6M3|E9Q6M3_MOUSE	>tr|E9Q6M3|E9Q6M3_MOUSE Uncharacterized protein OS=Mus musculus GN=2210404O09Rik PE=4 SV=1	1	1	0	1	0	0	0	291910	0	0
tr|E9Q7Q6|E9Q7Q6_MOUSE	>tr|E9Q7Q6|E9Q7Q6_MOUSE Uncharacterized protein OS=Mus musculus GN=Serinc2 PE=4 SV=1	1	1	0	0	0	1	0	0	0	0
tr|F2Z436|F2Z436_MOUSE	>tr|F2Z436|F2Z436_MOUSE Uncharacterized protein OS=Mus musculus GN=Xylt2 PE=4 SV=1	1	1	0	0	0	1	0	0	0	10439000
tr|F6SUJ2|F6SUJ2_MOUSE	>tr|F6SUJ2|F6SUJ2_MOUSE Uncharacterized protein (Fragment) OS=Mus musculus GN=Igkv4-71 PE=4 SV=1	1	1	0	0	0	1	0	0	0	1532500
tr|F8VPU2|F8VPU2_MOUSE;tr|E9Q805|E9Q805_MOUSE	>tr|F8VPU2|F8VPU2_MOUSE Uncharacterized protein OS=Mus musculus GN=Farp1 PE=4 SV=1	2	3	0	2	2	0	0	139290	1025900	0
tr|F8VQ05|F8VQ05_MOUSE	>tr|F8VQ05|F8VQ05_MOUSE Uncharacterized protein OS=Mus musculus GN=Fryl PE=4 SV=1	1	1	0	0	0	1	0	0	0	12794000
tr|F8VQ29|F8VQ29_MOUSE	>tr|F8VQ29|F8VQ29_MOUSE Uncharacterized protein OS=Mus musculus GN=Iqgap3 PE=4 SV=1	1	1	0	1	0	0	0	370460	0	0
tr|F8VQ54|F8VQ54_MOUSE;tr|G3UW33|G3UW33_MOUSE;sp|Q8R418|DICER_MOUSE;tr|F7D1A4|F7D1A4_MOUSE;tr|E9Q6I7|E9Q6I7_MOUSE	>tr|F8VQ54|F8VQ54_MOUSE Uncharacterized protein OS=Mus musculus GN=Dicer1 PE=4 SV=1;>tr|G3UW33|G3UW33_MOUSE Dicer1, Dcr-1 homolog (Drosophila), isoform CRA_a (Fragment) OS=Mus musculus GN=Dicer1 PE=4 SV=1;>sp|Q8R418|DICER_MOUSE Endoribonuclease Dicer OS=Mu	5	79	59	69	0	0	1556300000	1152800000	0	0
tr|F8WIA2|F8WIA2_MOUSE	>tr|F8WIA2|F8WIA2_MOUSE Uncharacterized protein (Fragment) OS=Mus musculus GN=Top1 PE=4 SV=1	1	1	0	1	0	0	0	0	0	0
tr|G3UW57|G3UW57_MOUSE	>tr|G3UW57|G3UW57_MOUSE RAB11 family interacting protein 2 (Class I), isoform CRA_a OS=Mus musculus GN=Rab11fip2 PE=4 SV=1	1	1	0	0	0	1	0	0	0	0
tr|G3X8R0|G3X8R0_MOUSE	>tr|G3X8R0|G3X8R0_MOUSE Receptor accessory protein 5, isoform CRA_a OS=Mus musculus GN=Reep5 PE=4 SV=1	1	1	1	0	0	0	0	0	0	0
tr|G5E8Z3|G5E8Z3_MOUSE	>tr|G5E8Z3|G5E8Z3_MOUSE MCG120169 OS=Mus musculus GN=2310050C09Rik PE=4 SV=1	1	1	0	1	1	0	0	0	678690	0
tr|Q3U7K7|Q3U7K7_MOUSE;sp|Q62191|RO52_MOUSE	>tr|Q3U7K7|Q3U7K7_MOUSE Uncharacterized protein OS=Mus musculus GN=Trim21 PE=2 SV=1;>sp|Q62191|RO52_MOUSE E3 ubiquitin-protein ligase TRIM21 OS=Mus musculus GN=Trim21 PE=1 SV=1	2	17	13	11	10	0	91485000	75664000	116010000	0
tr|Q6NSQ5|Q6NSQ5_MOUSE	>tr|Q6NSQ5|Q6NSQ5_MOUSE Sp140 nuclear body protein OS=Mus musculus GN=Sp140 PE=2 SV=1	1	1	1	0	1	1	1002600	0	2004000	182330
tr|Q6ZQ33|Q6ZQ33_MOUSE	>tr|Q6ZQ33|Q6ZQ33_MOUSE MKIAA0857 protein (Fragment) OS=Mus musculus GN=Rab11fip5 PE=2 SV=1	1	18	4	3	3	0	62031000	14757000	58110000	0
tr|Q8BFZ6|Q8BFZ6_MOUSE	>tr|Q8BFZ6|Q8BFZ6_MOUSE Isopentenyl diphosphate delta-isomerase type 2 OS=Mus musculus GN=Idi2 PE=2 SV=1	1	1	0	1	0	0	0	0	0	0
tr|Q8BIW2|Q8BIW2_MOUSE	>tr|Q8BIW2|Q8BIW2_MOUSE Uncharacterized protein OS=Mus musculus GN=Bai3 PE=2 SV=1	1	1	0	1	0	0	0	4177500	0	0
tr|Q9CPN9|Q9CPN9_MOUSE	>tr|Q9CPN9|Q9CPN9_MOUSE RIKEN cDNA 2210010C04, isoform CRA_b OS=Mus musculus GN=2210010C04Rik PE=2 SV=1	1	1	0	0	1	0	0	0	2010100	0
tr|Q9D410|Q9D410_MOUSE	>tr|Q9D410|Q9D410_MOUSE DMRT-like family C1c1 OS=Mus musculus GN=Dmrtc1c1 PE=2 SV=1	1	1	0	0	1	0	0	0	74314000	0
tr|Q9D5F6|Q9D5F6_MOUSE	>tr|Q9D5F6|Q9D5F6_MOUSE Uncharacterized protein OS=Mus musculus GN=4930447A16Rik PE=2 SV=1	1	1	1	0	0	0	0	0	0	0
tr|Q9D9U9|Q9D9U9_MOUSE	>tr|Q9D9U9|Q9D9U9_MOUSE Ccdc19 protein OS=Mus musculus GN=Ccdc19 PE=2 SV=1	1	1	0	0	0	1	0	0	0	0
