# Supplementary material for: Endogenous Mouse Dicer Is an Exclusively Cytoplasmic Protein
Source: PLoS Genet. 2016 Jun 2;12(6):e1006095. doi: 10.1371/journal.pgen.1006095 (PMC4890738; doi:10.1371/journal.pgen.1006095)
Supplement: S2 Table — (XLSX) [file pgen.1006095.s004.xlsx]

## Sheet: Sheet1
Protein IDs Testis	Fasta headers	Number of proteins	Peptides	Unique peptides Dcr1	Unique peptides Dcr2	Unique peptides WT1	Unique peptides WT2	Intensity Dcr1	Intensity Dcr2	Intensity WT1	Intensity WT2
sp|Q9D312|K1C20_MOUSE;CON__Q9D312	>sp|Q9D312|K1C20_MOUSE Keratin, type I cytoskeletal 20 OS=Mus musculus GN=Krt20 PE=1 SV=1;>Q9D312 SWISS-PROT:Q9D312 Tax_Id=10090 Gene_Symbol=Krt20 Keratin, type I cytoskeletal 20	2	1	1	0	0	0	3649300	0	0	0
REV__tr|F6VSY0|F6VSY0_MOUSE;REV__sp|A2AJ76|HMCN2_MOUSE	>tr|F6VSY0|F6VSY0_MOUSE Uncharacterized protein (Fragment) OS=Mus musculus GN=Hmcn2 PE=4 SV=1;>sp|A2AJ76|HMCN2_MOUSE Hemicentin-2 OS=Mus musculus GN=Hmcn2 PE=1 SV=1	2	1	1	0	0	0	45368000	0	0	0
REV__tr|F6XKX9|F6XKX9_MOUSE;REV__sp|Q61805|LBP_MOUSE	>tr|F6XKX9|F6XKX9_MOUSE Uncharacterized protein (Fragment) OS=Mus musculus GN=Lbp PE=4 SV=1;>sp|Q61805|LBP_MOUSE Lipopolysaccharide-binding protein OS=Mus musculus GN=Lbp PE=2 SV=2	2	1	0	0	1	0	0	0	124400000	0
REV__tr|A2AGL3|A2AGL3_MOUSE;REV__tr|E9PW34|E9PW34_MOUSE	>tr|A2AGL3|A2AGL3_MOUSE Ryanodine receptor 3 OS=Mus musculus GN=Ryr3 PE=4 SV=1;>tr|E9PW34|E9PW34_MOUSE Uncharacterized protein OS=Mus musculus GN=Ryr3 PE=4 SV=1	2	1	0	0	1	0	0	0	158470000	0
tr|A2AGH8|A2AGH8_MOUSE;sp|A2AGH6-2|MED12_MOUSE;tr|A2AGH9|A2AGH9_MOUSE;sp|A2AGH6|MED12_MOUSE	>tr|A2AGH8|A2AGH8_MOUSE Mediator of RNA polymerase II transcription, subunit 12 homolog (Yeast) OS=Mus musculus GN=Med12 PE=4 SV=1;>sp|A2AGH6-2|MED12_MOUSE Isoform 2 of Mediator of RNA polymerase II transcription subunit 12 OS=Mus musculus GN=Med12;>tr|A2A	4	1	0	0	1	0	0	0	685490	0
sp|A3KGV1-6|ODFP2_MOUSE;tr|A3KGV9|A3KGV9_MOUSE;sp|A3KGV1|ODFP2_MOUSE;sp|A3KGV1-7|ODFP2_MOUSE;sp|A3KGV1-5|ODFP2_MOUSE;tr|A3KGW0|A3KGW0_MOUSE;sp|A3KGV1-2|ODFP2_MOUSE;sp|A3KGV1-3|ODFP2_MOUSE;sp|A3KGV1-4|ODFP2_MOUSE;tr|F6Y325|F6Y325_MOUSE	>sp|A3KGV1-6|ODFP2_MOUSE Isoform 6 of Outer dense fiber protein 2 OS=Mus musculus GN=Odf2;>tr|A3KGV9|A3KGV9_MOUSE Outer dense fiber of sperm tails 2 OS=Mus musculus GN=Odf2 PE=4 SV=1;>sp|A3KGV1|ODFP2_MOUSE Outer dense fiber protein 2 OS=Mus musculus GN=Odf	10	3	0	1	0	2	0	272220	0	735460
sp|B2RQC2|UBP42_MOUSE	>sp|B2RQC2|UBP42_MOUSE Ubiquitin carboxyl-terminal hydrolase 42 OS=Mus musculus GN=Usp42 PE=2 SV=1	1	2	2	0	0	0	254590	0	0	0
tr|E9PZM6|E9PZM6_MOUSE;sp|D3YXK2|SAFB1_MOUSE	>tr|E9PZM6|E9PZM6_MOUSE Uncharacterized protein OS=Mus musculus GN=Safb PE=4 SV=1;>sp|D3YXK2|SAFB1_MOUSE Scaffold attachment factor B1 OS=Mus musculus GN=Safb PE=2 SV=2	2	1	0	0	0	1	0	0	0	2009600
sp|E9Q557|DESP_MOUSE;tr|E9PZW0|E9PZW0_MOUSE	>sp|E9Q557|DESP_MOUSE Desmoplakin OS=Mus musculus GN=Dsp PE=3 SV=1;>tr|E9PZW0|E9PZW0_MOUSE Uncharacterized protein OS=Mus musculus GN=Dsp PE=4 SV=1	2	2	0	1	1	0	0	711070	2920400	0
sp|O08583-2|THOC4_MOUSE;sp|Q9JJW6-2|REFP2_MOUSE;sp|O08583|THOC4_MOUSE	>sp|O08583-2|THOC4_MOUSE Isoform 2 of THO complex subunit 4 OS=Mus musculus GN=Thoc4;>sp|Q9JJW6-2|REFP2_MOUSE Isoform 2 of RNA and export factor-binding protein 2 OS=Mus musculus GN=Refbp2;>sp|O08583|THOC4_MOUSE THO complex subunit 4 OS=Mus musculus GN=Tho	3	1	0	0	1	0	0	0	1773400	0
tr|B1AZS9|B1AZS9_MOUSE;sp|O08807|PRDX4_MOUSE	>tr|B1AZS9|B1AZS9_MOUSE Peroxiredoxin 4 (Fragment) OS=Mus musculus GN=Prdx4 PE=4 SV=1;>sp|O08807|PRDX4_MOUSE Peroxiredoxin-4 OS=Mus musculus GN=Prdx4 PE=1 SV=1	2	1	0	0	1	0	0	0	65323000	0
sp|O09035|DBIL5_MOUSE	>sp|O09035|DBIL5_MOUSE Diazepam-binding inhibitor-like 5 OS=Mus musculus GN=Dbil5 PE=2 SV=1	1	2	1	0	0	1	223910	0	0	4499700
tr|E9Q388|E9Q388_MOUSE;sp|O09126|SEM4D_MOUSE	>tr|E9Q388|E9Q388_MOUSE Uncharacterized protein OS=Mus musculus GN=Sema4d PE=4 SV=1;>sp|O09126|SEM4D_MOUSE Semaphorin-4D OS=Mus musculus GN=Sema4d PE=1 SV=2	2	1	0	0	1	0	0	0	24037000	0
sp|O35218|CPSF2_MOUSE	>sp|O35218|CPSF2_MOUSE Cleavage and polyadenylation specificity factor subunit 2 OS=Mus musculus GN=Cpsf2 PE=1 SV=1	1	2	0	1	1	0	0	0	4722200	0
sp|O35658|C1QBP_MOUSE;tr|Q8R5L1|Q8R5L1_MOUSE	>sp|O35658|C1QBP_MOUSE Complement component 1 Q subcomponent-binding protein, mitochondrial OS=Mus musculus GN=C1qbp PE=1 SV=1;>tr|Q8R5L1|Q8R5L1_MOUSE Complement component 1, q subcomponent binding protein OS=Mus musculus GN=C1qbp PE=2 SV=1	2	1	0	0	1	0	0	0	0	0
sp|O35691|PININ_MOUSE;tr|Q3TUQ5|Q3TUQ5_MOUSE	>sp|O35691|PININ_MOUSE Pinin OS=Mus musculus GN=Pnn PE=1 SV=4;>tr|Q3TUQ5|Q3TUQ5_MOUSE Pinin OS=Mus musculus GN=Pnn PE=2 SV=1	2	1	0	0	1	0	0	0	0	0
tr|Q3TER0|Q3TER0_MOUSE;tr|Q3U4N4|Q3U4N4_MOUSE;sp|O54724|PTRF_MOUSE	>tr|Q3TER0|Q3TER0_MOUSE Uncharacterized protein OS=Mus musculus GN=Ptrf PE=2 SV=1;>tr|Q3U4N4|Q3U4N4_MOUSE Uncharacterized protein OS=Mus musculus GN=Ptrf PE=2 SV=1;>sp|O54724|PTRF_MOUSE Polymerase I and transcript release factor OS=Mus musculus GN=Ptrf PE=	3	2	0	0	2	0	0	0	0	0
tr|E9Q578|E9Q578_MOUSE;sp|O54833|CSK22_MOUSE	>tr|E9Q578|E9Q578_MOUSE Uncharacterized protein OS=Mus musculus GN=Csnk2a2 PE=4 SV=1;>sp|O54833|CSK22_MOUSE Casein kinase II subunit alpha OS=Mus musculus GN=Csnk2a2 PE=2 SV=1	2	1	0	0	0	1	0	0	0	1838300
sp|O70133-2|DHX9_MOUSE;tr|E9QNN1|E9QNN1_MOUSE;sp|O70133-3|DHX9_MOUSE;sp|O70133|DHX9_MOUSE	>sp|O70133-2|DHX9_MOUSE Isoform 2 of ATP-dependent RNA helicase A OS=Mus musculus GN=Dhx9;>tr|E9QNN1|E9QNN1_MOUSE Uncharacterized protein OS=Mus musculus GN=Dhx9 PE=4 SV=1;>sp|O70133-3|DHX9_MOUSE Isoform 3 of ATP-dependent RNA helicase A OS=Mus musculus GN	4	2	0	1	0	1	0	168680	0	547760
sp|O70250|PGAM2_MOUSE;sp|Q9DBJ1|PGAM1_MOUSE	>sp|O70250|PGAM2_MOUSE Phosphoglycerate mutase 2 OS=Mus musculus GN=Pgam2 PE=1 SV=3;>sp|Q9DBJ1|PGAM1_MOUSE Phosphoglycerate mutase 1 OS=Mus musculus GN=Pgam1 PE=1 SV=3	2	1	0	0	1	0	0	0	95297000	0
sp|O70325-2|GPX41_MOUSE;sp|O70325|GPX41_MOUSE;tr|Q76LV0|Q76LV0_MOUSE;sp|Q91XR9|GPX42_MOUSE	>sp|O70325-2|GPX41_MOUSE Isoform Cytoplasmic of Phospholipid hydroperoxide glutathione peroxidase, mitochondrial OS=Mus musculus GN=Gpx4;>sp|O70325|GPX41_MOUSE Phospholipid hydroperoxide glutathione peroxidase, mitochondrial OS=Mus musculus GN=Gpx4 PE=1 SV	4	6	6	3	5	1	51736000	2178600	195430000	13587000
tr|E0CZ34|E0CZ34_MOUSE;tr|F8WH02|F8WH02_MOUSE;tr|E0CYL6|E0CYL6_MOUSE;sp|O70435|PSA3_MOUSE	>tr|E0CZ34|E0CZ34_MOUSE Uncharacterized protein OS=Mus musculus GN=Psma3 PE=4 SV=1;>tr|F8WH02|F8WH02_MOUSE Uncharacterized protein OS=Mus musculus GN=Psma3 PE=4 SV=1;>tr|E0CYL6|E0CYL6_MOUSE Uncharacterized protein OS=Mus musculus GN=Psma3 PE=4 SV=1;>sp|O70	4	1	0	0	0	1	0	0	0	1196400
sp|O88569-3|ROA2_MOUSE;sp|O88569-2|ROA2_MOUSE;tr|F6U106|F6U106_MOUSE;sp|O88569|ROA2_MOUSE	>sp|O88569-3|ROA2_MOUSE Isoform 3 of Heterogeneous nuclear ribonucleoproteins A2/B1 OS=Mus musculus GN=Hnrnpa2b1;>sp|O88569-2|ROA2_MOUSE Isoform 2 of Heterogeneous nuclear ribonucleoproteins A2/B1 OS=Mus musculus GN=Hnrnpa2b1;>tr|F6U106|F6U106_MOUSE Unchar	4	1	0	0	1	1	0	0	361310	2038800
sp|O88874|CCNK_MOUSE;tr|Q3U3M5|Q3U3M5_MOUSE	>sp|O88874|CCNK_MOUSE Cyclin-K OS=Mus musculus GN=Ccnk PE=1 SV=3;>tr|Q3U3M5|Q3U3M5_MOUSE Uncharacterized protein OS=Mus musculus GN=Ccnk PE=2 SV=1	2	1	0	0	1	0	0	0	184620	0
tr|B2KGR2|B2KGR2_MOUSE;sp|O89112|LANC1_MOUSE	>tr|B2KGR2|B2KGR2_MOUSE LanC (Bacterial lantibiotic synthetase component C)-like 1 (Fragment) OS=Mus musculus GN=Lancl1 PE=4 SV=1;>sp|O89112|LANC1_MOUSE LanC-like protein 1 OS=Mus musculus GN=Lancl1 PE=1 SV=1	2	1	0	0	1	0	0	0	13649000	0
sp|P00342|LDHC_MOUSE;tr|D3YVR7|D3YVR7_MOUSE;tr|D3YZE4|D3YZE4_MOUSE;tr|D3Z736|D3Z736_MOUSE;tr|D3YZQ9|D3YZQ9_MOUSE;sp|P06151|LDHA_MOUSE;tr|G5E8N5|G5E8N5_MOUSE;tr|Q6NXW3|Q6NXW3_MOUSE;tr|D3Z7F0|D3Z7F0_MOUSE;sp|P16125|LDHB_MOUSE	>sp|P00342|LDHC_MOUSE L-lactate dehydrogenase C chain OS=Mus musculus GN=Ldhc PE=1 SV=2;>tr|D3YVR7|D3YVR7_MOUSE L-lactate dehydrogenase OS=Mus musculus GN=Ldhc PE=3 SV=1;>tr|D3YZE4|D3YZE4_MOUSE L-lactate dehydrogenase OS=Mus musculus GN=Ldhc PE=3 SV=1	10	7	2	4	4	0	5005200	2051900	20563000	0
sp|P01027|CO3_MOUSE;sp|P01027-2|CO3_MOUSE	>sp|P01027|CO3_MOUSE Complement C3 OS=Mus musculus GN=C3 PE=1 SV=3;>sp|P01027-2|CO3_MOUSE Isoform Short of Complement C3 OS=Mus musculus GN=C3	2	5	0	2	4	0	0	275270	2016100	0
sp|P01638|KV5A6_MOUSE;sp|P01637|KV5A5_MOUSE	>sp|P01638|KV5A6_MOUSE Ig kappa chain V-V region L6 (Fragment) OS=Mus musculus PE=2 SV=1;>sp|P01637|KV5A5_MOUSE Ig kappa chain V-V region T1 OS=Mus musculus PE=2 SV=1	2	1	1	1	0	0	0	159030	0	0
sp|P01647|KV5AE_MOUSE;sp|P01645|KV5AC_MOUSE;sp|P01644|KV5AB_MOUSE;sp|P01643|KV5AA_MOUSE	>sp|P01647|KV5AE_MOUSE Ig kappa chain V-V region HP 124E1 OS=Mus musculus PE=1 SV=1;>sp|P01645|KV5AC_MOUSE Ig kappa chain V-V region HP 93G7 OS=Mus musculus PE=1 SV=1;>sp|P01644|KV5AB_MOUSE Ig kappa chain V-V region HP R16.7 OS=Mus musculus PE=1 SV=1;>sp|P	4	1	1	1	1	0	7954700	1986400	2419600	0
sp|P01649|KV5AG_MOUSE;sp|P01648|KV5AF_MOUSE	>sp|P01649|KV5AG_MOUSE Ig kappa chain V-V regions OS=Mus musculus PE=1 SV=1;>sp|P01648|KV5AF_MOUSE Ig kappa chain V-V region HP 91A3 OS=Mus musculus PE=1 SV=1	2	1	0	0	1	0	0	0	0	0
sp|P03977|KV3A4_MOUSE;sp|P01656|KV3A3_MOUSE;sp|P01654|KV3A1_MOUSE;sp|P01655|KV3A2_MOUSE;sp|P01673|KV3AL_MOUSE;sp|P01672|KV3AK_MOUSE;sp|P01671|KV3AJ_MOUSE;sp|P01670|KV3AI_MOUSE;sp|P01669|KV3AH_MOUSE;sp|P01667|KV3AF_MOUSE;sp|P01657|KV3A5_MOUSE;sp|P01659|KV3A7_MOUSE	>sp|P03977|KV3A4_MOUSE Ig kappa chain V-III region 50S10.1 OS=Mus musculus PE=1 SV=1;>sp|P01656|KV3A3_MOUSE Ig kappa chain V-III region MOPC 70 OS=Mus musculus PE=1 SV=1;>sp|P01654|KV3A1_MOUSE Ig kappa chain V-III region PC 2880/PC 1229 OS=Mus musculus PE=	12	2	1	0	1	0	5958700	0	9428400	0
sp|P01660|KV3A8_MOUSE	>sp|P01660|KV3A8_MOUSE Ig kappa chain V-III region PC 3741/TEPC 111 OS=Mus musculus PE=1 SV=1	1	2	1	0	0	0	41572000	2049900	36599000	0
sp|P01663|KV3AB_MOUSE;sp|P01662|KV3AA_MOUSE	>sp|P01663|KV3AB_MOUSE Ig kappa chain V-III region PC 4050 OS=Mus musculus PE=1 SV=1;>sp|P01662|KV3AA_MOUSE Ig kappa chain V-III region ABPC 22/PC 9245 OS=Mus musculus PE=1 SV=1	2	1	1	1	0	0	9507400	583900	0	0
sp|P01679|KV6A5_MOUSE;sp|P01678|KV6A4_MOUSE;sp|P01677|KV6A3_MOUSE;sp|P01676|KV6A2_MOUSE;sp|P01675|KV6A1_MOUSE	>sp|P01679|KV6A5_MOUSE Ig kappa chain V-VI region J539 OS=Mus musculus PE=1 SV=1;>sp|P01678|KV6A4_MOUSE Ig kappa chain V-VI region SAPC 10 OS=Mus musculus PE=1 SV=1;>sp|P01677|KV6A3_MOUSE Ig kappa chain V-VI region TEPC 601/TEPC 191 OS=Mus musculus PE=1 SV	5	1	0	1	0	0	0	352240	0	0
sp|P01749|HVM05_MOUSE	>sp|P01749|HVM05_MOUSE Ig heavy chain V region 3 OS=Mus musculus GN=Igh-VJ558 PE=1 SV=1	1	1	0	1	0	1	0	229010	0	1448700
sp|P01757|HVM13_MOUSE;sp|P01756|HVM12_MOUSE;sp|P06330|HVM51_MOUSE	>sp|P01757|HVM13_MOUSE Ig heavy chain V region J558 OS=Mus musculus PE=1 SV=1;>sp|P01756|HVM12_MOUSE Ig heavy chain V region MOPC 104E OS=Mus musculus PE=1 SV=1;>sp|P06330|HVM51_MOUSE Ig heavy chain V region AC38 205.12 OS=Mus musculus PE=1 SV=1	3	2	1	1	2	1	19157000	1382000	24297000	34610000
sp|P01837|IGKC_MOUSE	>sp|P01837|IGKC_MOUSE Ig kappa chain C region OS=Mus musculus PE=1 SV=1	1	7	4	4	5	6	1650200000	41016000	4287600000	776280000
sp|P01843|LAC1_MOUSE	>sp|P01843|LAC1_MOUSE Ig lambda-1 chain C region OS=Mus musculus PE=1 SV=1	1	2	0	0	2	0	0	0	12672000	0
sp|P01863|GCAA_MOUSE;sp|P01865|GCAM_MOUSE;sp|P84751|HVM63_MOUSE;sp|P01864|GCAB_MOUSE;tr|F6TQW2|F6TQW2_MOUSE	>sp|P01863|GCAA_MOUSE Ig gamma-2A chain C region, A allele OS=Mus musculus GN=Ighg PE=1 SV=1;>sp|P01865|GCAM_MOUSE Ig gamma-2A chain C region, membrane-bound form OS=Mus musculus GN=Igh-1a PE=1 SV=3	5	5	1	3	4	0	10007000	1313700	92494000	0
sp|P01867-2|IGG2B_MOUSE;sp|P01867|IGG2B_MOUSE	>sp|P01867-2|IGG2B_MOUSE Isoform 2 of Ig gamma-2B chain C region OS=Mus musculus GN=Igh-3;>sp|P01867|IGG2B_MOUSE Ig gamma-2B chain C region OS=Mus musculus GN=Igh-3 PE=1 SV=3	2	5	2	1	3	0	19000000	140990	16263000	0
sp|P01868|IGHG1_MOUSE;sp|P01869|IGH1M_MOUSE	>sp|P01868|IGHG1_MOUSE Ig gamma-1 chain C region secreted form OS=Mus musculus GN=Ighg1 PE=1 SV=1;>sp|P01869|IGH1M_MOUSE Ig gamma-1 chain C region, membrane-bound form OS=Mus musculus GN=Ighg1 PE=1 SV=2	2	11	3	7	7	7	832750000	103630000	811850000	3335900000
sp|P01872|IGHM_MOUSE;sp|P01873|MUCM_MOUSE	>sp|P01872|IGHM_MOUSE Ig mu chain C region secreted form OS=Mus musculus GN=Igh-6 PE=1 SV=2;>sp|P01873|MUCM_MOUSE Ig mu chain C region membrane-bound form OS=Mus musculus GN=Igh-6 PE=2 SV=3	2	4	1	2	4	0	3249200	681500	18120000	0
sp|P03987-2|IGHG3_MOUSE;sp|P03987|IGHG3_MOUSE	>sp|P03987-2|IGHG3_MOUSE Isoform 2 of Ig gamma-3 chain C region OS=Mus musculus;>sp|P03987|IGHG3_MOUSE Ig gamma-3 chain C region OS=Mus musculus PE=1 SV=2	2	3	2	3	1	0	27923000	1869800	2438500	0
sp|P05214|TBA3_MOUSE;sp|P68368|TBA4A_MOUSE;sp|Q9JJZ2|TBA8_MOUSE	>sp|P05214|TBA3_MOUSE Tubulin alpha-3 chain OS=Mus musculus GN=Tuba3a PE=1 SV=1;>sp|P68368|TBA4A_MOUSE Tubulin alpha-4A chain OS=Mus musculus GN=Tuba4a PE=1 SV=1;>sp|Q9JJZ2|TBA8_MOUSE Tubulin alpha-8 chain OS=Mus musculus GN=Tuba8 PE=1 SV=1	3	9	1	1	1	1	75033000	6059700	179630000	328990000
tr|B0V2N7|B0V2N7_MOUSE;sp|P07356|ANXA2_MOUSE;tr|B0V2N8|B0V2N8_MOUSE;tr|B0V2N5|B0V2N5_MOUSE	>tr|B0V2N7|B0V2N7_MOUSE Annexin A2 (Fragment) OS=Mus musculus GN=Anxa2 PE=3 SV=1;>sp|P07356|ANXA2_MOUSE Annexin A2 OS=Mus musculus GN=Anxa2 PE=1 SV=2;>tr|B0V2N8|B0V2N8_MOUSE Annexin A2 (Fragment) OS=Mus musculus GN=Anxa2 PE=3 SV=1;>tr|B0V2N5|B0V2N5_MOUSE A	4	4	0	3	2	0	0	543480	978890	0
sp|P07724|ALBU_MOUSE	>sp|P07724|ALBU_MOUSE Serum albumin OS=Mus musculus GN=Alb PE=1 SV=3	1	1	1	0	1	0	1376400	0	308270	0
sp|Q00896|A1AT3_MOUSE;sp|P07758|A1AT1_MOUSE;sp|Q00897|A1AT4_MOUSE;sp|P22599|A1AT2_MOUSE;sp|Q00898|A1AT5_MOUSE	>sp|Q00896|A1AT3_MOUSE Alpha-1-antitrypsin 1-3 OS=Mus musculus GN=Serpina1c PE=1 SV=2;>sp|P07758|A1AT1_MOUSE Alpha-1-antitrypsin 1-1 OS=Mus musculus GN=Serpina1a PE=1 SV=4;>sp|Q00897|A1AT4_MOUSE Alpha-1-antitrypsin 1-4 OS=Mus musculus GN=Serpina1d PE=2 SV=	5	3	0	1	3	0	0	280480	6286500	0
sp|P07759|SPA3K_MOUSE;tr|E9Q499|E9Q499_MOUSE;tr|Q4V9W0|Q4V9W0_MOUSE;tr|F2Z405|F2Z405_MOUSE;tr|E9Q3C6|E9Q3C6_MOUSE;sp|P29621|SPA3C_MOUSE;tr|G3X8T9|G3X8T9_MOUSE;sp|Q91WP6|SPA3N_MOUSE;sp|Q03734|SPA3M_MOUSE;sp|Q5I2A0|SPA3G_MOUSE;sp|Q80X76|SPA3F_MOUSE	>sp|P07759|SPA3K_MOUSE Serine protease inhibitor A3K OS=Mus musculus GN=Serpina3k PE=1 SV=2	11	4	1	3	2	0	2588400	1342400	9664500	0
sp|P08226|APOE_MOUSE	>sp|P08226|APOE_MOUSE Apolipoprotein E OS=Mus musculus GN=Apoe PE=1 SV=2	1	1	1	0	0	0	211160	0	0	0
tr|E9Q9J0|E9Q9J0_MOUSE;sp|P62984|RL40_MOUSE;tr|E9Q0Z8|E9Q0Z8_MOUSE;sp|P62983|RS27A_MOUSE;tr|E9Q4P0|E9Q4P0_MOUSE;tr|E9Q5F6|E9Q5F6_MOUSE;tr|E9QNP0|E9QNP0_MOUSE;tr|Q5SX22|Q5SX22_MOUSE;sp|P0CG49|UBB_MOUSE;tr|Q922Z8|Q922Z8_MOUSE;tr|Q8VC46|Q8VC46_MOUSE;sp|P0CG50|UBC_MOUSE;tr|F6X7C4|F6X7C4_MOUSE;tr|D3YYZ2|D3YYZ2_MOUSE	>tr|E9Q9J0|E9Q9J0_MOUSE Uncharacterized protein OS=Mus musculus GN=Uba52 PE=4 SV=1;>sp|P62984|RL40_MOUSE Ubiquitin-60S ribosomal protein L40 OS=Mus musculus GN=Uba52 PE=1 SV=2;>tr|E9Q0Z8|E9Q0Z8_MOUSE Uncharacterized protein OS=Mus musculus GN=Ubb PE=4 SV=1	14	3	1	1	3	1	5742300	2083800	58116000	5059100
sp|P10126|EF1A1_MOUSE;tr|B7ZBW3|B7ZBW3_MOUSE;sp|P62631|EF1A2_MOUSE;tr|D3Z3I8|D3Z3I8_MOUSE;tr|D3YZ68|D3YZ68_MOUSE	>sp|P10126|EF1A1_MOUSE Elongation factor 1-alpha 1 OS=Mus musculus GN=Eef1a1 PE=1 SV=3;>tr|B7ZBW3|B7ZBW3_MOUSE Elongation factor 1-alpha OS=Mus musculus GN=Eef1a2 PE=3 SV=1;>sp|P62631|EF1A2_MOUSE Elongation factor 1-alpha 2 OS=Mus musculus GN=Eef1a2 PE=1 S	5	7	1	1	6	3	8520200	788690	196340000	96202000
sp|P10922|H10_MOUSE	>sp|P10922|H10_MOUSE Histone H1.0 OS=Mus musculus GN=H1f0 PE=2 SV=4	1	2	1	1	0	0	878340	0	0	0
sp|P11031|TCP4_MOUSE	>sp|P11031|TCP4_MOUSE Activated RNA polymerase II transcriptional coactivator p15 OS=Mus musculus GN=Sub1 PE=1 SV=3	1	2	1	2	1	1	4217600	1745800	13689000	0
tr|Q91XK4|Q91XK4_MOUSE;sp|P11378|STP2_MOUSE	>tr|Q91XK4|Q91XK4_MOUSE Nuclear transition protein 2 OS=Mus musculus GN=Tnp2 PE=2 SV=1;>sp|P11378|STP2_MOUSE Nuclear transition protein 2 OS=Mus musculus GN=Tnp2 PE=2 SV=2	2	1	1	1	1	0	63493000	1733300	4718900	0
sp|P11499|HS90B_MOUSE;tr|D3Z1R1|D3Z1R1_MOUSE;tr|E9PX27|E9PX27_MOUSE;tr|E9Q3D6|E9Q3D6_MOUSE;sp|P07901|HS90A_MOUSE;sp|P08113|ENPL_MOUSE	>sp|P11499|HS90B_MOUSE Heat shock protein HSP 90-beta OS=Mus musculus GN=Hsp90ab1 PE=1 SV=3	6	3	0	2	1	0	0	527640	4410300	0
tr|Q3U793|Q3U793_MOUSE;sp|P14106|C1QB_MOUSE	>tr|Q3U793|Q3U793_MOUSE Complement component 1, q subcomponent, beta polypeptide OS=Mus musculus GN=C1qb PE=2 SV=1;>sp|P14106|C1QB_MOUSE Complement C1q subcomponent subunit B OS=Mus musculus GN=C1qb PE=1 SV=1	2	5	2	3	4	2	26462000	3057900	276420000	199420000
sp|P14131|RS16_MOUSE	>sp|P14131|RS16_MOUSE 40S ribosomal protein S16 OS=Mus musculus GN=Rps16 PE=2 SV=4	1	1	1	0	0	0	2227300	0	0	0
sp|P14206|RSSA_MOUSE;tr|D3YTT7|D3YTT7_MOUSE	>sp|P14206|RSSA_MOUSE 40S ribosomal protein SA OS=Mus musculus GN=Rpsa PE=1 SV=4;>tr|D3YTT7|D3YTT7_MOUSE MCG2650 OS=Mus musculus GN=Rpsa-ps10 PE=3 SV=1	2	2	1	1	0	0	0	122710	0	0
sp|P14733|LMNB1_MOUSE	>sp|P14733|LMNB1_MOUSE Lamin-B1 OS=Mus musculus GN=Lmnb1 PE=1 SV=3	1	2	1	0	2	1	202200	0	317320	595180
tr|D3YVM5|D3YVM5_MOUSE;tr|E9Q070|E9Q070_MOUSE;sp|P14869|RLA0_MOUSE	>tr|D3YVM5|D3YVM5_MOUSE Uncharacterized protein OS=Mus musculus GN=Rplp0 PE=3 SV=1;>tr|E9Q070|E9Q070_MOUSE Uncharacterized protein OS=Mus musculus GN=Gm8730 PE=3 SV=1;>sp|P14869|RLA0_MOUSE 60S acidic ribosomal protein P0 OS=Mus musculus GN=Rplp0 PE=1 SV=3	3	2	1	1	1	0	1967200	368620	1081900	0
sp|P15265|MCSP_MOUSE	>sp|P15265|MCSP_MOUSE Sperm mitochondrial-associated cysteine-rich protein OS=Mus musculus GN=Smcp PE=2 SV=4	1	2	1	0	2	0	654850	0	302380	0
sp|P15864|H12_MOUSE	>sp|P15864|H12_MOUSE Histone H1.2 OS=Mus musculus GN=Hist1h1c PE=1 SV=2	1	8	2	0	0	1	139280000	619860	819570	2200800
sp|Q62095|DDX3Y_MOUSE;sp|P16381|DDX3L_MOUSE;sp|Q62167|DDX3X_MOUSE	>sp|Q62095|DDX3Y_MOUSE ATP-dependent RNA helicase DDX3Y OS=Mus musculus GN=Ddx3y PE=1 SV=2;>sp|P16381|DDX3L_MOUSE Putative ATP-dependent RNA helicase Pl10 OS=Mus musculus GN=D1Pas1 PE=1 SV=1;>sp|Q62167|DDX3X_MOUSE ATP-dependent RNA helicase DDX3X OS=Mus mu	3	3	2	1	1	0	535670	129760	519930	0
sp|P16627|HS71L_MOUSE	>sp|P16627|HS71L_MOUSE Heat shock 70 kDa protein 1-like OS=Mus musculus GN=Hspa1l PE=2 SV=4	1	7	0	0	1	1	0	0	1562900	1721600
tr|F6ZQM8|F6ZQM8_MOUSE;tr|E9Q9E5|E9Q9E5_MOUSE;tr|E9PX42|E9PX42_MOUSE;sp|P16858|G3P_MOUSE;tr|E9PZH9|E9PZH9_MOUSE;tr|E9QAC7|E9QAC7_MOUSE;tr|E9Q5U3|E9Q5U3_MOUSE;tr|E9Q1S8|E9Q1S8_MOUSE;tr|E9Q0E3|E9Q0E3_MOUSE;tr|D3YUV0|D3YUV0_MOUSE;tr|E9PX72|E9PX72_MOUSE;tr|D3Z1B7|D3Z1B7_MOUSE;tr|D3YYI5|D3YYI5_MOUSE;tr|D3YU05|D3YU05_MOUSE;tr|F8WJL5|F8WJL5_MOUSE;tr|E9PZL2|E9PZL2_MOUSE;tr|E9PXL6|E9PXL6_MOUSE;tr|E9PZP4|E…	>tr|F6ZQM8|F6ZQM8_MOUSE Glyceraldehyde-3-phosphate dehydrogenase (Fragment) OS=Mus musculus GN=Gm3222 PE=3 SV=1;>tr|E9Q9E5|E9Q9E5_MOUSE Glyceraldehyde-3-phosphate dehydrogenase OS=Mus musculus GN=Gm10481 PE=3 SV=1;>tr|E9PX42|E9PX42_MOUSE Glyceraldehyde-3-p	24	3	1	2	1	0	39393000	2246600	27768000	0
sp|P17156|HSP72_MOUSE	>sp|P17156|HSP72_MOUSE Heat shock-related 70 kDa protein 2 OS=Mus musculus GN=Hspa2 PE=1 SV=2	1	16	8	4	6	3	149150000	9343700	158130000	18297000
sp|Q61696|HS71A_MOUSE;sp|P17879|HS71B_MOUSE	>sp|Q61696|HS71A_MOUSE Heat shock 70 kDa protein 1A OS=Mus musculus GN=Hspa1a PE=1 SV=2;>sp|P17879|HS71B_MOUSE Heat shock 70 kDa protein 1B OS=Mus musculus GN=Hspa1b PE=1 SV=3	2	6	0	1	2	0	0	331560	167010000	0
tr|F6Y6L6|F6Y6L6_MOUSE;sp|P18242|CATD_MOUSE;tr|Q8C243|Q8C243_MOUSE;tr|F8WIR1|F8WIR1_MOUSE	>tr|F6Y6L6|F6Y6L6_MOUSE Uncharacterized protein (Fragment) OS=Mus musculus GN=Ctsd PE=3 SV=1;>sp|P18242|CATD_MOUSE Cathepsin D OS=Mus musculus GN=Ctsd PE=1 SV=1;>tr|Q8C243|Q8C243_MOUSE Uncharacterized protein OS=Mus musculus GN=Ctsd PE=2 SV=1;>tr|F8WIR1|F8	4	2	0	2	1	0	0	591090	607290	0
sp|P18528|HVM57_MOUSE	>sp|P18528|HVM57_MOUSE Ig heavy chain V region 6.96 OS=Mus musculus PE=4 SV=1	1	1	0	1	0	0	0	344590	0	0
sp|P18531|HVM60_MOUSE	>sp|P18531|HVM60_MOUSE Ig heavy chain V region M315 OS=Mus musculus PE=1 SV=1	1	1	0	0	1	0	0	0	344260	0
tr|E9Q1T2|E9Q1T2_MOUSE;sp|P18760|COF1_MOUSE;tr|F8WGL3|F8WGL3_MOUSE	>tr|E9Q1T2|E9Q1T2_MOUSE Uncharacterized protein OS=Mus musculus GN=Gm6180 PE=4 SV=1;>sp|P18760|COF1_MOUSE Cofilin-1 OS=Mus musculus GN=Cfl1 PE=1 SV=3;>tr|F8WGL3|F8WGL3_MOUSE Uncharacterized protein OS=Mus musculus GN=Cfl1 PE=4 SV=1	3	1	1	0	0	0	341650	0	0	0
sp|P20029|GRP78_MOUSE	>sp|P20029|GRP78_MOUSE 78 kDa glucose-regulated protein OS=Mus musculus GN=Hspa5 PE=1 SV=3	1	8	2	3	3	1	8575600	1530900	8902200	4271300
tr|E9PZV5|E9PZV5_MOUSE;sp|P20152|VIME_MOUSE;tr|A2AKJ2|A2AKJ2_MOUSE;sp|P15331-3|PERI_MOUSE;sp|P31001|DESM_MOUSE;tr|G5E846|G5E846_MOUSE;sp|P15331|PERI_MOUSE;tr|G3X981|G3X981_MOUSE;sp|P15331-2|PERI_MOUSE	>tr|E9PZV5|E9PZV5_MOUSE Uncharacterized protein OS=Mus musculus GN=Vim PE=3 SV=1;>sp|P20152|VIME_MOUSE Vimentin OS=Mus musculus GN=Vim PE=1 SV=3	9	12	2	7	6	0	3113700	2301600	15032000	0
sp|P21981|TGM2_MOUSE;tr|G3UXE8|G3UXE8_MOUSE	>sp|P21981|TGM2_MOUSE Protein-glutamine gamma-glutamyltransferase 2 OS=Mus musculus GN=Tgm2 PE=1 SV=4	2	8	1	5	6	1	8520100	1702300	9132900	2336100
tr|F8WIX8|F8WIX8_MOUSE;sp|Q8CGP6|H2A1H_MOUSE;tr|Q8CGP4|Q8CGP4_MOUSE;sp|Q8R1M2|H2AJ_MOUSE;sp|Q64523|H2A2C_MOUSE;sp|Q8CGP7|H2A1K_MOUSE;sp|Q8CGP5|H2A1F_MOUSE;sp|Q8BFU2|H2A3_MOUSE;sp|Q6GSS7|H2A2A_MOUSE;sp|P22752|H2A1_MOUSE	>tr|F8WIX8|F8WIX8_MOUSE Histone H2A (Fragment) OS=Mus musculus GN=Hist1h2al PE=3 SV=1;>sp|Q8CGP6|H2A1H_MOUSE Histone H2A type 1-H OS=Mus musculus GN=Hist1h2ah PE=1 SV=3;>tr|Q8CGP4|Q8CGP4_MOUSE Histone H2A OS=Mus musculus GN=Hist1h2aa PE=2 SV=1;>sp|Q8R1M2|H	10	2	1	0	1	0	0	0	26348000	0
sp|P23506|PIMT_MOUSE;sp|P23506-2|PIMT_MOUSE;tr|F7D432|F7D432_MOUSE;tr|E9PWE0|E9PWE0_MOUSE;tr|E0CYV0|E0CYV0_MOUSE;tr|F6V9F1|F6V9F1_MOUSE	>sp|P23506|PIMT_MOUSE Protein-L-isoaspartate(D-aspartate) O-methyltransferase OS=Mus musculus GN=Pcmt1 PE=1 SV=3;>sp|P23506-2|PIMT_MOUSE Isoform 2 of Protein-L-isoaspartate(D-aspartate) O-methyltransferase OS=Mus musculus GN=Pcmt1;>tr|F7D432|F7D432_MOUSE P	6	4	1	2	1	0	5472500	398910	0	0
sp|P23578|ACRO_MOUSE	>sp|P23578|ACRO_MOUSE Acrosin OS=Mus musculus GN=Acr PE=2 SV=1	1	2	0	1	1	0	0	345260	0	0
sp|P26350|PTMA_MOUSE	>sp|P26350|PTMA_MOUSE Prothymosin alpha OS=Mus musculus GN=Ptma PE=1 SV=2	1	1	1	1	0	1	134700	165210	0	245500
sp|P27661|H2AX_MOUSE;tr|Q8R029|Q8R029_MOUSE;tr|Q5NC91|Q5NC91_MOUSE;sp|Q3THW5|H2AV_MOUSE;sp|P0C0S6|H2AZ_MOUSE	>sp|P27661|H2AX_MOUSE Histone H2A.x OS=Mus musculus GN=H2afx PE=1 SV=2;>tr|Q8R029|Q8R029_MOUSE Histone H2A OS=Mus musculus GN=H2afv PE=2 SV=1;>tr|Q5NC91|Q5NC91_MOUSE Histone H2A OS=Mus musculus GN=H2afv PE=2 SV=1;>sp|Q3THW5|H2AV_MOUSE Histone H2A.V OS=Mus	5	2	0	0	1	1	0	0	1813000	3512000
tr|F6Q404|F6Q404_MOUSE;sp|P27773|PDIA3_MOUSE	>tr|F6Q404|F6Q404_MOUSE Thioredoxin (Fragment) OS=Mus musculus GN=Pdia3 PE=3 SV=1;>sp|P27773|PDIA3_MOUSE Protein disulfide-isomerase A3 OS=Mus musculus GN=Pdia3 PE=1 SV=2	2	1	1	0	0	0	0	0	0	0
sp|P28653|PGS1_MOUSE	>sp|P28653|PGS1_MOUSE Biglycan OS=Mus musculus GN=Bgn PE=2 SV=1	1	3	0	0	2	0	0	0	954490	0
tr|Q91YZ8|Q91YZ8_MOUSE;tr|D3Z5M2|D3Z5M2_MOUSE;tr|A3KFU5|A3KFU5_MOUSE;sp|P29341|PABP1_MOUSE;tr|A3KFU8|A3KFU8_MOUSE;tr|Q6PHQ9|Q6PHQ9_MOUSE;tr|E9PW32|E9PW32_MOUSE;tr|Q9D4E6|Q9D4E6_MOUSE	>tr|Q91YZ8|Q91YZ8_MOUSE Poly A binding protein, cytoplasmic 4 OS=Mus musculus GN=Pabpc4 PE=2 SV=1;>tr|D3Z5M2|D3Z5M2_MOUSE Uncharacterized protein OS=Mus musculus GN=Gm10110 PE=4 SV=1;>tr|A3KFU5|A3KFU5_MOUSE Poly A binding protein, cytoplasmic 4 OS=Mus musc	8	2	1	0	1	0	1880600	0	5085500	0
sp|P33174|KIF4_MOUSE	>sp|P33174|KIF4_MOUSE Chromosome-associated kinesin KIF4 OS=Mus musculus GN=Kif4 PE=2 SV=3	1	1	1	0	0	0	0	0	0	0
sp|P35979|RL12_MOUSE;tr|F8VQK7|F8VQK7_MOUSE	>sp|P35979|RL12_MOUSE 60S ribosomal protein L12 OS=Mus musculus GN=Rpl12 PE=1 SV=2;>tr|F8VQK7|F8VQK7_MOUSE Uncharacterized protein (Fragment) OS=Mus musculus GN=Gm16519 PE=3 SV=1	2	2	0	1	1	0	0	0	0	0
tr|G3UZK4|G3UZK4_MOUSE;sp|P35980|RL18_MOUSE	>tr|G3UZK4|G3UZK4_MOUSE MCG132477, isoform CRA_c OS=Mus musculus GN=Rpl18 PE=4 SV=1;>sp|P35980|RL18_MOUSE 60S ribosomal protein L18 OS=Mus musculus GN=Rpl18 PE=2 SV=3	2	1	1	1	0	0	4057500	261220	0	0
sp|P43274|H14_MOUSE	>sp|P43274|H14_MOUSE Histone H1.4 OS=Mus musculus GN=Hist1h1e PE=1 SV=2	1	7	2	1	1	1	1241800	394250	810120	891550
sp|P43275|H11_MOUSE	>sp|P43275|H11_MOUSE Histone H1.1 OS=Mus musculus GN=Hist1h1a PE=2 SV=2	1	3	2	1	1	1	55201000	1369100	4029200	32286000
sp|P43277|H13_MOUSE	>sp|P43277|H13_MOUSE Histone H1.3 OS=Mus musculus GN=Hist1h1d PE=1 SV=2	1	7	1	1	1	1	610230	361840	754450	260760
sp|P47754|CAZA2_MOUSE	>sp|P47754|CAZA2_MOUSE F-actin-capping protein subunit alpha-2 OS=Mus musculus GN=Capza2 PE=1 SV=3	1	1	0	0	1	0	0	0	0	0
sp|P47963|RL13_MOUSE;tr|E9PZ94|E9PZ94_MOUSE;tr|D3YX54|D3YX54_MOUSE	>sp|P47963|RL13_MOUSE 60S ribosomal protein L13 OS=Mus musculus GN=Rpl13 PE=2 SV=3;>tr|E9PZ94|E9PZ94_MOUSE 60S ribosomal protein L13 OS=Mus musculus GN=Gm10071 PE=3 SV=1;>tr|D3YX54|D3YX54_MOUSE 60S ribosomal protein L13 OS=Mus musculus GN=Rpl13-ps3 PE=3 SV	3	3	1	1	1	0	517900	170870	0	0
sp|P48678-3|LMNA_MOUSE;sp|P48678-2|LMNA_MOUSE;sp|P48678|LMNA_MOUSE	>sp|P48678-3|LMNA_MOUSE Isoform C2 of Prelamin-A/C OS=Mus musculus GN=Lmna;>sp|P48678-2|LMNA_MOUSE Isoform C of Prelamin-A/C OS=Mus musculus GN=Lmna;>sp|P48678|LMNA_MOUSE Prelamin-A/C OS=Mus musculus GN=Lmna PE=1 SV=2	3	1	0	0	1	0	0	0	0	0
tr|D3YZX8|D3YZX8_MOUSE;sp|P49962|SRP09_MOUSE	>tr|D3YZX8|D3YZX8_MOUSE Uncharacterized protein OS=Mus musculus GN=Srp9 PE=4 SV=1;>sp|P49962|SRP09_MOUSE Signal recognition particle 9 kDa protein OS=Mus musculus GN=Srp9 PE=1 SV=2	2	2	2	0	0	0	1212100	0	0	0
sp|P50247|SAHH_MOUSE	>sp|P50247|SAHH_MOUSE Adenosylhomocysteinase OS=Mus musculus GN=Ahcy PE=1 SV=3	1	2	0	0	2	0	0	0	7486200	0
sp|P51881|ADT2_MOUSE	>sp|P51881|ADT2_MOUSE ADP/ATP translocase 2 OS=Mus musculus GN=Slc25a5 PE=1 SV=3	1	1	1	0	0	0	244360	0	0	0
sp|P53994|RAB2A_MOUSE	>sp|P53994|RAB2A_MOUSE Ras-related protein Rab-2A OS=Mus musculus GN=Rab2a PE=1 SV=1	1	1	0	0	1	0	0	0	2529400	0
sp|P58252|EF2_MOUSE	>sp|P58252|EF2_MOUSE Elongation factor 2 OS=Mus musculus GN=Eef2 PE=1 SV=2	1	1	0	1	0	0	0	264170	0	0
sp|P60335|PCBP1_MOUSE	>sp|P60335|PCBP1_MOUSE Poly(rC)-binding protein 1 OS=Mus musculus GN=Pcbp1 PE=1 SV=1	1	3	0	3	2	0	0	816180	9945000	0
sp|P60710|ACTB_MOUSE;tr|F8WI82|F8WI82_MOUSE;tr|E9Q5F4|E9Q5F4_MOUSE;tr|E9Q1F2|E9Q1F2_MOUSE;tr|G3UZ07|G3UZ07_MOUSE;tr|E9QAZ1|E9QAZ1_MOUSE;tr|D3YZY0|D3YZY0_MOUSE;sp|P63268|ACTH_MOUSE;sp|P68134|ACTS_MOUSE;sp|P68033|ACTC_MOUSE;sp|P62737|ACTA_MOUSE;tr|E9Q606|E9Q606_MOUSE;tr|D3Z2K3|D3Z2K3_MOUSE;tr|F8WGM8|F8WGM8_MOUSE;tr|E9Q2D1|E9Q2D1_MOUSE;sp|Q8BFZ3|ACTBL_MOUSE;tr|F6WX90|F6WX90_MOUSE	>sp|P60710|ACTB_MOUSE Actin, cytoplasmic 1 OS=Mus musculus GN=Actb PE=1 SV=1;>tr|F8WI82|F8WI82_MOUSE Uncharacterized protein OS=Mus musculus GN=Actb PE=3 SV=1;>tr|E9Q5F4|E9Q5F4_MOUSE Uncharacterized protein OS=Mus musculus GN=Actb PE=3 SV=1;>tr|E9Q1F2|E9Q1	17	11	0	1	0	1	37892000	3549900	234800000	23961000
sp|Q8BSL7|ARF2_MOUSE;sp|P84078|ARF1_MOUSE;sp|P61205|ARF3_MOUSE	>sp|Q8BSL7|ARF2_MOUSE ADP-ribosylation factor 2 OS=Mus musculus GN=Arf2 PE=1 SV=2;>sp|P84078|ARF1_MOUSE ADP-ribosylation factor 1 OS=Mus musculus GN=Arf1 PE=1 SV=2;>sp|P61205|ARF3_MOUSE ADP-ribosylation factor 3 OS=Mus musculus GN=Arf3 PE=2 SV=2	3	1	0	0	1	0	0	0	821450	0
tr|E9Q5W0|E9Q5W0_MOUSE;tr|F2Z429|F2Z429_MOUSE;sp|P61407|TDRD6_MOUSE;tr|E9PZ50|E9PZ50_MOUSE	>tr|E9Q5W0|E9Q5W0_MOUSE Uncharacterized protein OS=Mus musculus GN=Tdrd6 PE=4 SV=1;>tr|F2Z429|F2Z429_MOUSE Uncharacterized protein OS=Mus musculus GN=Tdrd6 PE=4 SV=1;>sp|P61407|TDRD6_MOUSE Tudor domain-containing protein 6 OS=Mus musculus GN=Tdrd6 PE=1 SV=	4	4	0	1	3	1	0	203460	0	2687700
tr|D3Z5X4|D3Z5X4_MOUSE;sp|P61979-3|HNRPK_MOUSE;tr|E9Q8D6|E9Q8D6_MOUSE;tr|E9PVM4|E9PVM4_MOUSE;tr|D3YWG1|D3YWG1_MOUSE;sp|P61979|HNRPK_MOUSE;sp|P61979-2|HNRPK_MOUSE	>tr|D3Z5X4|D3Z5X4_MOUSE Uncharacterized protein OS=Mus musculus GN=Gm7964 PE=4 SV=1;>sp|P61979-3|HNRPK_MOUSE Isoform 3 of Heterogeneous nuclear ribonucleoprotein K OS=Mus musculus GN=Hnrnpk;>tr|E9Q8D6|E9Q8D6_MOUSE Uncharacterized protein OS=Mus musculus GN	7	2	0	1	0	1	0	203670	0	2157200
sp|Q9D6P8|CALL3_MOUSE;sp|P62204|CALM_MOUSE;tr|Q3UKW2|Q3UKW2_MOUSE	>sp|Q9D6P8|CALL3_MOUSE Calmodulin-like protein 3 OS=Mus musculus GN=Calml3 PE=2 SV=1;>sp|P62204|CALM_MOUSE Calmodulin OS=Mus musculus GN=Calm1 PE=1 SV=2;>tr|Q3UKW2|Q3UKW2_MOUSE Uncharacterized protein OS=Mus musculus GN=Calm1 PE=2 SV=1	3	2	0	0	2	1	0	0	3597600	19821000
tr|Q5SZV3|Q5SZV3_MOUSE;tr|G3XA55|G3XA55_MOUSE;tr|D3YW44|D3YW44_MOUSE;sp|P62242|RS8_MOUSE	>tr|Q5SZV3|Q5SZV3_MOUSE 40S ribosomal protein S8 OS=Mus musculus GN=Gm11353 PE=3 SV=1;>tr|G3XA55|G3XA55_MOUSE 40S ribosomal protein S8 OS=Mus musculus GN=mCG_10837 PE=3 SV=1;>tr|D3YW44|D3YW44_MOUSE 40S ribosomal protein S8 OS=Mus musculus GN=Gm5121 PE=3 SV	4	2	0	2	1	0	0	314470	0	0
sp|P62259|1433E_MOUSE;tr|D6REF3|D6REF3_MOUSE	>sp|P62259|1433E_MOUSE 14-3-3 protein epsilon OS=Mus musculus GN=Ywhae PE=1 SV=1	2	3	0	0	2	0	0	0	5655400	0
sp|P62305|RUXE_MOUSE	>sp|P62305|RUXE_MOUSE Small nuclear ribonucleoprotein E OS=Mus musculus GN=Snrpe PE=2 SV=1	1	1	1	1	0	0	577590	183960	0	0
sp|P62307|RUXF_MOUSE	>sp|P62307|RUXF_MOUSE Small nuclear ribonucleoprotein F OS=Mus musculus GN=Snrpf PE=2 SV=1	1	1	0	0	1	0	0	0	0	0
sp|P62754|RS6_MOUSE;tr|D3Z6N6|D3Z6N6_MOUSE;tr|D3YX41|D3YX41_MOUSE	>sp|P62754|RS6_MOUSE 40S ribosomal protein S6 OS=Mus musculus GN=Rps6 PE=1 SV=1;>tr|D3Z6N6|D3Z6N6_MOUSE 40S ribosomal protein S6 OS=Mus musculus GN=Rps6-ps1 PE=3 SV=1;>tr|D3YX41|D3YX41_MOUSE 40S ribosomal protein S6 OS=Mus musculus GN=Rps6-ps2 PE=3 SV=2	3	2	1	2	1	0	10889000	1635900	8740700	0
sp|P62806|H4_MOUSE	>sp|P62806|H4_MOUSE Histone H4 OS=Mus musculus GN=Hist1h4a PE=1 SV=2	1	5	3	1	4	3	58593000	904310	162890000	145520000
sp|P62830|RL23_MOUSE;tr|A2A6F8|A2A6F8_MOUSE	>sp|P62830|RL23_MOUSE 60S ribosomal protein L23 OS=Mus musculus GN=Rpl23 PE=1 SV=1;>tr|A2A6F8|A2A6F8_MOUSE Ribosomal protein L23 (Fragment) OS=Mus musculus GN=Rpl23 PE=3 SV=1	2	2	0	2	0	0	0	333790	0	0
tr|G3UYV7|G3UYV7_MOUSE;sp|P62858|RS28_MOUSE;tr|D3YVD9|D3YVD9_MOUSE	>tr|G3UYV7|G3UYV7_MOUSE Uncharacterized protein (Fragment) OS=Mus musculus GN=Rps28 PE=4 SV=1;>sp|P62858|RS28_MOUSE 40S ribosomal protein S28 OS=Mus musculus GN=Rps28 PE=2 SV=1;>tr|D3YVD9|D3YVD9_MOUSE Uncharacterized protein OS=Mus musculus GN=Gm3511 PE=4	3	3	1	1	1	0	1429900	178660	2002000	0
sp|P62878|RBX1_MOUSE	>sp|P62878|RBX1_MOUSE E3 ubiquitin-protein ligase RBX1 OS=Mus musculus GN=Rbx1 PE=1 SV=1	1	1	1	1	1	1	254310	170760	600970	298080
tr|D3YU37|D3YU37_MOUSE;sp|P62889|RL30_MOUSE	>tr|D3YU37|D3YU37_MOUSE Uncharacterized protein OS=Mus musculus GN=Gm6570 PE=3 SV=2;>sp|P62889|RL30_MOUSE 60S ribosomal protein L30 OS=Mus musculus GN=Rpl30 PE=2 SV=2	2	1	0	1	1	0	0	498260	16373000	0
tr|D3YY62|D3YY62_MOUSE;tr|D3YWP7|D3YWP7_MOUSE;tr|D3YVU2|D3YVU2_MOUSE;sp|P62900|RL31_MOUSE	>tr|D3YY62|D3YY62_MOUSE Uncharacterized protein OS=Mus musculus GN=Gm9858 PE=4 SV=1;>tr|D3YWP7|D3YWP7_MOUSE Uncharacterized protein OS=Mus musculus GN=Gm6635 PE=4 SV=1;>tr|D3YVU2|D3YVU2_MOUSE MCG49033 OS=Mus musculus GN=Gm16382 PE=4 SV=1;>sp|P62900|RL31_MO	4	1	0	0	0	1	0	0	0	260260
sp|P62908|RS3_MOUSE;tr|D3YV43|D3YV43_MOUSE	>sp|P62908|RS3_MOUSE 40S ribosomal protein S3 OS=Mus musculus GN=Rps3 PE=1 SV=1;>tr|D3YV43|D3YV43_MOUSE Uncharacterized protein OS=Mus musculus GN=Rps3 PE=4 SV=1	2	2	0	1	1	0	0	0	0	0
sp|P62915|TF2B_MOUSE	>sp|P62915|TF2B_MOUSE Transcription initiation factor IIB OS=Mus musculus GN=Gtf2b PE=1 SV=1	1	1	0	0	1	0	0	0	0	0
sp|P62960|YBOX1_MOUSE;tr|A2BGG7|A2BGG7_MOUSE	>sp|P62960|YBOX1_MOUSE Nuclease-sensitive element-binding protein 1 OS=Mus musculus GN=Ybx1 PE=1 SV=3	2	10	2	2	4	3	18077000	929790	8804400	19666000
sp|P62996-2|TRA2B_MOUSE;sp|P62996|TRA2B_MOUSE	>sp|P62996-2|TRA2B_MOUSE Isoform 2 of Transformer-2 protein homolog beta OS=Mus musculus GN=Tra2b;>sp|P62996|TRA2B_MOUSE Transformer-2 protein homolog beta OS=Mus musculus GN=Tra2b PE=1 SV=1	2	1	0	0	1	1	0	0	95720	134000
sp|P63017|HSP7C_MOUSE;tr|Q504P4|Q504P4_MOUSE;tr|D3Z5E2|D3Z5E2_MOUSE;tr|D3YW43|D3YW43_MOUSE	>sp|P63017|HSP7C_MOUSE Heat shock cognate 71 kDa protein OS=Mus musculus GN=Hspa8 PE=1 SV=1;>tr|Q504P4|Q504P4_MOUSE Hspa8 protein OS=Mus musculus GN=Hspa8 PE=2 SV=1	4	10	3	3	1	0	13816000	2550600	13026000	0
sp|P63038-2|CH60_MOUSE;sp|P63038|CH60_MOUSE	>sp|P63038-2|CH60_MOUSE Isoform 2 of 60 kDa heat shock protein, mitochondrial OS=Mus musculus GN=Hspd1;>sp|P63038|CH60_MOUSE 60 kDa heat shock protein, mitochondrial OS=Mus musculus GN=Hspd1 PE=1 SV=1	2	1	0	0	1	0	0	0	934540	0
sp|P63101|1433Z_MOUSE;tr|D3YXF4|D3YXF4_MOUSE;tr|D3YXN6|D3YXN6_MOUSE;sp|Q9CQV8-2|1433B_MOUSE;sp|Q9CQV8|1433B_MOUSE;sp|P68510|1433F_MOUSE;sp|P61982|1433G_MOUSE;sp|O70456|1433S_MOUSE	>sp|P63101|1433Z_MOUSE 14-3-3 protein zeta/delta OS=Mus musculus GN=Ywhaz PE=1 SV=1;>tr|D3YXF4|D3YXF4_MOUSE Uncharacterized protein OS=Mus musculus GN=Ywhaz PE=4 SV=1;>tr|D3YXN6|D3YXN6_MOUSE Uncharacterized protein OS=Mus musculus GN=Ywhaz PE=4 SV=1;>sp|Q9	8	2	0	1	1	0	0	0	538340	0
sp|P63168|DYL1_MOUSE	>sp|P63168|DYL1_MOUSE Dynein light chain 1, cytoplasmic OS=Mus musculus GN=Dynll1 PE=1 SV=1	1	2	0	1	1	2	0	1344900	11655000	32585000
sp|P63260|ACTG_MOUSE;tr|E9Q607|E9Q607_MOUSE;tr|G3UYG0|G3UYG0_MOUSE;tr|B1ATY1|B1ATY1_MOUSE	>sp|P63260|ACTG_MOUSE Actin, cytoplasmic 2 OS=Mus musculus GN=Actg1 PE=1 SV=1;>tr|E9Q607|E9Q607_MOUSE Uncharacterized protein OS=Mus musculus GN=Actg1 PE=3 SV=1	4	11	1	0	0	0	2360600	0	0	0
sp|P68040|GBLP_MOUSE	>sp|P68040|GBLP_MOUSE Guanine nucleotide-binding protein subunit beta-2-like 1 OS=Mus musculus GN=Gnb2l1 PE=1 SV=3	1	1	1	0	0	0	455060	0	0	0
sp|P68254-2|1433T_MOUSE;sp|P68254|1433T_MOUSE;tr|F6YY69|F6YY69_MOUSE;tr|F6VW30|F6VW30_MOUSE	>sp|P68254-2|1433T_MOUSE Isoform 2 of 14-3-3 protein theta OS=Mus musculus GN=Ywhaq;>sp|P68254|1433T_MOUSE 14-3-3 protein theta OS=Mus musculus GN=Ywhaq PE=1 SV=1;>tr|F6YY69|F6YY69_MOUSE Uncharacterized protein (Fragment) OS=Mus musculus GN=Ywhaq PE=4 SV=1	4	2	0	0	1	0	0	0	85729000	0
sp|P68373|TBA1C_MOUSE;sp|P68369|TBA1A_MOUSE;sp|P05213|TBA1B_MOUSE	>sp|P68373|TBA1C_MOUSE Tubulin alpha-1C chain OS=Mus musculus GN=Tuba1c PE=1 SV=1;>sp|P68369|TBA1A_MOUSE Tubulin alpha-1A chain OS=Mus musculus GN=Tuba1a PE=1 SV=1;>sp|P05213|TBA1B_MOUSE Tubulin alpha-1B chain OS=Mus musculus GN=Tuba1b PE=1 SV=2	3	9	1	1	0	0	9254300	1503800	0	0
sp|P68372|TBB4B_MOUSE;sp|Q9D6F9|TBB4A_MOUSE;sp|Q922F4|TBB6_MOUSE	>sp|P68372|TBB4B_MOUSE Tubulin beta-4B chain OS=Mus musculus GN=Tubb4b PE=1 SV=1;>sp|Q9D6F9|TBB4A_MOUSE Tubulin beta-4A chain OS=Mus musculus GN=Tubb4a PE=1 SV=3	3	12	3	2	2	4	226910000	13306000	178540000	435250000
sp|P70399-3|TP53B_MOUSE;tr|E9QL34|E9QL34_MOUSE;tr|A2AU89|A2AU89_MOUSE;sp|P70399|TP53B_MOUSE;tr|A2AU91|A2AU91_MOUSE;tr|A2AU90|A2AU90_MOUSE;sp|P70399-2|TP53B_MOUSE;tr|F6QNC8|F6QNC8_MOUSE;tr|F6ZRL3|F6ZRL3_MOUSE;tr|F6S5E4|F6S5E4_MOUSE;tr|F7CE65|F7CE65_MOUSE;tr|F6VCK5|F6VCK5_MOUSE	>sp|P70399-3|TP53B_MOUSE Isoform 3 of Tumor suppressor p53-binding protein 1 OS=Mus musculus GN=Tp53bp1;>tr|E9QL34|E9QL34_MOUSE Uncharacterized protein OS=Mus musculus GN=Trp53bp1 PE=4 SV=1;>tr|A2AU89|A2AU89_MOUSE Transformation related protein 53 binding	12	42	13	14	36	6	85751000	15002000	362150000	40445000
sp|P70696|H2B1A_MOUSE;sp|Q9D2U9|H2B3A_MOUSE;sp|Q8CGP2|H2B1P_MOUSE;sp|Q8CGP1|H2B1K_MOUSE;sp|Q8CGP0|H2B3B_MOUSE;sp|Q64475|H2B1B_MOUSE;sp|P10853|H2B1F_MOUSE;tr|Q8CBB6|Q8CBB6_MOUSE;tr|Q921L4|Q921L4_MOUSE;sp|Q8CGP2-2|H2B1P_MOUSE;sp|Q6ZWY9|H2B1C_MOUSE;sp|Q64525|H2B2B_MOUSE;sp|Q64524|H2B2E_MOUSE;sp|Q64478|H2B1H_MOUSE;sp|P10854|H2B1M_MOUSE;tr|G3X9D5|G3X9D5_MOUSE	>sp|P70696|H2B1A_MOUSE Histone H2B type 1-A OS=Mus musculus GN=Hist1h2ba PE=2 SV=3;>sp|Q9D2U9|H2B3A_MOUSE Histone H2B type 3-A OS=Mus musculus GN=Hist3h2ba PE=1 SV=3;>sp|Q8CGP2|H2B1P_MOUSE Histone H2B type 1-P OS=Mus musculus GN=Hist1h2bp PE=1 SV=3;>sp|Q8C	16	5	2	0	3	2	70202000	0	58560000	248130000
tr|E0CZA1|E0CZA1_MOUSE;sp|P80316|TCPE_MOUSE	>tr|E0CZA1|E0CZA1_MOUSE Uncharacterized protein OS=Mus musculus GN=Cct5 PE=3 SV=1;>sp|P80316|TCPE_MOUSE T-complex protein 1 subunit epsilon OS=Mus musculus GN=Cct5 PE=1 SV=1	2	1	0	1	0	0	0	0	0	0
sp|P84089|ERH_MOUSE;tr|G3UW85|G3UW85_MOUSE	>sp|P84089|ERH_MOUSE Enhancer of rudimentary homolog OS=Mus musculus GN=Erh PE=1 SV=1;>tr|G3UW85|G3UW85_MOUSE MCG7617, isoform CRA_a OS=Mus musculus GN=Erh PE=4 SV=1	2	3	1	2	2	0	16731000	834070	17869000	0
sp|P97470|PP4C_MOUSE	>sp|P97470|PP4C_MOUSE Serine/threonine-protein phosphatase 4 catalytic subunit OS=Mus musculus GN=Ppp4c PE=1 SV=2	1	3	0	2	0	1	0	0	0	2493100
sp|P97473|TRBP2_MOUSE;tr|D3YZS5|D3YZS5_MOUSE;tr|D3Z282|D3Z282_MOUSE;tr|Q3UNH9|Q3UNH9_MOUSE;tr|D6RCY4|D6RCY4_MOUSE;tr|D6RE49|D6RE49_MOUSE	>sp|P97473|TRBP2_MOUSE RISC-loading complex subunit TARBP2 OS=Mus musculus GN=Tarbp2 PE=1 SV=2;>tr|D3YZS5|D3YZS5_MOUSE Uncharacterized protein OS=Mus musculus GN=Tarbp2 PE=4 SV=1;>tr|D3Z282|D3Z282_MOUSE Uncharacterized protein OS=Mus musculus GN=Tarbp2 PE=	6	11	10	3	0	0	337000000	8251900	0	0
sp|P97481|EPAS1_MOUSE	>sp|P97481|EPAS1_MOUSE Endothelial PAS domain-containing protein 1 OS=Mus musculus GN=Epas1 PE=1 SV=2	1	1	0	0	1	0	0	0	0	0
tr|Q9DCM6|Q9DCM6_MOUSE;sp|P98086|C1QA_MOUSE	>tr|Q9DCM6|Q9DCM6_MOUSE Complement component 1, q subcomponent, alpha polypeptide OS=Mus musculus GN=C1qa PE=2 SV=1;>sp|P98086|C1QA_MOUSE Complement C1q subcomponent subunit A OS=Mus musculus GN=C1qa PE=1 SV=1	2	5	3	3	3	0	76386000	11458000	272140000	0
sp|P99024|TBB5_MOUSE;sp|Q9CWF2|TBB2B_MOUSE;sp|Q7TMM9|TBB2A_MOUSE;tr|G3UZR1|G3UZR1_MOUSE;sp|A2AQ07|TBB1_MOUSE;CON__ENSEMBL:ENSBTAP00000025008	>sp|P99024|TBB5_MOUSE Tubulin beta-5 chain OS=Mus musculus GN=Tubb5 PE=1 SV=1;>sp|Q9CWF2|TBB2B_MOUSE Tubulin beta-2B chain OS=Mus musculus GN=Tubb2b PE=1 SV=1;>sp|Q7TMM9|TBB2A_MOUSE Tubulin beta-2A chain OS=Mus musculus GN=Tubb2a PE=1 SV=1	6	9	0	1	0	0	0	1049200	0	0
tr|G3UW69|G3UW69_MOUSE;sp|P99027|RLA2_MOUSE	>tr|G3UW69|G3UW69_MOUSE MCG10050 OS=Mus musculus GN=mCG_10050 PE=4 SV=1;>sp|P99027|RLA2_MOUSE 60S acidic ribosomal protein P2 OS=Mus musculus GN=Rplp2 PE=1 SV=3	2	1	0	0	1	1	0	0	662100	1756100
tr|F8VPM4|F8VPM4_MOUSE;sp|Q00PI9|HNRL2_MOUSE	>tr|F8VPM4|F8VPM4_MOUSE Uncharacterized protein OS=Mus musculus GN=Hnrnpul2 PE=4 SV=1;>sp|Q00PI9|HNRL2_MOUSE Heterogeneous nuclear ribonucleoprotein U-like protein 2 OS=Mus musculus GN=Hnrnpul2 PE=1 SV=1	2	1	1	0	0	0	402490	0	0	0
sp|Q01320|TOP2A_MOUSE;sp|Q64511|TOP2B_MOUSE	>sp|Q01320|TOP2A_MOUSE DNA topoisomerase 2-alpha OS=Mus musculus GN=Top2a PE=1 SV=2;>sp|Q64511|TOP2B_MOUSE DNA topoisomerase 2-beta OS=Mus musculus GN=Top2b PE=1 SV=2	2	2	0	1	0	1	0	0	0	2774800
sp|Q02105|C1QC_MOUSE;tr|Q6DI63|Q6DI63_MOUSE	>sp|Q02105|C1QC_MOUSE Complement C1q subcomponent subunit C OS=Mus musculus GN=C1qc PE=2 SV=1;>tr|Q6DI63|Q6DI63_MOUSE Complement component 1, q subcomponent, C chain OS=Mus musculus GN=C1qc PE=2 SV=1	2	5	4	4	5	2	541910000	17347000	838650000	328580000
sp|Q02257|PLAK_MOUSE	>sp|Q02257|PLAK_MOUSE Junction plakoglobin OS=Mus musculus GN=Jup PE=1 SV=3	1	2	0	1	1	0	0	154900	0	0
sp|Q02357-8|ANK1_MOUSE;tr|E9QPP1|E9QPP1_MOUSE;sp|Q02357-3|ANK1_MOUSE	>sp|Q02357-8|ANK1_MOUSE Isoform Mu8 of Ankyrin-1 OS=Mus musculus GN=Ank1;>tr|E9QPP1|E9QPP1_MOUSE Uncharacterized protein OS=Mus musculus GN=Ank1 PE=4 SV=1;>sp|Q02357-3|ANK1_MOUSE Isoform Er3 of Ankyrin-1 OS=Mus musculus GN=Ank1	3	1	0	0	1	0	0	0	11380000	0
sp|Q04736|YES_MOUSE	>sp|Q04736|YES_MOUSE Tyrosine-protein kinase Yes OS=Mus musculus GN=Yes1 PE=1 SV=3	1	1	0	0	1	0	0	0	16422000	0
tr|D3Z2D4|D3Z2D4_MOUSE;tr|Q0P6A6|Q0P6A6_MOUSE;sp|Q05A80-2|CAPR2_MOUSE;sp|Q05A80|CAPR2_MOUSE	>tr|D3Z2D4|D3Z2D4_MOUSE Uncharacterized protein OS=Mus musculus GN=Caprin2 PE=4 SV=1;>tr|Q0P6A6|Q0P6A6_MOUSE Caprin2 protein OS=Mus musculus GN=Caprin2 PE=2 SV=1;>sp|Q05A80-2|CAPR2_MOUSE Isoform 2 of Caprin-2 OS=Mus musculus GN=Caprin2;>sp|Q05A80|CAPR2_MOU	4	1	1	0	0	0	0	0	0	0
sp|Q05CL8|LARP7_MOUSE;sp|Q05CL8-2|LARP7_MOUSE;tr|A2AMD0|A2AMD0_MOUSE	>sp|Q05CL8|LARP7_MOUSE La-related protein 7 OS=Mus musculus GN=Larp7 PE=1 SV=2	3	3	2	0	1	1	658460	0	166350	222480
sp|Q06890|CLUS_MOUSE;tr|E9Q9B8|E9Q9B8_MOUSE;tr|E9PUU2|E9PUU2_MOUSE;tr|E9PXG5|E9PXG5_MOUSE;tr|E9Q8Y5|E9Q8Y5_MOUSE	>sp|Q06890|CLUS_MOUSE Clusterin OS=Mus musculus GN=Clu PE=1 SV=1;>tr|E9Q9B8|E9Q9B8_MOUSE Uncharacterized protein OS=Mus musculus GN=Clu PE=4 SV=1;>tr|E9PUU2|E9PUU2_MOUSE Uncharacterized protein OS=Mus musculus GN=Clu PE=4 SV=1;>tr|E9PXG5|E9PXG5_MOUSE Uncha	5	2	1	1	2	0	7213800	277120	13126000	0
sp|Q07133|H1T_MOUSE	>sp|Q07133|H1T_MOUSE Histone H1t OS=Mus musculus GN=Hist1h1t PE=2 SV=4	1	7	2	1	1	0	172970000	499770	11374000	0
sp|Q08288|LYAR_MOUSE	>sp|Q08288|LYAR_MOUSE Cell growth-regulating nucleolar protein OS=Mus musculus GN=Lyar PE=1 SV=2	1	1	0	0	1	0	0	0	456320	0
tr|D3Z1J9|D3Z1J9_MOUSE;sp|Q0P5X1-2|LRIQ1_MOUSE;sp|Q0P5X1|LRIQ1_MOUSE	>tr|D3Z1J9|D3Z1J9_MOUSE Uncharacterized protein OS=Mus musculus GN=Lrriq1 PE=4 SV=1;>sp|Q0P5X1-2|LRIQ1_MOUSE Isoform 2 of Leucine-rich repeat and IQ domain-containing protein 1 OS=Mus musculus GN=Lrriq1;>sp|Q0P5X1|LRIQ1_MOUSE Leucine-rich repeat and IQ dom	3	1	1	0	1	0	0	0	265220	0
tr|E9PZV4|E9PZV4_MOUSE;sp|Q0VGB7|PP4R2_MOUSE	>tr|E9PZV4|E9PZV4_MOUSE Uncharacterized protein OS=Mus musculus GN=Ppp4r2 PE=4 SV=1;>sp|Q0VGB7|PP4R2_MOUSE Serine/threonine-protein phosphatase 4 regulatory subunit 2 OS=Mus musculus GN=Ppp4r2 PE=1 SV=1	2	2	1	0	2	0	1496800	0	495160	0
sp|Q2MH31-2|CI024_MOUSE;sp|Q2MH31|CI024_MOUSE	>sp|Q2MH31-2|CI024_MOUSE Isoform 2 of Uncharacterized protein C9orf24 homolog OS=Mus musculus GN=Smrp1;>sp|Q2MH31|CI024_MOUSE Uncharacterized protein C9orf24 homolog OS=Mus musculus GN=Smrp1 PE=2 SV=1	2	1	0	0	0	1	0	0	0	1411200
tr|E9PZ92|E9PZ92_MOUSE;sp|Q3TPX4|EXOC5_MOUSE	>tr|E9PZ92|E9PZ92_MOUSE Uncharacterized protein OS=Mus musculus GN=Exoc5 PE=4 SV=1;>sp|Q3TPX4|EXOC5_MOUSE Exocyst complex component 5 OS=Mus musculus GN=Exoc5 PE=1 SV=2	2	1	0	0	1	0	0	0	1192800	0
sp|Q3TTP0|SHP1L_MOUSE	>sp|Q3TTP0|SHP1L_MOUSE SHC SH2 domain-binding protein 1-like protein OS=Mus musculus GN=Shcbp1l PE=2 SV=1	1	1	0	0	1	0	0	0	0	0
tr|E9PUT3|E9PUT3_MOUSE;sp|Q3U1G5|I20L2_MOUSE	>tr|E9PUT3|E9PUT3_MOUSE Uncharacterized protein OS=Mus musculus GN=Isg20l2 PE=4 SV=1;>sp|Q3U1G5|I20L2_MOUSE Interferon-stimulated 20 kDa exonuclease-like 2 OS=Mus musculus GN=Isg20l2 PE=2 SV=2	2	2	1	0	2	0	452580	0	329230	0
tr|F7ADY1|F7ADY1_MOUSE;sp|Q3U1J4|DDB1_MOUSE	>tr|F7ADY1|F7ADY1_MOUSE Uncharacterized protein (Fragment) OS=Mus musculus GN=Ddb1 PE=4 SV=1;>sp|Q3U1J4|DDB1_MOUSE DNA damage-binding protein 1 OS=Mus musculus GN=Ddb1 PE=1 SV=2	2	1	1	0	0	0	204010	0	0	0
sp|Q3UHF3-2|MIER3_MOUSE;tr|F7BFR0|F7BFR0_MOUSE;sp|Q3UHF3|MIER3_MOUSE	>sp|Q3UHF3-2|MIER3_MOUSE Isoform 2 of Mesoderm induction early response protein 3 OS=Mus musculus GN=Mier3;>tr|F7BFR0|F7BFR0_MOUSE Uncharacterized protein (Fragment) OS=Mus musculus GN=Mier3 PE=4 SV=1;>sp|Q3UHF3|MIER3_MOUSE Mesoderm induction early respons	3	1	0	0	1	0	0	0	10773000	0
sp|Q3UHZ5|LMOD2_MOUSE	>sp|Q3UHZ5|LMOD2_MOUSE Leiomodin-2 OS=Mus musculus GN=Lmod2 PE=1 SV=1	1	1	0	0	1	0	0	0	4177000000	0
sp|Q3UV17|K22O_MOUSE	>sp|Q3UV17|K22O_MOUSE Keratin, type II cytoskeletal 2 oral OS=Mus musculus GN=Krt76 PE=2 SV=1	1	3	1	1	1	0	75259000	8064600	69715000	0
sp|Q3UX43|AN13C_MOUSE	>sp|Q3UX43|AN13C_MOUSE Ankyrin repeat domain-containing protein 13C OS=Mus musculus GN=Ankrd13c PE=2 SV=2	1	1	0	0	0	1	0	0	0	256820
sp|Q501J6-2|DDX17_MOUSE;sp|Q501J6|DDX17_MOUSE;tr|Q3U741|Q3U741_MOUSE;sp|Q61656|DDX5_MOUSE;tr|Q8BTS0|Q8BTS0_MOUSE	>sp|Q501J6-2|DDX17_MOUSE Isoform 2 of Probable ATP-dependent RNA helicase DDX17 OS=Mus musculus GN=Ddx17;>sp|Q501J6|DDX17_MOUSE Probable ATP-dependent RNA helicase DDX17 OS=Mus musculus GN=Ddx17 PE=2 SV=1;>tr|Q3U741|Q3U741_MOUSE DEAD (Asp-Glu-Ala-Asp) box	5	2	0	0	2	0	0	0	433450	0
tr|F6UK16|F6UK16_MOUSE;tr|E9QKA4|E9QKA4_MOUSE;sp|Q52KI8-2|SRRM1_MOUSE;tr|A2A8V8|A2A8V8_MOUSE;tr|A2A8V9|A2A8V9_MOUSE;tr|E9PUK6|E9PUK6_MOUSE;sp|Q52KI8|SRRM1_MOUSE	>tr|F6UK16|F6UK16_MOUSE Uncharacterized protein (Fragment) OS=Mus musculus GN=Srrm1 PE=4 SV=1;>tr|E9QKA4|E9QKA4_MOUSE Uncharacterized protein OS=Mus musculus GN=Srrm1 PE=4 SV=1;>sp|Q52KI8-2|SRRM1_MOUSE Isoform 2 of Serine/arginine repetitive matrix protein	7	1	0	1	0	0	0	0	0	0
sp|Q569Z5-2|DDX46_MOUSE;tr|F8WHR6|F8WHR6_MOUSE;sp|Q569Z5|DDX46_MOUSE	>sp|Q569Z5-2|DDX46_MOUSE Isoform 2 of Probable ATP-dependent RNA helicase DDX46 OS=Mus musculus GN=Ddx46;>tr|F8WHR6|F8WHR6_MOUSE Uncharacterized protein OS=Mus musculus GN=Ddx46 PE=4 SV=1;>sp|Q569Z5|DDX46_MOUSE Probable ATP-dependent RNA helicase DDX46 OS=	3	1	0	0	0	1	0	0	0	0
tr|E9QLM0|E9QLM0_MOUSE;sp|Q60605-2|MYL6_MOUSE;sp|Q60605|MYL6_MOUSE	>tr|E9QLM0|E9QLM0_MOUSE Uncharacterized protein OS=Mus musculus GN=Gm8894 PE=4 SV=1;>sp|Q60605-2|MYL6_MOUSE Isoform Smooth muscle of Myosin light polypeptide 6 OS=Mus musculus GN=Myl6;>sp|Q60605|MYL6_MOUSE Myosin light polypeptide 6 OS=Mus musculus GN=Myl6	3	1	0	0	1	1	0	0	481120	2408500
sp|Q60662-2|AKAP4_MOUSE;sp|Q60662|AKAP4_MOUSE	>sp|Q60662-2|AKAP4_MOUSE Isoform 2 of A-kinase anchor protein 4 OS=Mus musculus GN=Akap4;>sp|Q60662|AKAP4_MOUSE A-kinase anchor protein 4 OS=Mus musculus GN=Akap4 PE=1 SV=1	2	1	0	0	0	1	0	0	0	2566900
sp|Q60847-4|COCA1_MOUSE;sp|Q60847-3|COCA1_MOUSE;tr|E9PX70|E9PX70_MOUSE;sp|Q60847-2|COCA1_MOUSE;sp|Q60847-5|COCA1_MOUSE;sp|Q60847|COCA1_MOUSE	>sp|Q60847-4|COCA1_MOUSE Isoform 4 of Collagen alpha-1(XII) chain OS=Mus musculus GN=Col12a1;>sp|Q60847-3|COCA1_MOUSE Isoform 3 of Collagen alpha-1(XII) chain OS=Mus musculus GN=Col12a1;>tr|E9PX70|E9PX70_MOUSE Uncharacterized protein OS=Mus musculus GN=Col	6	1	0	1	0	0	0	0	0	0
tr|D3YUN8|D3YUN8_MOUSE;tr|D3YZT5|D3YZT5_MOUSE;tr|G3UX26|G3UX26_MOUSE;sp|Q60930|VDAC2_MOUSE	>tr|D3YUN8|D3YUN8_MOUSE Uncharacterized protein OS=Mus musculus GN=Vdac2 PE=4 SV=1;>tr|D3YZT5|D3YZT5_MOUSE Uncharacterized protein OS=Mus musculus GN=Vdac2 PE=4 SV=1;>tr|G3UX26|G3UX26_MOUSE Uncharacterized protein OS=Mus musculus GN=Vdac2 PE=4 SV=1;>sp|Q60	4	1	0	0	0	1	0	0	0	1182800
sp|Q61140|BCAR1_MOUSE;tr|F8WII0|F8WII0_MOUSE;sp|Q61140-2|BCAR1_MOUSE	>sp|Q61140|BCAR1_MOUSE Breast cancer anti-estrogen resistance protein 1 OS=Mus musculus GN=Bcar1 PE=1 SV=2;>tr|F8WII0|F8WII0_MOUSE Uncharacterized protein (Fragment) OS=Mus musculus GN=Bcar1 PE=4 SV=1;>sp|Q61140-2|BCAR1_MOUSE Isoform Cas-A of Breast cancer	3	11	6	4	9	4	18036000	1926200	84434000	43400000
sp|Q61247|A2AP_MOUSE	>sp|Q61247|A2AP_MOUSE Alpha-2-antiplasmin OS=Mus musculus GN=Serpinf2 PE=1 SV=1	1	1	0	0	1	0	0	0	0	0
tr|E9Q2X8|E9Q2X8_MOUSE;sp|Q61470|CD37_MOUSE;tr|Q3U429|Q3U429_MOUSE	>tr|E9Q2X8|E9Q2X8_MOUSE Uncharacterized protein OS=Mus musculus GN=Cd37 PE=4 SV=1;>sp|Q61470|CD37_MOUSE Leukocyte antigen CD37 OS=Mus musculus GN=Cd37 PE=2 SV=1;>tr|Q3U429|Q3U429_MOUSE Uncharacterized protein OS=Mus musculus GN=Cd37 PE=2 SV=1	3	1	1	0	0	0	4517100	0	0	0
sp|Q7TSF0|DSG1C_MOUSE;sp|Q61495|DSG1A_MOUSE;sp|Q7TSF1|DSG1B_MOUSE	>sp|Q7TSF0|DSG1C_MOUSE Desmoglein-1-gamma OS=Mus musculus GN=Dsg1c PE=1 SV=1;>sp|Q61495|DSG1A_MOUSE Desmoglein-1-alpha OS=Mus musculus GN=Dsg1a PE=2 SV=2;>sp|Q7TSF1|DSG1B_MOUSE Desmoglein-1-beta OS=Mus musculus GN=Dsg1b PE=1 SV=1	3	1	1	0	0	0	0	0	0	0
sp|Q61496|DDX4_MOUSE;tr|Q3V086|Q3V086_MOUSE	>sp|Q61496|DDX4_MOUSE Probable ATP-dependent RNA helicase DDX4 OS=Mus musculus GN=Ddx4 PE=1 SV=2;>tr|Q3V086|Q3V086_MOUSE Ddx4 protein OS=Mus musculus GN=Ddx4 PE=2 SV=1	2	1	0	0	1	0	0	0	184670	0
sp|Q61584-5|FXR1_MOUSE;tr|F8WH60|F8WH60_MOUSE;sp|Q61584-6|FXR1_MOUSE;tr|F8WHA2|F8WHA2_MOUSE;sp|Q61584-4|FXR1_MOUSE;sp|Q61584-7|FXR1_MOUSE;tr|F6YLE3|F6YLE3_MOUSE;tr|F6R9D8|F6R9D8_MOUSE;sp|Q61584-3|FXR1_MOUSE;sp|Q61584|FXR1_MOUSE;tr|F7BNV1|F7BNV1_MOUSE;sp|Q61584-2|FXR1_MOUSE	>sp|Q61584-5|FXR1_MOUSE Isoform D of Fragile X mental retardation syndrome-related protein 1 OS=Mus musculus GN=Fxr1;>tr|F8WH60|F8WH60_MOUSE Uncharacterized protein (Fragment) OS=Mus musculus GN=Fxr1 PE=4 SV=1;>sp|Q61584-6|FXR1_MOUSE Isoform F of Fragile X	12	3	0	0	3	0	0	0	1494000	0
sp|Q61781|K1C14_MOUSE	>sp|Q61781|K1C14_MOUSE Keratin, type I cytoskeletal 14 OS=Mus musculus GN=Krt14 PE=1 SV=2	1	10	0	0	0	0	0	828270	536760	0
sp|Q61838|A2M_MOUSE;tr|D3YW52|D3YW52_MOUSE	>sp|Q61838|A2M_MOUSE Alpha-2-macroglobulin OS=Mus musculus GN=A2m PE=1 SV=3;>tr|D3YW52|D3YW52_MOUSE Uncharacterized protein OS=Mus musculus GN=Pzp PE=4 SV=1	2	1	1	0	1	0	314130	0	0	0
sp|Q61990-2|PCBP2_MOUSE;sp|Q61990-3|PCBP2_MOUSE;sp|Q61990|PCBP2_MOUSE;tr|E9Q7D8|E9Q7D8_MOUSE;tr|G5E916|G5E916_MOUSE;tr|F7A4C5|F7A4C5_MOUSE;sp|P57722-2|PCBP3_MOUSE;sp|P57722|PCBP3_MOUSE	>sp|Q61990-2|PCBP2_MOUSE Isoform 2 of Poly(rC)-binding protein 2 OS=Mus musculus GN=Pcbp2;>sp|Q61990-3|PCBP2_MOUSE Isoform 3 of Poly(rC)-binding protein 2 OS=Mus musculus GN=Pcbp2;>sp|Q61990|PCBP2_MOUSE Poly(rC)-binding protein 2 OS=Mus musculus GN=Pcbp2 P	8	2	0	0	2	1	0	0	2117900	162960
sp|Q61999|ODFP1_MOUSE;tr|A6H656|A6H656_MOUSE	>sp|Q61999|ODFP1_MOUSE Outer dense fiber protein 1 OS=Mus musculus GN=Odf1 PE=2 SV=1;>tr|A6H656|A6H656_MOUSE Odf1 protein OS=Mus musculus GN=Odf1 PE=2 SV=1	2	2	1	1	0	1	4961000	314970	0	44729000
sp|Q62187|TTF1_MOUSE	>sp|Q62187|TTF1_MOUSE Transcription termination factor 1 OS=Mus musculus GN=Ttf1 PE=1 SV=2	1	1	1	0	0	0	314960	0	0	0
tr|D6RI83|D6RI83_MOUSE;tr|D3Z0S6|D3Z0S6_MOUSE;sp|Q62189|SNRPA_MOUSE;tr|E9Q4T6|E9Q4T6_MOUSE	>tr|D6RI83|D6RI83_MOUSE Uncharacterized protein OS=Mus musculus GN=Snrpa PE=4 SV=1;>tr|D3Z0S6|D3Z0S6_MOUSE Uncharacterized protein OS=Mus musculus GN=Snrpa PE=4 SV=1;>sp|Q62189|SNRPA_MOUSE U1 small nuclear ribonucleoprotein A OS=Mus musculus GN=Snrpa PE=2	4	1	0	0	0	1	0	0	0	296950
sp|Q62318-2|TIF1B_MOUSE;sp|Q62318|TIF1B_MOUSE	>sp|Q62318-2|TIF1B_MOUSE Isoform 2 of Transcription intermediary factor 1-beta OS=Mus musculus GN=Trim28;>sp|Q62318|TIF1B_MOUSE Transcription intermediary factor 1-beta OS=Mus musculus GN=Trim28 PE=1 SV=3	2	1	0	0	0	1	0	0	0	1961700
sp|Q64368|DAZL_MOUSE	>sp|Q64368|DAZL_MOUSE Deleted in azoospermia-like OS=Mus musculus GN=Dazl PE=1 SV=1	1	1	0	0	1	0	0	0	262490	0
sp|Q6P926-2|SPA24_MOUSE;sp|Q6P926-3|SPA24_MOUSE;sp|Q6P926|SPA24_MOUSE	>sp|Q6P926-2|SPA24_MOUSE Isoform 2 of Spermatogenesis-associated protein 24 OS=Mus musculus GN=Spata24;>sp|Q6P926-3|SPA24_MOUSE Isoform 3 of Spermatogenesis-associated protein 24 OS=Mus musculus GN=Spata24;>sp|Q6P926|SPA24_MOUSE Spermatogenesis-associated	3	1	0	0	1	0	0	0	1422300	0
sp|Q6ZWN5|RS9_MOUSE	>sp|Q6ZWN5|RS9_MOUSE 40S ribosomal protein S9 OS=Mus musculus GN=Rps9 PE=2 SV=3	1	1	1	0	1	0	772890	0	874250	0
sp|Q78ZA7|NP1L4_MOUSE;tr|B7ZNL2|B7ZNL2_MOUSE;tr|E9Q6R0|E9Q6R0_MOUSE	>sp|Q78ZA7|NP1L4_MOUSE Nucleosome assembly protein 1-like 4 OS=Mus musculus GN=Nap1l4 PE=1 SV=1;>tr|B7ZNL2|B7ZNL2_MOUSE Nap1l4 protein OS=Mus musculus GN=Nap1l4 PE=2 SV=1;>tr|E9Q6R0|E9Q6R0_MOUSE Uncharacterized protein OS=Mus musculus GN=Nap1l4 PE=3 SV=1	3	1	0	0	0	1	0	0	0	196220
tr|E9PZ93|E9PZ93_MOUSE;sp|Q7TNC4-2|LC7L2_MOUSE;sp|Q7TNC4-3|LC7L2_MOUSE;sp|Q7TNC4|LC7L2_MOUSE;tr|E9Q715|E9Q715_MOUSE;tr|E9PX54|E9PX54_MOUSE;tr|E9PXU4|E9PXU4_MOUSE;tr|Q05CX5|Q05CX5_MOUSE;tr|E9QNA0|E9QNA0_MOUSE;tr|D6REI1|D6REI1_MOUSE;tr|D6RGP6|D6RGP6_MOUSE	>tr|E9PZ93|E9PZ93_MOUSE Uncharacterized protein OS=Mus musculus GN=Luc7l2 PE=4 SV=1;>sp|Q7TNC4-2|LC7L2_MOUSE Isoform 2 of Putative RNA-binding protein Luc7-like 2 OS=Mus musculus GN=Luc7l2;>sp|Q7TNC4-3|LC7L2_MOUSE Isoform 3 of Putative RNA-binding protein	11	3	0	0	1	0	0	0	105830	0
sp|Q7TND5|RPF1_MOUSE	>sp|Q7TND5|RPF1_MOUSE Ribosome production factor 1 OS=Mus musculus GN=Rpf1 PE=2 SV=2	1	1	1	0	0	0	228560	0	0	0
sp|Q7TSG5|SH321_MOUSE;sp|Q7TSG5-2|SH321_MOUSE	>sp|Q7TSG5|SH321_MOUSE SH3 domain-containing protein 21 OS=Mus musculus GN=Sh3d21 PE=1 SV=1;>sp|Q7TSG5-2|SH321_MOUSE Isoform 2 of SH3 domain-containing protein 21 OS=Mus musculus GN=Sh3d21	2	1	0	0	1	0	0	0	0	0
sp|Q80TF3|PCD19_MOUSE;tr|E9Q5E1|E9Q5E1_MOUSE	>sp|Q80TF3|PCD19_MOUSE Protocadherin-19 OS=Mus musculus GN=Pcdh19 PE=2 SV=3;>tr|E9Q5E1|E9Q5E1_MOUSE Uncharacterized protein OS=Mus musculus GN=Pcdh19 PE=4 SV=1	2	2	2	0	0	0	20622000	0	0	0
sp|Q80VN0|CCD37_MOUSE;tr|E9PYA2|E9PYA2_MOUSE	>sp|Q80VN0|CCD37_MOUSE Coiled-coil domain-containing protein 37 OS=Mus musculus GN=Ccdc37 PE=2 SV=1;>tr|E9PYA2|E9PYA2_MOUSE Uncharacterized protein OS=Mus musculus GN=Ccdc37 PE=4 SV=1	2	1	0	0	0	1	0	0	0	5092200
sp|Q80W32|IQCG_MOUSE	>sp|Q80W32|IQCG_MOUSE IQ domain-containing protein G OS=Mus musculus GN=Iqcg PE=2 SV=1	1	1	1	0	0	0	1479700	0	0	0
sp|Q80YT5|SPT20_MOUSE	>sp|Q80YT5|SPT20_MOUSE Spermatogenesis-associated protein 20 OS=Mus musculus GN=Spata20 PE=2 SV=1	1	1	0	1	0	0	0	0	0	0
tr|D6RFV9|D6RFV9_MOUSE;tr|G3X999|G3X999_MOUSE;sp|Q8BH53-4|CG063_MOUSE;tr|E9Q1H9|E9Q1H9_MOUSE;sp|Q8BH53-3|CG063_MOUSE;sp|Q8BH53|CG063_MOUSE	>tr|D6RFV9|D6RFV9_MOUSE Uncharacterized protein OS=Mus musculus GN=A330021E22Rik PE=4 SV=1;>tr|G3X999|G3X999_MOUSE RIKEN cDNA A330021E22, isoform CRA_a OS=Mus musculus GN=A330021E22Rik PE=4 SV=1;>sp|Q8BH53-4|CG063_MOUSE Isoform 4 of Uncharacterized protein	6	1	0	0	0	1	0	0	0	153810
sp|Q8BHS3|RBM22_MOUSE	>sp|Q8BHS3|RBM22_MOUSE Pre-mRNA-splicing factor RBM22 OS=Mus musculus GN=Rbm22 PE=2 SV=1	1	1	0	0	0	1	0	0	0	0
sp|Q8BIJ7|RUFY1_MOUSE	>sp|Q8BIJ7|RUFY1_MOUSE RUN and FYVE domain-containing protein 1 OS=Mus musculus GN=Rufy1 PE=1 SV=1	1	1	0	0	0	1	0	0	0	23977000
tr|E9Q132|E9Q132_MOUSE;sp|Q8BP67|RL24_MOUSE;tr|E9QNJ0|E9QNJ0_MOUSE	>tr|E9Q132|E9Q132_MOUSE Uncharacterized protein OS=Mus musculus GN=Rpl24 PE=4 SV=1;>sp|Q8BP67|RL24_MOUSE 60S ribosomal protein L24 OS=Mus musculus GN=Rpl24 PE=2 SV=2;>tr|E9QNJ0|E9QNJ0_MOUSE Uncharacterized protein OS=Mus musculus GN=Rpl24 PE=4 SV=1	3	1	0	1	0	0	0	0	0	0
tr|F7B6Z5|F7B6Z5_MOUSE;sp|Q8BQZ5|CPSF4_MOUSE;sp|Q8BQZ5-3|CPSF4_MOUSE;sp|Q8BQZ5-2|CPSF4_MOUSE;tr|F8WHF1|F8WHF1_MOUSE;tr|B2LVG5|B2LVG5_MOUSE;tr|B2LVG6|B2LVG6_MOUSE;tr|E0CXT7|E0CXT7_MOUSE	>tr|F7B6Z5|F7B6Z5_MOUSE Uncharacterized protein (Fragment) OS=Mus musculus GN=Cpsf4 PE=4 SV=1;>sp|Q8BQZ5|CPSF4_MOUSE Cleavage and polyadenylation specificity factor subunit 4 OS=Mus musculus GN=Cpsf4 PE=2 SV=1;>sp|Q8BQZ5-3|CPSF4_MOUSE Isoform 3 of Cleavage	8	3	0	1	1	1	0	297130	9953000	1715800
sp|Q8BUI3|LRWD1_MOUSE	>sp|Q8BUI3|LRWD1_MOUSE Leucine-rich repeat and WD repeat-containing protein 1 OS=Mus musculus GN=LRWD1 PE=2 SV=1	1	1	0	0	0	1	0	0	0	0
tr|D3Z162|D3Z162_MOUSE;sp|Q8BVP6|LYPD4_MOUSE	>tr|D3Z162|D3Z162_MOUSE Uncharacterized protein OS=Mus musculus GN=Lypd4 PE=4 SV=1;>sp|Q8BVP6|LYPD4_MOUSE Ly6/PLAUR domain-containing protein 4 OS=Mus musculus GN=Lypd4 PE=2 SV=1	2	1	0	0	1	0	0	0	3361200	0
sp|Q8C0M9|ASGL1_MOUSE	>sp|Q8C0M9|ASGL1_MOUSE L-asparaginase OS=Mus musculus GN=Asrgl1 PE=1 SV=1	1	1	0	0	1	0	0	0	0	0
sp|Q8C561-3|LMBD2_MOUSE;sp|Q8C561-2|LMBD2_MOUSE;sp|Q8C561|LMBD2_MOUSE	>sp|Q8C561-3|LMBD2_MOUSE Isoform 3 of LMBR1 domain-containing protein 2 OS=Mus musculus GN=Lmbrd2;>sp|Q8C561-2|LMBD2_MOUSE Isoform 2 of LMBR1 domain-containing protein 2 OS=Mus musculus GN=Lmbrd2;>sp|Q8C561|LMBD2_MOUSE LMBR1 domain-containing protein 2 OS=	3	1	0	0	0	1	0	0	0	0
sp|Q8C6B2-2|RTKN_MOUSE	>sp|Q8C6B2-2|RTKN_MOUSE Isoform 2 of Rhotekin OS=Mus musculus GN=Rtkn	1	1	0	1	0	0	0	0	0	0
tr|E0CZ67|E0CZ67_MOUSE;sp|Q8C729|F126B_MOUSE;sp|Q8C729-2|F126B_MOUSE	>tr|E0CZ67|E0CZ67_MOUSE Uncharacterized protein OS=Mus musculus GN=Fam126b PE=4 SV=1;>sp|Q8C729|F126B_MOUSE Protein FAM126B OS=Mus musculus GN=Fam126b PE=1 SV=1;>sp|Q8C729-2|F126B_MOUSE Isoform 2 of Protein FAM126B OS=Mus musculus GN=Fam126b	3	1	0	0	0	1	0	0	0	896450
sp|Q8C854-1|MYEF2_MOUSE;sp|Q8C854-2|MYEF2_MOUSE;tr|A2ATP5|A2ATP5_MOUSE;tr|A2ATP6|A2ATP6_MOUSE;sp|Q8C854-3|MYEF2_MOUSE;sp|Q8C854|MYEF2_MOUSE	>sp|Q8C854-1|MYEF2_MOUSE Isoform 3 of Myelin expression factor 2 OS=Mus musculus GN=Myef2;>sp|Q8C854-2|MYEF2_MOUSE Isoform 4 of Myelin expression factor 2 OS=Mus musculus GN=Myef2;>tr|A2ATP5|A2ATP5_MOUSE Myelin basic protein expression factor 2, repressor	6	1	1	0	0	0	0	0	0	0
tr|G3UX74|G3UX74_MOUSE;sp|Q8CCS6-2|PABP2_MOUSE;sp|Q8CCS6|PABP2_MOUSE;tr|G3UY42|G3UY42_MOUSE	>tr|G3UX74|G3UX74_MOUSE Uncharacterized protein OS=Mus musculus GN=Pabpn1 PE=4 SV=1;>sp|Q8CCS6-2|PABP2_MOUSE Isoform 2 of Polyadenylate-binding protein 2 OS=Mus musculus GN=Pabpn1;>sp|Q8CCS6|PABP2_MOUSE Polyadenylate-binding protein 2 OS=Mus musculus GN=Pa	4	1	1	0	0	1	0	0	0	740750
sp|Q8CFG8|CS1B_MOUSE;tr|G3XA36|G3XA36_MOUSE	>sp|Q8CFG8|CS1B_MOUSE Complement C1s-B subcomponent OS=Mus musculus GN=C1sb PE=2 SV=1;>tr|G3XA36|G3XA36_MOUSE MCG134312, isoform CRA_a OS=Mus musculus GN=Gm5077 PE=3 SV=1	2	8	1	0	1	0	9554600	0	11189000	0
sp|Q8CG14|CS1A_MOUSE;tr|E9Q6C2|E9Q6C2_MOUSE;tr|D3YUK7|D3YUK7_MOUSE;tr|E9Q493|E9Q493_MOUSE;tr|E0CZE7|E0CZE7_MOUSE	>sp|Q8CG14|CS1A_MOUSE Complement C1s-A subcomponent OS=Mus musculus GN=C1sa PE=2 SV=2;>tr|E9Q6C2|E9Q6C2_MOUSE Uncharacterized protein OS=Mus musculus GN=C1s PE=3 SV=1;>tr|D3YUK7|D3YUK7_MOUSE Uncharacterized protein OS=Mus musculus GN=C1s PE=3 SV=1;>tr|E9Q4	5	10	0	2	1	1	4533900	2220200	41081000	1461200
sp|Q8CG16|C1RA_MOUSE;tr|F6QBW6|F6QBW6_MOUSE;tr|F8WHL5|F8WHL5_MOUSE;sp|Q8CFG9|C1RB_MOUSE	>sp|Q8CG16|C1RA_MOUSE Complement C1r-A subcomponent OS=Mus musculus GN=C1ra PE=1 SV=1;>tr|F6QBW6|F6QBW6_MOUSE Uncharacterized protein (Fragment) OS=Mus musculus GN=C1ra PE=3 SV=1;>tr|F8WHL5|F8WHL5_MOUSE Uncharacterized protein (Fragment) OS=Mus musculus GN	4	8	5	2	5	2	28916000	570850	29374000	4633500
sp|Q8CGR7|UPP2_MOUSE;tr|Q8R093|Q8R093_MOUSE	>sp|Q8CGR7|UPP2_MOUSE Uridine phosphorylase 2 OS=Mus musculus GN=Upp2 PE=2 SV=1;>tr|Q8R093|Q8R093_MOUSE Uncharacterized protein OS=Mus musculus GN=Upp2 PE=2 SV=1	2	1	0	1	1	0	0	499560	15983000	0
sp|Q8CH25-2|SLTM_MOUSE;sp|Q8CH25|SLTM_MOUSE	>sp|Q8CH25-2|SLTM_MOUSE Isoform 2 of SAFB-like transcription modulator OS=Mus musculus GN=Sltm;>sp|Q8CH25|SLTM_MOUSE SAFB-like transcription modulator OS=Mus musculus GN=Sltm PE=1 SV=1	2	1	0	0	0	1	0	0	0	550590
sp|Q8CJG0|AGO2_MOUSE	>sp|Q8CJG0|AGO2_MOUSE Protein argonaute-2 OS=Mus musculus GN=Eif2c2 PE=1 SV=3	1	2	1	2	1	0	1916500	88304	0	0
sp|Q8CJI4|H1FNT_MOUSE	>sp|Q8CJI4|H1FNT_MOUSE Testis-specific H1 histone OS=Mus musculus GN=H1fnt PE=2 SV=2	1	1	0	0	0	1	0	0	0	5652700
sp|Q8K1C0-3|ANGE2_MOUSE;sp|Q8K1C0-2|ANGE2_MOUSE;sp|Q8K1C0|ANGE2_MOUSE	>sp|Q8K1C0-3|ANGE2_MOUSE Isoform 3 of Protein angel homolog 2 OS=Mus musculus GN=Angel2;>sp|Q8K1C0-2|ANGE2_MOUSE Isoform 2 of Protein angel homolog 2 OS=Mus musculus GN=Angel2;>sp|Q8K1C0|ANGE2_MOUSE Protein angel homolog 2 OS=Mus musculus GN=Angel2 PE=2 SV	3	1	1	0	0	0	0	0	0	0
sp|Q8K1L6|CP074_MOUSE	>sp|Q8K1L6|CP074_MOUSE Uncharacterized protein C16orf74 homolog OS=Mus musculus PE=2 SV=2	1	1	1	1	0	0	6875600	0	0	0
tr|F7AAE0|F7AAE0_MOUSE;sp|Q8K2J0|PLCD3_MOUSE	>tr|F7AAE0|F7AAE0_MOUSE Uncharacterized protein (Fragment) OS=Mus musculus GN=Plcd3 PE=4 SV=1;>sp|Q8K2J0|PLCD3_MOUSE 1-phosphatidylinositol-4,5-bisphosphate phosphodiesterase delta-3 OS=Mus musculus GN=Plcd3 PE=1 SV=2	2	2	0	1	1	0	0	241320	0	0
sp|Q8K3K8|OPTN_MOUSE	>sp|Q8K3K8|OPTN_MOUSE Optineurin OS=Mus musculus GN=Optn PE=1 SV=1	1	1	0	0	1	0	0	0	0	0
tr|D3Z4L0|D3Z4L0_MOUSE;sp|Q8K3U4|DFB36_MOUSE	>tr|D3Z4L0|D3Z4L0_MOUSE Uncharacterized protein OS=Mus musculus GN=Defb36 PE=4 SV=1;>sp|Q8K3U4|DFB36_MOUSE Beta-defensin 36 OS=Mus musculus GN=Defb36 PE=2 SV=2	2	1	0	0	1	0	0	0	1446200	0
tr|F8WHY8|F8WHY8_MOUSE;tr|E9PX23|E9PX23_MOUSE;sp|Q8K4B0|MTA1_MOUSE	>tr|F8WHY8|F8WHY8_MOUSE Uncharacterized protein OS=Mus musculus GN=Mta1 PE=4 SV=1;>tr|E9PX23|E9PX23_MOUSE Uncharacterized protein OS=Mus musculus GN=Mta1 PE=4 SV=1;>sp|Q8K4B0|MTA1_MOUSE Metastasis-associated protein MTA1 OS=Mus musculus GN=Mta1 PE=1 SV=1	3	1	0	0	1	0	0	0	0	0
sp|Q8R016|BLMH_MOUSE;tr|E9PY26|E9PY26_MOUSE	>sp|Q8R016|BLMH_MOUSE Bleomycin hydrolase OS=Mus musculus GN=Blmh PE=2 SV=1;>tr|E9PY26|E9PY26_MOUSE Uncharacterized protein OS=Mus musculus GN=Blmh PE=4 SV=1	2	2	0	2	0	0	0	398950	0	0
tr|E9Q9Q8|E9Q9Q8_MOUSE;tr|E9Q8Z0|E9Q8Z0_MOUSE;tr|E9Q7Z7|E9Q7Z7_MOUSE;tr|E9Q1U7|E9Q1U7_MOUSE;tr|F6RER8|F6RER8_MOUSE;sp|Q8R2G4-7|NAR3_MOUSE;sp|Q8R2G4-8|NAR3_MOUSE;sp|Q8R2G4|NAR3_MOUSE;tr|E9QNU1|E9QNU1_MOUSE;tr|E9Q7Q8|E9Q7Q8_MOUSE	>tr|E9Q9Q8|E9Q9Q8_MOUSE Uncharacterized protein OS=Mus musculus GN=Art3 PE=4 SV=1;>tr|E9Q8Z0|E9Q8Z0_MOUSE Uncharacterized protein OS=Mus musculus GN=Art3 PE=4 SV=1;>tr|E9Q7Z7|E9Q7Z7_MOUSE Uncharacterized protein OS=Mus musculus GN=Art3 PE=4 SV=1;>tr|E9Q1U7	10	1	0	0	1	0	0	0	2889900	0
sp|Q8R361|RFIP5_MOUSE;tr|F6YCY1|F6YCY1_MOUSE	>sp|Q8R361|RFIP5_MOUSE Rab11 family-interacting protein 5 OS=Mus musculus GN=Rab11fip5 PE=1 SV=2;>tr|F6YCY1|F6YCY1_MOUSE Uncharacterized protein (Fragment) OS=Mus musculus GN=Rab11fip5 PE=4 SV=1	2	15	1	0	0	0	5795800	0	0	0
sp|Q8VCX5|MICU1_MOUSE;sp|Q8VCX5-3|MICU1_MOUSE;sp|Q8VCX5-2|MICU1_MOUSE	>sp|Q8VCX5|MICU1_MOUSE Calcium uptake protein 1, mitochondrial OS=Mus musculus GN=Micu1 PE=2 SV=1;>sp|Q8VCX5-3|MICU1_MOUSE Isoform 3 of Calcium uptake protein 1, mitochondrial OS=Mus musculus GN=Micu1;>sp|Q8VCX5-2|MICU1_MOUSE Isoform 2 of Calcium uptake pr	3	1	0	0	0	1	0	0	0	7768500
sp|Q8VDR7|TGDS_MOUSE	>sp|Q8VDR7|TGDS_MOUSE dTDP-D-glucose 4,6-dehydratase OS=Mus musculus GN=Tgds PE=2 SV=2	1	1	1	0	0	0	29107000	0	0	0
tr|G3XA10|G3XA10_MOUSE;sp|Q8VEK3|HNRPU_MOUSE	>tr|G3XA10|G3XA10_MOUSE Heterogeneous nuclear ribonucleoprotein U, isoform CRA_b OS=Mus musculus GN=Hnrnpu PE=4 SV=1;>sp|Q8VEK3|HNRPU_MOUSE Heterogeneous nuclear ribonucleoprotein U OS=Mus musculus GN=Hnrnpu PE=1 SV=1	2	1	0	1	0	0	0	351450	0	0
sp|Q8VH51-3|RBM39_MOUSE;sp|Q8VH51-2|RBM39_MOUSE;sp|Q8VH51|RBM39_MOUSE;tr|F7AA45|F7AA45_MOUSE;tr|E9Q8F0|E9Q8F0_MOUSE;tr|B7ZD61|B7ZD61_MOUSE;tr|B7ZD63|B7ZD63_MOUSE	>sp|Q8VH51-3|RBM39_MOUSE Isoform 3 of RNA-binding protein 39 OS=Mus musculus GN=Rbm39;>sp|Q8VH51-2|RBM39_MOUSE Isoform 2 of RNA-binding protein 39 OS=Mus musculus GN=Rbm39;>sp|Q8VH51|RBM39_MOUSE RNA-binding protein 39 OS=Mus musculus GN=Rbm39 PE=1 SV=2;>tr	7	4	1	2	3	0	5398000	812180	8124000	0
tr|A2AFK7|A2AFK7_MOUSE;sp|Q91VC3|IF4A3_MOUSE	>tr|A2AFK7|A2AFK7_MOUSE Eukaryotic translation initiation factor 4A, isoform 3 (Fragment) OS=Mus musculus GN=Eif4a3 PE=3 SV=1;>sp|Q91VC3|IF4A3_MOUSE Eukaryotic initiation factor 4A-III OS=Mus musculus GN=Eif4a3 PE=2 SV=3	2	1	1	0	0	1	0	0	0	255160
tr|A2AFI4|A2AFI4_MOUSE;tr|A2AFI3|A2AFI3_MOUSE;tr|Q9DAE2|Q9DAE2_MOUSE;sp|Q91VM5|RBMXL_MOUSE;tr|Q9WV02|Q9WV02_MOUSE	>tr|A2AFI4|A2AFI4_MOUSE RNA binding motif protein, X chromosome (Fragment) OS=Mus musculus GN=Rbmx PE=4 SV=1;>tr|A2AFI3|A2AFI3_MOUSE RNA binding motif protein, X chromosome OS=Mus musculus GN=Rbmx PE=4 SV=1;>tr|Q9DAE2|Q9DAE2_MOUSE Uncharacterized protein O	5	1	0	0	1	0	0	0	0	0
sp|Q91VN6|DDX41_MOUSE	>sp|Q91VN6|DDX41_MOUSE Probable ATP-dependent RNA helicase DDX41 OS=Mus musculus GN=Ddx41 PE=1 SV=2	1	2	1	1	0	0	2746700	0	0	0
sp|Q922G7|TEKT2_MOUSE	>sp|Q922G7|TEKT2_MOUSE Tektin-2 OS=Mus musculus GN=Tekt2 PE=2 SV=1	1	1	0	1	0	0	0	0	0	0
sp|Q922P9|GLYR1_MOUSE;tr|D3YYT1|D3YYT1_MOUSE	>sp|Q922P9|GLYR1_MOUSE Putative oxidoreductase GLYR1 OS=Mus musculus GN=Glyr1 PE=2 SV=1;>tr|D3YYT1|D3YYT1_MOUSE RIKEN cDNA 3930401K13 OS=Mus musculus GN=Glyr1 PE=4 SV=1	2	3	1	1	2	0	0	433210	3307700	0
tr|E9Q0R6|E9Q0R6_MOUSE;sp|Q925I4|TS1R2_MOUSE	>tr|E9Q0R6|E9Q0R6_MOUSE Uncharacterized protein OS=Mus musculus GN=Tas1r2 PE=3 SV=1;>sp|Q925I4|TS1R2_MOUSE Taste receptor type 1 member 2 OS=Mus musculus GN=Tas1r2 PE=2 SV=1	2	1	0	0	1	0	0	0	5069100	0
sp|Q99KV1|DJB11_MOUSE	>sp|Q99KV1|DJB11_MOUSE DnaJ homolog subfamily B member 11 OS=Mus musculus GN=Dnajb11 PE=1 SV=1	1	5	1	0	5	0	0	0	18083000	0
sp|Q99LI7|CSTF3_MOUSE	>sp|Q99LI7|CSTF3_MOUSE Cleavage stimulation factor subunit 3 OS=Mus musculus GN=Cstf3 PE=1 SV=1	1	1	0	0	0	1	0	0	0	209620
tr|Q8BRU5|Q8BRU5_MOUSE;sp|Q99MJ9|DDX50_MOUSE	>tr|Q8BRU5|Q8BRU5_MOUSE Uncharacterized protein OS=Mus musculus GN=Ddx50 PE=2 SV=1;>sp|Q99MJ9|DDX50_MOUSE ATP-dependent RNA helicase DDX50 OS=Mus musculus GN=Ddx50 PE=2 SV=1	2	1	0	0	1	0	0	0	686820	0
sp|Q9CQ29|RN151_MOUSE	>sp|Q9CQ29|RN151_MOUSE RING finger protein 151 OS=Mus musculus GN=Rnf151 PE=1 SV=1	1	1	0	0	1	0	0	0	0	0
sp|Q9CQR2|RS21_MOUSE	>sp|Q9CQR2|RS21_MOUSE 40S ribosomal protein S21 OS=Mus musculus GN=Rps21 PE=2 SV=1	1	1	0	0	0	1	0	0	0	602160
tr|G3XA22|G3XA22_MOUSE;sp|Q9CX11|UTP23_MOUSE	>tr|G3XA22|G3XA22_MOUSE RIKEN cDNA D530033C11, isoform CRA_c OS=Mus musculus GN=Utp23 PE=4 SV=1;>sp|Q9CX11|UTP23_MOUSE rRNA-processing protein UTP23 homolog OS=Mus musculus GN=Utp23 PE=2 SV=1	2	1	0	0	0	1	0	0	0	318540
sp|Q9CXS4|CENPV_MOUSE	>sp|Q9CXS4|CENPV_MOUSE Centromere protein V OS=Mus musculus GN=Cenpv PE=2 SV=2	1	1	0	0	0	1	0	0	0	1598800
tr|A2BH06|A2BH06_MOUSE;tr|E9PZB3|E9PZB3_MOUSE;tr|E9PYL9|E9PYL9_MOUSE;tr|D3Z3K1|D3Z3K1_MOUSE;sp|Q9CXW4|RL11_MOUSE	>tr|A2BH06|A2BH06_MOUSE Ribosomal protein L11 (Fragment) OS=Mus musculus GN=Rpl11 PE=3 SV=1;>tr|E9PZB3|E9PZB3_MOUSE Uncharacterized protein OS=Mus musculus GN=Gm5093 PE=3 SV=1;>tr|E9PYL9|E9PYL9_MOUSE Uncharacterized protein OS=Mus musculus GN=Gm10036 PE=3	5	1	1	1	1	0	0	277290	4799600	0
sp|Q9CY58-4|PAIRB_MOUSE;sp|Q9CY58-3|PAIRB_MOUSE;sp|Q9CY58-2|PAIRB_MOUSE;sp|Q9CY58|PAIRB_MOUSE	>sp|Q9CY58-4|PAIRB_MOUSE Isoform 4 of Plasminogen activator inhibitor 1 RNA-binding protein OS=Mus musculus GN=Serbp1;>sp|Q9CY58-3|PAIRB_MOUSE Isoform 3 of Plasminogen activator inhibitor 1 RNA-binding protein OS=Mus musculus GN=Serbp1;>sp|Q9CY58-2|PAIRB_M	4	1	1	0	1	0	362250	0	163210	0
sp|Q9CYI4|LUC7L_MOUSE;tr|D3Z765|D3Z765_MOUSE;sp|Q9CYI4-2|LUC7L_MOUSE	>sp|Q9CYI4|LUC7L_MOUSE Putative RNA-binding protein Luc7-like 1 OS=Mus musculus GN=Luc7l PE=2 SV=2;>tr|D3Z765|D3Z765_MOUSE Uncharacterized protein OS=Mus musculus GN=Luc7l PE=4 SV=1;>sp|Q9CYI4-2|LUC7L_MOUSE Isoform 2 of Putative RNA-binding protein Luc7-li	3	3	0	0	1	0	0	0	383330	0
tr|B8JK33|B8JK33_MOUSE;tr|B8JK32|B8JK32_MOUSE;sp|Q9D0E1-2|HNRPM_MOUSE;sp|Q9D0E1|HNRPM_MOUSE	>tr|B8JK33|B8JK33_MOUSE Heterogeneous nuclear ribonucleoprotein M OS=Mus musculus GN=Hnrnpm PE=4 SV=1;>tr|B8JK32|B8JK32_MOUSE Heterogeneous nuclear ribonucleoprotein M OS=Mus musculus GN=Hnrnpm PE=4 SV=1;>sp|Q9D0E1-2|HNRPM_MOUSE Isoform 2 of Heterogeneous	4	1	0	1	1	1	0	503210	1324800	10794000
tr|D6RIN4|D6RIN4_MOUSE;sp|Q9D0M5|DYL2_MOUSE	>tr|D6RIN4|D6RIN4_MOUSE Uncharacterized protein OS=Mus musculus GN=Dynll2 PE=4 SV=1;>sp|Q9D0M5|DYL2_MOUSE Dynein light chain 2, cytoplasmic OS=Mus musculus GN=Dynll2 PE=1 SV=1	2	1	0	1	1	1	0	0	3049700	11452000
tr|E9PZS4|E9PZS4_MOUSE;sp|Q9D0T1|NH2L1_MOUSE	>tr|E9PZS4|E9PZS4_MOUSE Uncharacterized protein OS=Mus musculus GN=Nhp2l1 PE=4 SV=1;>sp|Q9D0T1|NH2L1_MOUSE NHP2-like protein 1 OS=Mus musculus GN=Nhp2l1 PE=2 SV=4	2	1	0	0	1	1	0	0	0	329720
sp|Q9D424-3|CABYR_MOUSE;sp|Q9D424-2|CABYR_MOUSE;sp|Q9D424|CABYR_MOUSE	>sp|Q9D424-3|CABYR_MOUSE Isoform 3 of Calcium-binding tyrosine phosphorylation-regulated protein OS=Mus musculus GN=Cabyr;>sp|Q9D424-2|CABYR_MOUSE Isoform 2 of Calcium-binding tyrosine phosphorylation-regulated protein OS=Mus musculus GN=Cabyr;>sp|Q9D424|C	3	1	0	1	0	0	0	182590	0	0
sp|Q9D8N0|EF1G_MOUSE	>sp|Q9D8N0|EF1G_MOUSE Elongation factor 1-gamma OS=Mus musculus GN=Eef1g PE=1 SV=3	1	1	0	0	0	1	0	0	0	913490
sp|Q9DA79|DPEP3_MOUSE	>sp|Q9DA79|DPEP3_MOUSE Dipeptidase 3 OS=Mus musculus GN=Dpep3 PE=1 SV=1	1	4	0	0	3	1	0	0	45169000	1608100
sp|Q9DBB8|DHDH_MOUSE;tr|F6Z0K0|F6Z0K0_MOUSE	>sp|Q9DBB8|DHDH_MOUSE Trans-1,2-dihydrobenzene-1,2-diol dehydrogenase OS=Mus musculus GN=Dhdh PE=2 SV=1;>tr|F6Z0K0|F6Z0K0_MOUSE Uncharacterized protein (Fragment) OS=Mus musculus GN=Dhdh PE=4 SV=1	2	1	0	1	1	1	0	1830800	16873000	16604000
sp|Q9DBC7|KAP0_MOUSE;tr|E9Q276|E9Q276_MOUSE;tr|A2AI69|A2AI69_MOUSE;tr|Q3TYK4|Q3TYK4_MOUSE	>sp|Q9DBC7|KAP0_MOUSE cAMP-dependent protein kinase type I-alpha regulatory subunit OS=Mus musculus GN=Prkar1a PE=1 SV=3;>tr|E9Q276|E9Q276_MOUSE Uncharacterized protein OS=Mus musculus GN=Prkar1a PE=4 SV=1;>tr|A2AI69|A2AI69_MOUSE Protein kinase, cAMP depen	4	2	1	1	0	1	0	199870	0	476060
tr|D6RET6|D6RET6_MOUSE;tr|E9Q1H0|E9Q1H0_MOUSE;sp|Q9DBM1|GPTC1_MOUSE	>tr|D6RET6|D6RET6_MOUSE Uncharacterized protein OS=Mus musculus GN=Gpatch1 PE=4 SV=1;>tr|E9Q1H0|E9Q1H0_MOUSE Uncharacterized protein OS=Mus musculus GN=Gpatch1 PE=4 SV=1;>sp|Q9DBM1|GPTC1_MOUSE G patch domain-containing protein 1 OS=Mus musculus GN=Gpatch1	3	1	0	0	1	0	0	0	1022000	0
sp|Q9DCT5|SDF2_MOUSE	>sp|Q9DCT5|SDF2_MOUSE Stromal cell-derived factor 2 OS=Mus musculus GN=Sdf2 PE=2 SV=1	1	1	0	0	0	1	0	0	0	0
sp|Q9EPU4|CPSF1_MOUSE	>sp|Q9EPU4|CPSF1_MOUSE Cleavage and polyadenylation specificity factor subunit 1 OS=Mus musculus GN=Cpsf1 PE=1 SV=1	1	3	0	0	3	0	0	0	2934600	0
sp|Q9ESJ0|XPO4_MOUSE	>sp|Q9ESJ0|XPO4_MOUSE Exportin-4 OS=Mus musculus GN=Xpo4 PE=1 SV=2	1	1	0	0	1	0	0	0	5872100	0
sp|Q9ESN4|C1QL3_MOUSE	>sp|Q9ESN4|C1QL3_MOUSE Complement C1q-like protein 3 OS=Mus musculus GN=C1ql3 PE=2 SV=1	1	1	0	0	1	0	0	0	0	0
sp|Q9ESP1|SDF2L_MOUSE	>sp|Q9ESP1|SDF2L_MOUSE Stromal cell-derived factor 2-like protein 1 OS=Mus musculus GN=Sdf2l1 PE=2 SV=2	1	2	0	1	1	1	0	403970	1487300	3213200
tr|F6RJ39|F6RJ39_MOUSE;tr|E9Q9R4|E9Q9R4_MOUSE;sp|Q9JIX8-4|ACINU_MOUSE;sp|Q9JIX8|ACINU_MOUSE;tr|B8JJ90|B8JJ90_MOUSE;tr|B8JJ89|B8JJ89_MOUSE;tr|Q52KR6|Q52KR6_MOUSE;sp|Q9JIX8-3|ACINU_MOUSE;tr|B8JJ92|B8JJ92_MOUSE;sp|Q9JIX8-2|ACINU_MOUSE;tr|B8JJ91|B8JJ91_MOUSE	>tr|F6RJ39|F6RJ39_MOUSE Uncharacterized protein (Fragment) OS=Mus musculus GN=Acin1 PE=4 SV=1;>tr|E9Q9R4|E9Q9R4_MOUSE Uncharacterized protein OS=Mus musculus GN=Acin1 PE=4 SV=1;>sp|Q9JIX8-4|ACINU_MOUSE Isoform 4 of Apoptotic chromatin condensation inducer	11	3	0	1	2	0	0	258480	0	0
sp|Q9JJ94|SSNA1_MOUSE	>sp|Q9JJ94|SSNA1_MOUSE Sjoegren syndrome nuclear autoantigen 1 homolog OS=Mus musculus GN=Ssna1 PE=1 SV=1	1	1	1	0	0	1	146310	0	0	677940
sp|Q9JKB3-2|DBPA_MOUSE;sp|Q9JKB3|DBPA_MOUSE;tr|F6TIF5|F6TIF5_MOUSE	>sp|Q9JKB3-2|DBPA_MOUSE Isoform 2 of DNA-binding protein A OS=Mus musculus GN=Csda;>sp|Q9JKB3|DBPA_MOUSE DNA-binding protein A OS=Mus musculus GN=Csda PE=1 SV=2;>tr|F6TIF5|F6TIF5_MOUSE Uncharacterized protein (Fragment) OS=Mus musculus GN=Csda PE=4 SV=1	3	8	2	3	3	2	3880700	2045300	14519000	29266000
sp|Q9JLQ0|CD2AP_MOUSE	>sp|Q9JLQ0|CD2AP_MOUSE CD2-associated protein OS=Mus musculus GN=Cd2ap PE=1 SV=3	1	1	0	0	0	1	0	0	0	0
sp|Q9JLR9|HIG1A_MOUSE	>sp|Q9JLR9|HIG1A_MOUSE HIG1 domain family member 1A OS=Mus musculus GN=Higd1a PE=2 SV=1	1	1	0	0	0	1	0	0	0	0
sp|Q9JM93|AR6P4_MOUSE;tr|D3YWC2|D3YWC2_MOUSE;tr|D3Z6F1|D3Z6F1_MOUSE;tr|D3Z668|D3Z668_MOUSE	>sp|Q9JM93|AR6P4_MOUSE ADP-ribosylation factor-like protein 6-interacting protein 4 OS=Mus musculus GN=Arl6ip4 PE=1 SV=1;>tr|D3YWC2|D3YWC2_MOUSE ADP-ribosylation factor-like 6 interacting protein 4 OS=Mus musculus GN=Arl6ip4 PE=4 SV=1;>tr|D3Z6F1|D3Z6F1_MOU	4	3	0	1	2	0	0	300560	2305900	0
sp|Q9JMB7-2|PIWL1_MOUSE;sp|Q9JMB7|PIWL1_MOUSE	>sp|Q9JMB7-2|PIWL1_MOUSE Isoform 2 of Piwi-like protein 1 OS=Mus musculus GN=Piwil1;>sp|Q9JMB7|PIWL1_MOUSE Piwi-like protein 1 OS=Mus musculus GN=Piwil1 PE=1 SV=1	2	2	0	1	1	0	0	163110	0	0
sp|Q9JMI7|TX101_MOUSE	>sp|Q9JMI7|TX101_MOUSE Testis-expressed protein 101 OS=Mus musculus GN=Tex101 PE=1 SV=1	1	3	2	1	3	0	12252000	407920	60153000	0
sp|Q9QYE6|GOGA5_MOUSE	>sp|Q9QYE6|GOGA5_MOUSE Golgin subfamily A member 5 OS=Mus musculus GN=Golga5 PE=1 SV=2	1	1	0	0	1	0	0	0	0	0
sp|Q9QZK2-2|BCAR3_MOUSE;sp|Q9QZK2|BCAR3_MOUSE	>sp|Q9QZK2-2|BCAR3_MOUSE Isoform 2 of Breast cancer anti-estrogen resistance protein 3 OS=Mus musculus GN=Bcar3;>sp|Q9QZK2|BCAR3_MOUSE Breast cancer anti-estrogen resistance protein 3 OS=Mus musculus GN=Bcar3 PE=1 SV=1	2	2	1	1	0	0	0	70472	0	0
sp|Q9WTX7|FHL5_MOUSE	>sp|Q9WTX7|FHL5_MOUSE Four and a half LIM domains protein 5 OS=Mus musculus GN=Fhl5 PE=1 SV=1	1	2	1	1	2	1	340590	204740	1683900	5764400
sp|Q9WUL6|M3K14_MOUSE	>sp|Q9WUL6|M3K14_MOUSE Mitogen-activated protein kinase kinase kinase 14 OS=Mus musculus GN=Map3k14 PE=1 SV=1	1	1	0	0	1	0	0	0	0	0
sp|Q9Z204-4|HNRPC_MOUSE;sp|Q9Z204-3|HNRPC_MOUSE;sp|Q9Z204-2|HNRPC_MOUSE;sp|Q9Z204-5|HNRPC_MOUSE;sp|Q9Z204|HNRPC_MOUSE;tr|Q3U6P5|Q3U6P5_MOUSE	>sp|Q9Z204-4|HNRPC_MOUSE Isoform 4 of Heterogeneous nuclear ribonucleoproteins C1/C2 OS=Mus musculus GN=Hnrnpc;>sp|Q9Z204-3|HNRPC_MOUSE Isoform 3 of Heterogeneous nuclear ribonucleoproteins C1/C2 OS=Mus musculus GN=Hnrnpc;>sp|Q9Z204-2|HNRPC_MOUSE Isoform C	6	2	1	1	1	0	578450	215390	601150	0
sp|Q9Z2X1|HNRPF_MOUSE;sp|Q9Z2X1-2|HNRPF_MOUSE	>sp|Q9Z2X1|HNRPF_MOUSE Heterogeneous nuclear ribonucleoprotein F OS=Mus musculus GN=Hnrnpf PE=1 SV=3;>sp|Q9Z2X1-2|HNRPF_MOUSE Isoform 2 of Heterogeneous nuclear ribonucleoprotein F OS=Mus musculus GN=Hnrnpf	2	2	1	0	2	1	0	0	2525600	1423100
tr|A2ADI4|A2ADI4_MOUSE	>tr|A2ADI4|A2ADI4_MOUSE MCG1037263 OS=Mus musculus GN=4932429P05Rik PE=4 SV=1	1	1	1	0	1	0	0	0	274340	0
tr|E9Q223|E9Q223_MOUSE;tr|A8DUK4|A8DUK4_MOUSE;sp|P02088|HBB1_MOUSE	>tr|E9Q223|E9Q223_MOUSE Uncharacterized protein OS=Mus musculus GN=Hbb-b1 PE=3 SV=1;>tr|A8DUK4|A8DUK4_MOUSE Beta-globin OS=Mus musculus GN=Hbb-b1 PE=3 SV=1;>sp|P02088|HBB1_MOUSE Hemoglobin subunit beta-1 OS=Mus musculus GN=Hbb-b1 PE=1 SV=2	3	2	0	2	2	0	0	472110	9574600	0
tr|B1AUC4|B1AUC4_MOUSE	>tr|B1AUC4|B1AUC4_MOUSE Ubiquitin-conjugating enzyme E2U (Putative) OS=Mus musculus GN=Ube2u PE=4 SV=1	1	1	0	0	1	0	0	0	393760	0
tr|B1AVB1|B1AVB1_MOUSE	>tr|B1AVB1|B1AVB1_MOUSE Sex comb on midleg-like 2 (Drosophila) OS=Mus musculus GN=Scml2 PE=4 SV=1	1	1	0	0	0	1	0	0	0	0
tr|Q9CUP0|Q9CUP0_MOUSE;tr|B1AVK0|B1AVK0_MOUSE	>tr|Q9CUP0|Q9CUP0_MOUSE Uncharacterized protein (Fragment) OS=Mus musculus GN=Fam161a PE=2 SV=3;>tr|B1AVK0|B1AVK0_MOUSE Novel protein (4930430E16Rik) OS=Mus musculus GN=Fam161a PE=4 SV=1	2	1	0	0	1	0	0	0	0	0
tr|B2RUF0|B2RUF0_MOUSE;sp|Q9Z2C8|YBOX2_MOUSE;sp|Q9Z2C8-2|YBOX2_MOUSE;tr|Q497N3|Q497N3_MOUSE	>tr|B2RUF0|B2RUF0_MOUSE Uncharacterized protein OS=Mus musculus GN=Ybx2 PE=2 SV=1;>sp|Q9Z2C8|YBOX2_MOUSE Y-box-binding protein 2 OS=Mus musculus GN=Ybx2 PE=1 SV=1;>sp|Q9Z2C8-2|YBOX2_MOUSE Isoform 2 of Y-box-binding protein 2 OS=Mus musculus GN=Ybx2	4	14	6	6	6	5	79026000	5395200	104300000	80326000
tr|D3YU90|D3YU90_MOUSE	>tr|D3YU90|D3YU90_MOUSE Uncharacterized protein OS=Mus musculus GN=Ms4a14 PE=4 SV=1	1	1	0	0	1	0	0	0	1114400	0
tr|D3YVH5|D3YVH5_MOUSE	>tr|D3YVH5|D3YVH5_MOUSE Uncharacterized protein OS=Mus musculus GN=Tyw3 PE=4 SV=1	1	1	0	0	1	0	0	0	0	0
tr|D3YYM6|D3YYM6_MOUSE;tr|Q91V55|Q91V55_MOUSE;sp|P97461|RS5_MOUSE	>tr|D3YYM6|D3YYM6_MOUSE Uncharacterized protein OS=Mus musculus GN=Rps5 PE=3 SV=1;>tr|Q91V55|Q91V55_MOUSE Ribosomal protein S5 OS=Mus musculus GN=Rps5 PE=2 SV=1;>sp|P97461|RS5_MOUSE 40S ribosomal protein S5 OS=Mus musculus GN=Rps5 PE=2 SV=3	3	2	1	1	0	1	1876300	461900	0	3334300
tr|D3Z3F1|D3Z3F1_MOUSE;tr|D3Z4V2|D3Z4V2_MOUSE;sp|Q9D824-4|FIP1_MOUSE;sp|Q9D824|FIP1_MOUSE;tr|D3Z619|D3Z619_MOUSE;sp|Q9D824-3|FIP1_MOUSE;sp|Q9D824-2|FIP1_MOUSE	>tr|D3Z3F1|D3Z3F1_MOUSE Uncharacterized protein OS=Mus musculus GN=Fip1l1 PE=4 SV=1;>tr|D3Z4V2|D3Z4V2_MOUSE Uncharacterized protein OS=Mus musculus GN=Fip1l1 PE=4 SV=1;>sp|Q9D824-4|FIP1_MOUSE Isoform 4 of Pre-mRNA 3-end-processing factor FIP1 OS=Mus muscu	7	9	4	4	6	5	16934000	3663100	46588000	64562000
tr|E9Q5P6|E9Q5P6_MOUSE;tr|E9Q0V9|E9Q0V9_MOUSE;tr|E9PUZ9|E9PUZ9_MOUSE	>tr|E9Q5P6|E9Q5P6_MOUSE Uncharacterized protein OS=Mus musculus GN=Pdzrn4 PE=4 SV=1;>tr|E9Q0V9|E9Q0V9_MOUSE Uncharacterized protein OS=Mus musculus GN=Pdzrn4 PE=4 SV=1;>tr|E9PUZ9|E9PUZ9_MOUSE Uncharacterized protein OS=Mus musculus GN=Pdzrn4 PE=4 SV=1	3	1	0	1	0	0	0	0	0	0
tr|E9PVJ5|E9PVJ5_MOUSE;tr|E9QAK6|E9QAK6_MOUSE;tr|E9Q387|E9Q387_MOUSE;tr|E9PVS2|E9PVS2_MOUSE;tr|Q6PAQ8|Q6PAQ8_MOUSE;tr|Q3UFP5|Q3UFP5_MOUSE;tr|E9Q681|E9Q681_MOUSE;tr|E9PZ73|E9PZ73_MOUSE;tr|Q3USK5|Q3USK5_MOUSE;tr|E9Q0H2|E9Q0H2_MOUSE	>tr|E9PVJ5|E9PVJ5_MOUSE Uncharacterized protein OS=Mus musculus GN=Tead1 PE=4 SV=1;>tr|E9QAK6|E9QAK6_MOUSE Uncharacterized protein OS=Mus musculus GN=Tead1 PE=4 SV=1;>tr|E9Q387|E9Q387_MOUSE Uncharacterized protein OS=Mus musculus GN=Tead1 PE=4 SV=1;>tr|E9P	10	1	1	0	0	0	110700	0	0	0
tr|E9PYM4|E9PYM4_MOUSE;tr|Q9D423|Q9D423_MOUSE	>tr|E9PYM4|E9PYM4_MOUSE Uncharacterized protein OS=Mus musculus GN=Larp1b PE=4 SV=1;>tr|Q9D423|Q9D423_MOUSE MCG140923 OS=Mus musculus GN=Larp1b PE=2 SV=1	2	1	0	0	1	0	0	0	0	0
tr|E9Q3A0|E9Q3A0_MOUSE	>tr|E9Q3A0|E9Q3A0_MOUSE Uncharacterized protein OS=Mus musculus GN=Trim36 PE=4 SV=1	1	1	0	0	0	1	0	0	0	453980
tr|E9Q8C2|E9Q8C2_MOUSE;tr|G5E8T3|G5E8T3_MOUSE;tr|Q9D104|Q9D104_MOUSE	>tr|E9Q8C2|E9Q8C2_MOUSE Uncharacterized protein OS=Mus musculus GN=Srp19 PE=4 SV=1;>tr|G5E8T3|G5E8T3_MOUSE Signal recognition particle 19, isoform CRA_b OS=Mus musculus GN=Srp19 PE=4 SV=1;>tr|Q9D104|Q9D104_MOUSE Signal recognition particle 19, isoform CRA_	3	1	1	0	0	0	311680	0	0	0
tr|E9QP00|E9QP00_MOUSE	>tr|E9QP00|E9QP00_MOUSE Uncharacterized protein OS=Mus musculus GN=Tra2a PE=4 SV=1	1	1	0	0	0	1	0	0	0	218870
tr|F6TLU3|F6TLU3_MOUSE	>tr|F6TLU3|F6TLU3_MOUSE Uncharacterized protein (Fragment) OS=Mus musculus GN=Gm7112 PE=4 SV=1	1	1	0	0	1	0	0	0	569010	0
tr|F8VQ54|F8VQ54_MOUSE;tr|G3UW33|G3UW33_MOUSE;sp|Q8R418|DICER_MOUSE;tr|F7D1A4|F7D1A4_MOUSE;tr|E9Q6I7|E9Q6I7_MOUSE	>tr|F8VQ54|F8VQ54_MOUSE Uncharacterized protein OS=Mus musculus GN=Dicer1 PE=4 SV=1;>tr|G3UW33|G3UW33_MOUSE Dicer1, Dcr-1 homolog (Drosophila), isoform CRA_a (Fragment) OS=Mus musculus GN=Dicer1 PE=4 SV=1;>sp|Q8R418|DICER_MOUSE Endoribonuclease Dicer OS=Mu	5	60	50	43	0	0	2937700000	124700000	0	0
tr|F8WIA2|F8WIA2_MOUSE	>tr|F8WIA2|F8WIA2_MOUSE Uncharacterized protein (Fragment) OS=Mus musculus GN=Top1 PE=4 SV=1	1	1	0	0	1	0	0	0	51181000	0
tr|F8WJ66|F8WJ66_MOUSE	>tr|F8WJ66|F8WJ66_MOUSE Uncharacterized protein OS=Mus musculus GN=Mrpl48 PE=4 SV=1	1	1	0	0	1	0	0	0	0	0
tr|G3UWE2|G3UWE2_MOUSE	>tr|G3UWE2|G3UWE2_MOUSE MCG59313 OS=Mus musculus GN=F830016B08Rik PE=4 SV=1	1	1	1	0	0	0	173850	0	0	0
tr|G3UWU4|G3UWU4_MOUSE	>tr|G3UWU4|G3UWU4_MOUSE Uncharacterized protein OS=Mus musculus GN=Rnf8 PE=4 SV=1	1	1	1	0	0	0	214370	0	0	0
tr|G3X8R0|G3X8R0_MOUSE	>tr|G3X8R0|G3X8R0_MOUSE Receptor accessory protein 5, isoform CRA_a OS=Mus musculus GN=Reep5 PE=4 SV=1	1	1	1	1	0	0	0	0	0	0
tr|G3X9I5|G3X9I5_MOUSE	>tr|G3X9I5|G3X9I5_MOUSE MCG20870 OS=Mus musculus GN=Slco6b1 PE=4 SV=1	1	1	1	0	0	0	3595900	0	0	0
tr|Q14BE9|Q14BE9_MOUSE;tr|G5E8A8|G5E8A8_MOUSE	>tr|Q14BE9|Q14BE9_MOUSE Tekt5 protein OS=Mus musculus GN=Tekt5 PE=2 SV=1;>tr|G5E8A8|G5E8A8_MOUSE MCG123871 OS=Mus musculus GN=Tekt5 PE=4 SV=1	2	1	0	0	0	1	0	0	0	2102800
tr|G5E8Z3|G5E8Z3_MOUSE	>tr|G5E8Z3|G5E8Z3_MOUSE MCG120169 OS=Mus musculus GN=2310050C09Rik PE=4 SV=1	1	2	0	1	1	0	0	0	0	0
tr|Q3U7K7|Q3U7K7_MOUSE;sp|Q62191|RO52_MOUSE	>tr|Q3U7K7|Q3U7K7_MOUSE Uncharacterized protein OS=Mus musculus GN=Trim21 PE=2 SV=1;>sp|Q62191|RO52_MOUSE E3 ubiquitin-protein ligase TRIM21 OS=Mus musculus GN=Trim21 PE=1 SV=1	2	13	10	3	9	1	269230000	4556700	220320000	3686200
tr|Q3V2K7|Q3V2K7_MOUSE	>tr|Q3V2K7|Q3V2K7_MOUSE Uncharacterized protein OS=Mus musculus GN=1700123L14Rik PE=2 SV=1	1	1	0	0	1	0	0	0	0	0
tr|Q6P925|Q6P925_MOUSE	>tr|Q6P925|Q6P925_MOUSE Cysteine-rich perinuclear theca 4 OS=Mus musculus GN=Cypt4 PE=2 SV=1	1	1	1	1	1	0	418660	0	320440	0
tr|Q6ZQ33|Q6ZQ33_MOUSE	>tr|Q6ZQ33|Q6ZQ33_MOUSE MKIAA0857 protein (Fragment) OS=Mus musculus GN=Rab11fip5 PE=2 SV=1	1	22	1	1	6	1	30302000	3941700	241630000	69336000
tr|Q80ZM5|Q80ZM5_MOUSE	>tr|Q80ZM5|Q80ZM5_MOUSE H1 histone family, member X OS=Mus musculus GN=H1fx PE=2 SV=1	1	2	1	0	1	1	153980	0	692300	2101400
tr|Q8BKQ2|Q8BKQ2_MOUSE	>tr|Q8BKQ2|Q8BKQ2_MOUSE Phosphodiesterase 4D interacting protein (Myomegalin), isoform CRA_e OS=Mus musculus GN=Pde4dip PE=2 SV=1	1	1	0	0	1	0	0	0	498520	0
tr|Q8BWE1|Q8BWE1_MOUSE	>tr|Q8BWE1|Q8BWE1_MOUSE Novel protein OS=Mus musculus GN=1810024B03Rik PE=2 SV=1	1	1	0	0	1	0	0	0	0	0
tr|Q9D410|Q9D410_MOUSE	>tr|Q9D410|Q9D410_MOUSE DMRT-like family C1c1 OS=Mus musculus GN=Dmrtc1c1 PE=2 SV=1	1	1	1	0	0	1	44692000	0	0	460530000
tr|Q9D420|Q9D420_MOUSE	>tr|Q9D420|Q9D420_MOUSE RIKEN cDNA 4933421I07 gene OS=Mus musculus GN=4933421I07Rik PE=2 SV=1	1	1	0	0	1	0	0	0	0	0
