# Supplementary material for: Endogenous Mouse Dicer Is an Exclusively Cytoplasmic Protein
Source: PLoS Genet. 2016 Jun 2;12(6):e1006095. doi: 10.1371/journal.pgen.1006095 (PMC4890738; doi:10.1371/journal.pgen.1006095)
Supplement: S3 Table — (XLSX) [file pgen.1006095.s005.xlsx]

## Sheet: Sheet1
Protein IDs Thymus	Fasta headers	Number of proteins	Peptides	Unique peptides Dcr1	Unique peptides Dcr2	Unique peptides WT1	Unique peptides WT2	Intensity Dcr1	Intensity Dcr2	Intensity WT1	Intensity WT2
tr|F6Y325|F6Y325_MOUSE;sp|A3KGV1-7|ODFP2_MOUSE;sp|A3KGV1-6|ODFP2_MOUSE;sp|A3KGV1-5|ODFP2_MOUSE;tr|A3KGV9|A3KGV9_MOUSE;tr|A3KGW0|A3KGW0_MOUSE;sp|A3KGV1-2|ODFP2_MOUSE;sp|A3KGV1-3|ODFP2_MOUSE;sp|A3KGV1-4|ODFP2_MOUSE;sp|A3KGV1|ODFP2_MOUSE	>tr|F6Y325|F6Y325_MOUSE Uncharacterized protein (Fragment) OS=Mus musculus GN=Odf2 PE=4 SV=1;>sp|A3KGV1-7|ODFP2_MOUSE Isoform 7 of Outer dense fiber protein 2 OS=Mus musculus GN=Odf2;>sp|A3KGV1-6|ODFP2_MOUSE Isoform 6 of Outer dense fiber protein 2 OS=Mus	10	1	0	0	1	0	0	0	0	0
sp|B2RX12-3|MRP3_MOUSE;sp|B2RX12-2|MRP3_MOUSE;sp|B2RX12|MRP3_MOUSE	>sp|B2RX12-3|MRP3_MOUSE Isoform 3 of Canalicular multispecific organic anion transporter 2 OS=Mus musculus GN=Abcc3;>sp|B2RX12-2|MRP3_MOUSE Isoform 2 of Canalicular multispecific organic anion transporter 2 OS=Mus musculus GN=Abcc3;>sp|B2RX12|MRP3_MOUSE Ca	3	1	0	0	0	1	0	0	0	0
sp|B2RY56-3|RBM25_MOUSE;sp|B2RY56-2|RBM25_MOUSE;sp|B2RY56|RBM25_MOUSE	>sp|B2RY56-3|RBM25_MOUSE Isoform 3 of RNA-binding protein 25 OS=Mus musculus GN=Rbm25;>sp|B2RY56-2|RBM25_MOUSE Isoform 2 of RNA-binding protein 25 OS=Mus musculus GN=Rbm25;>sp|B2RY56|RBM25_MOUSE RNA-binding protein 25 OS=Mus musculus GN=Rbm25 PE=1 SV=1	3	2	0	1	1	0	0	846220	1028900	0
tr|E9PZM6|E9PZM6_MOUSE;tr|F6X6Q7|F6X6Q7_MOUSE;tr|F6TC77|F6TC77_MOUSE;sp|D3YXK2|SAFB1_MOUSE;sp|Q80YR5|SAFB2_MOUSE	>tr|E9PZM6|E9PZM6_MOUSE Uncharacterized protein OS=Mus musculus GN=Safb PE=4 SV=1;>tr|F6X6Q7|F6X6Q7_MOUSE Uncharacterized protein (Fragment) OS=Mus musculus GN=Safb2 PE=4 SV=1;>tr|F6TC77|F6TC77_MOUSE Uncharacterized protein (Fragment) OS=Mus musculus GN=Sa	5	1	0	0	0	1	0	0	0	113140
sp|E9Q557|DESP_MOUSE;tr|E9PZW0|E9PZW0_MOUSE	>sp|E9Q557|DESP_MOUSE Desmoplakin OS=Mus musculus GN=Dsp PE=3 SV=1;>tr|E9PZW0|E9PZW0_MOUSE Uncharacterized protein OS=Mus musculus GN=Dsp PE=4 SV=1	2	4	1	1	2	3	600330	742890	2940300	11637000
sp|O08573-2|LEG9_MOUSE;tr|B1AQR8|B1AQR8_MOUSE;tr|G3X9T7|G3X9T7_MOUSE;sp|O08573|LEG9_MOUSE	>sp|O08573-2|LEG9_MOUSE Isoform Short of Galectin-9 OS=Mus musculus GN=Lgals9;>tr|B1AQR8|B1AQR8_MOUSE Lectin, galactose binding, soluble 9 OS=Mus musculus GN=Lgals9 PE=4 SV=1;>tr|G3X9T7|G3X9T7_MOUSE Lectin, galactose binding, soluble 9, isoform CRA_c OS=Mu	4	1	0	0	0	1	0	0	0	589620
sp|O08583-2|THOC4_MOUSE;sp|Q9JJW6-2|REFP2_MOUSE;sp|O08583|THOC4_MOUSE	>sp|O08583-2|THOC4_MOUSE Isoform 2 of THO complex subunit 4 OS=Mus musculus GN=Thoc4;>sp|Q9JJW6-2|REFP2_MOUSE Isoform 2 of RNA and export factor-binding protein 2 OS=Mus musculus GN=Refbp2;>sp|O08583|THOC4_MOUSE THO complex subunit 4 OS=Mus musculus GN=Tho	3	1	0	0	1	0	0	0	445350	0
tr|A2AJY7|A2AJY7_MOUSE;tr|A2AJY5|A2AJY5_MOUSE;tr|A2AJY2|A2AJY2_MOUSE;sp|O35206|COFA1_MOUSE	>tr|A2AJY7|A2AJY7_MOUSE Procollagen type XV OS=Mus musculus GN=Col15a1 PE=4 SV=1;>tr|A2AJY5|A2AJY5_MOUSE Procollagen type XV OS=Mus musculus GN=Col15a1 PE=4 SV=1;>tr|A2AJY2|A2AJY2_MOUSE Procollagen type XV OS=Mus musculus GN=Col15a1 PE=4 SV=1;>sp|O35206|CO	4	1	0	0	0	1	0	0	0	422190
sp|O35368-2|IFI3_MOUSE;sp|O35368|IFI3_MOUSE;tr|E9PUG6|E9PUG6_MOUSE;sp|O35368-3|IFI3_MOUSE;tr|E9QAN9|E9QAN9_MOUSE	>sp|O35368-2|IFI3_MOUSE Isoform 2 of Interferon-activable protein 203 OS=Mus musculus GN=Ifi203;>sp|O35368|IFI3_MOUSE Interferon-activable protein 203 OS=Mus musculus GN=Ifi203 PE=1 SV=1;>tr|E9PUG6|E9PUG6_MOUSE Uncharacterized protein OS=Mus musculus GN=If	5	1	0	0	0	1	0	0	0	165580
sp|O35728|CP4AE_MOUSE	>sp|O35728|CP4AE_MOUSE Cytochrome P450 4A14 OS=Mus musculus GN=Cyp4a14 PE=2 SV=1	1	1	0	0	1	0	0	0	0	0
tr|F8WHM2|F8WHM2_MOUSE;sp|O35892-2|SP100_MOUSE;sp|O35892|SP100_MOUSE;tr|Q8C405|Q8C405_MOUSE;tr|Q8BNW8|Q8BNW8_MOUSE;tr|Q3U5P2|Q3U5P2_MOUSE;tr|E9QA05|E9QA05_MOUSE	>tr|F8WHM2|F8WHM2_MOUSE Uncharacterized protein OS=Mus musculus GN=Sp100 PE=4 SV=1;>sp|O35892-2|SP100_MOUSE Isoform 2 of Nuclear autoantigen Sp-100 OS=Mus musculus GN=Sp100;>sp|O35892|SP100_MOUSE Nuclear autoantigen Sp-100 OS=Mus musculus GN=Sp100 PE=1 SV=	7	2	0	1	1	0	0	418630	237450	0
tr|Q3V2F3|Q3V2F3_MOUSE;tr|Q9QYY6|Q9QYY6_MOUSE;sp|O35903|CCL25_MOUSE	>tr|Q3V2F3|Q3V2F3_MOUSE Uncharacterized protein OS=Mus musculus GN=Ccl25 PE=2 SV=1;>tr|Q9QYY6|Q9QYY6_MOUSE Chemokine (C-C motif) ligand 25 (Precursor) OS=Mus musculus GN=Ccl25 PE=2 SV=1;>sp|O35903|CCL25_MOUSE C-C motif chemokine 25 OS=Mus musculus GN=Ccl25	3	3	0	1	1	2	0	385240	250830	719970
sp|O54724|PTRF_MOUSE;tr|Q3U4N4|Q3U4N4_MOUSE;tr|Q3TER0|Q3TER0_MOUSE	>sp|O54724|PTRF_MOUSE Polymerase I and transcript release factor OS=Mus musculus GN=Ptrf PE=1 SV=1;>tr|Q3U4N4|Q3U4N4_MOUSE Uncharacterized protein OS=Mus musculus GN=Ptrf PE=2 SV=1;>tr|Q3TER0|Q3TER0_MOUSE Uncharacterized protein OS=Mus musculus GN=Ptrf PE=	3	5	0	0	0	5	0	0	0	44022000
sp|O70133-3|DHX9_MOUSE;sp|O70133|DHX9_MOUSE;sp|O70133-2|DHX9_MOUSE;tr|E9QNN1|E9QNN1_MOUSE	>sp|O70133-3|DHX9_MOUSE Isoform 3 of ATP-dependent RNA helicase A OS=Mus musculus GN=Dhx9;>sp|O70133|DHX9_MOUSE ATP-dependent RNA helicase A OS=Mus musculus GN=Dhx9 PE=1 SV=2;>sp|O70133-2|DHX9_MOUSE Isoform 2 of ATP-dependent RNA helicase A OS=Mus musculus	4	1	1	0	0	0	196060	0	0	0
sp|O70560|SPR2I_MOUSE;sp|O70556|SPR2E_MOUSE;sp|O70555|SPR2D_MOUSE;sp|O70559|SPR2H_MOUSE	>sp|O70560|SPR2I_MOUSE Small proline-rich protein 2I OS=Mus musculus GN=Sprr2i PE=2 SV=1;>sp|O70556|SPR2E_MOUSE Small proline-rich protein 2E OS=Mus musculus GN=Sprr2e PE=2 SV=1;>sp|O70555|SPR2D_MOUSE Small proline-rich protein 2D OS=Mus musculus GN=Sprr2d	4	1	0	0	1	1	0	0	73969	472580
tr|G5E8D1|G5E8D1_MOUSE;sp|O70562|SPR2K_MOUSE;sp|O70557|SPR2F_MOUSE;tr|Q9D2Q9|Q9D2Q9_MOUSE;sp|O70561|SPR2J_MOUSE	>tr|G5E8D1|G5E8D1_MOUSE Small proline-rich protein 2K OS=Mus musculus GN=Sprr2k PE=4 SV=1;>sp|O70562|SPR2K_MOUSE Small proline-rich protein 2K OS=Mus musculus GN=Sprr2k PE=2 SV=1;>sp|O70557|SPR2F_MOUSE Small proline-rich protein 2F OS=Mus musculus GN=Sprr2	5	1	1	0	0	0	0	0	0	0
tr|D3Z2K0|D3Z2K0_MOUSE;tr|D3Z485|D3Z485_MOUSE;tr|D6RHT6|D6RHT6_MOUSE;tr|D6RDD2|D6RDD2_MOUSE;tr|D6RD03|D6RD03_MOUSE;tr|D6RFU5|D6RFU5_MOUSE;sp|O88196-5|TTC3_MOUSE;sp|O88196-4|TTC3_MOUSE;tr|G3X974|G3X974_MOUSE;sp|O88196-3|TTC3_MOUSE;sp|O88196-6|TTC3_MOUSE;sp|O88196-2|TTC3_MOUSE;tr|G5E8T2|G5E8T2_MOUSE;sp|O88196|TTC3_MOUSE	>tr|D3Z2K0|D3Z2K0_MOUSE Uncharacterized protein OS=Mus musculus GN=Ttc3 PE=4 SV=1;>tr|D3Z485|D3Z485_MOUSE Uncharacterized protein OS=Mus musculus GN=Ttc3 PE=4 SV=1;>tr|D6RHT6|D6RHT6_MOUSE Uncharacterized protein OS=Mus musculus GN=Ttc3 PE=4 SV=1;>tr|D6RDD2	14	1	0	0	0	1	0	0	0	1470800
sp|O88329|MYO1A_MOUSE	>sp|O88329|MYO1A_MOUSE Myosin-Ia OS=Mus musculus GN=Myo1a PE=2 SV=2	1	1	0	0	1	0	0	0	20983000	0
sp|O88737-2|BSN_MOUSE;sp|O88737|BSN_MOUSE	>sp|O88737-2|BSN_MOUSE Isoform 2 of Protein bassoon OS=Mus musculus GN=Bsn;>sp|O88737|BSN_MOUSE Protein bassoon OS=Mus musculus GN=Bsn PE=1 SV=4	2	1	0	0	1	0	0	0	2015600	0
sp|P01027|CO3_MOUSE;sp|P01027-2|CO3_MOUSE	>sp|P01027|CO3_MOUSE Complement C3 OS=Mus musculus GN=C3 PE=1 SV=3	2	4	1	1	3	1	109920	875510	2321700	1140200
sp|P01592|IGJ_MOUSE;tr|E9PWK4|E9PWK4_MOUSE	>sp|P01592|IGJ_MOUSE Immunoglobulin J chain OS=Mus musculus GN=Igj PE=2 SV=4;>tr|E9PWK4|E9PWK4_MOUSE Uncharacterized protein OS=Mus musculus GN=Igj PE=4 SV=1	2	2	0	0	2	1	0	0	515440	2336900
sp|P01631|KV2A7_MOUSE;tr|F6XWB2|F6XWB2_MOUSE	>sp|P01631|KV2A7_MOUSE Ig kappa chain V-II region 26-10 OS=Mus musculus PE=1 SV=1;>tr|F6XWB2|F6XWB2_MOUSE Uncharacterized protein (Fragment) OS=Mus musculus GN=Igkv1-115 PE=4 SV=1	2	1	0	0	0	1	0	0	0	12376000
sp|P01633|KV5A1_MOUSE	>sp|P01633|KV5A1_MOUSE Ig kappa chain V19-17 OS=Mus musculus GN=Igk-V19-17 PE=1 SV=1	1	1	0	1	0	0	0	2270700	0	0
sp|P01635|KV5A3_MOUSE	>sp|P01635|KV5A3_MOUSE Ig kappa chain V-V region K2 (Fragment) OS=Mus musculus PE=1 SV=1	1	1	0	1	0	0	0	1131500	0	0
sp|P01638|KV5A6_MOUSE;sp|P01637|KV5A5_MOUSE	>sp|P01638|KV5A6_MOUSE Ig kappa chain V-V region L6 (Fragment) OS=Mus musculus PE=2 SV=1;>sp|P01637|KV5A5_MOUSE Ig kappa chain V-V region T1 OS=Mus musculus PE=2 SV=1	2	3	0	2	2	1	0	1921600	823340	2588000
sp|P01639|KV5A7_MOUSE	>sp|P01639|KV5A7_MOUSE Ig kappa chain V-V region MOPC 41 OS=Mus musculus GN=Gm5571 PE=1 SV=1	1	1	0	1	0	1	0	2033300	0	5875800
sp|P01642|KV5A9_MOUSE	>sp|P01642|KV5A9_MOUSE Ig kappa chain V-V region L7 (Fragment) OS=Mus musculus GN=Gm10881 PE=1 SV=1	1	1	0	0	0	1	0	0	0	6733700
sp|P01647|KV5AE_MOUSE;sp|P01645|KV5AC_MOUSE;sp|P01644|KV5AB_MOUSE;sp|P01643|KV5AA_MOUSE	>sp|P01647|KV5AE_MOUSE Ig kappa chain V-V region HP 124E1 OS=Mus musculus PE=1 SV=1;>sp|P01645|KV5AC_MOUSE Ig kappa chain V-V region HP 93G7 OS=Mus musculus PE=1 SV=1;>sp|P01644|KV5AB_MOUSE Ig kappa chain V-V region HP R16.7 OS=Mus musculus PE=1 SV=1;>sp|P	4	1	1	1	1	1	0	1828300	3829700	4760300
sp|P01649|KV5AG_MOUSE;sp|P01648|KV5AF_MOUSE	>sp|P01649|KV5AG_MOUSE Ig kappa chain V-V regions OS=Mus musculus PE=1 SV=1;>sp|P01648|KV5AF_MOUSE Ig kappa chain V-V region HP 91A3 OS=Mus musculus PE=1 SV=1	2	1	0	0	0	1	0	0	0	755330
sp|P03977|KV3A4_MOUSE;sp|P01656|KV3A3_MOUSE;sp|P01654|KV3A1_MOUSE;sp|P01655|KV3A2_MOUSE;sp|P01673|KV3AL_MOUSE;sp|P01672|KV3AK_MOUSE;sp|P01671|KV3AJ_MOUSE;sp|P01670|KV3AI_MOUSE;sp|P01669|KV3AH_MOUSE;sp|P01667|KV3AF_MOUSE;sp|P01657|KV3A5_MOUSE;sp|P01659|KV3A7_MOUSE	>sp|P03977|KV3A4_MOUSE Ig kappa chain V-III region 50S10.1 OS=Mus musculus PE=1 SV=1;>sp|P01656|KV3A3_MOUSE Ig kappa chain V-III region MOPC 70 OS=Mus musculus PE=1 SV=1;>sp|P01654|KV3A1_MOUSE Ig kappa chain V-III region PC 2880/PC 1229 OS=Mus musculus PE=	12	2	1	0	1	1	529700	0	3111400	5986000
sp|P01660|KV3A8_MOUSE	>sp|P01660|KV3A8_MOUSE Ig kappa chain V-III region PC 3741/TEPC 111 OS=Mus musculus PE=1 SV=1	1	2	0	0	0	1	0	0	0	1132800
sp|P01663|KV3AB_MOUSE;sp|P01662|KV3AA_MOUSE	>sp|P01663|KV3AB_MOUSE Ig kappa chain V-III region PC 4050 OS=Mus musculus PE=1 SV=1;>sp|P01662|KV3AA_MOUSE Ig kappa chain V-III region ABPC 22/PC 9245 OS=Mus musculus PE=1 SV=1	2	1	1	1	0	1	1155400	3067100	0	11644000
sp|P01668|KV3AG_MOUSE;sp|P01666|KV3AE_MOUSE;sp|P01665|KV3AD_MOUSE;sp|P01664|KV3AC_MOUSE	>sp|P01668|KV3AG_MOUSE Ig kappa chain V-III region PC 7210 OS=Mus musculus PE=1 SV=1;>sp|P01666|KV3AE_MOUSE Ig kappa chain V-III region PC 7183 OS=Mus musculus PE=1 SV=1;>sp|P01665|KV3AD_MOUSE Ig kappa chain V-III region PC 7043 OS=Mus musculus PE=1 SV=1;>	4	2	1	1	1	0	3476900	11632000	21182000	0
sp|P01674|KV3AM_MOUSE	>sp|P01674|KV3AM_MOUSE Ig kappa chain V-III region PC 2154 OS=Mus musculus PE=1 SV=1	1	1	0	1	0	1	0	390420	0	557620
sp|P01679|KV6A5_MOUSE;sp|P01678|KV6A4_MOUSE;sp|P01677|KV6A3_MOUSE;sp|P01676|KV6A2_MOUSE;sp|P01675|KV6A1_MOUSE;sp|P04944|KV6AA_MOUSE;sp|P04941|KV6A7_MOUSE;sp|P04940|KV6A6_MOUSE	>sp|P01679|KV6A5_MOUSE Ig kappa chain V-VI region J539 OS=Mus musculus PE=1 SV=1;>sp|P01678|KV6A4_MOUSE Ig kappa chain V-VI region SAPC 10 OS=Mus musculus PE=1 SV=1;>sp|P01677|KV6A3_MOUSE Ig kappa chain V-VI region TEPC 601/TEPC 191 OS=Mus musculus PE=1 SV	8	2	0	2	2	2	0	3727300	4668400	7566000
sp|P01800|HVM31_MOUSE;sp|P01799|HVM30_MOUSE;sp|P01798|HVM29_MOUSE;sp|P01797|HVM28_MOUSE;sp|P01796|HVM27_MOUSE;sp|P01802|HVM33_MOUSE;sp|P01801|HVM32_MOUSE	>sp|P01800|HVM31_MOUSE Ig heavy chain V-III region T957 OS=Mus musculus PE=1 SV=2;>sp|P01799|HVM30_MOUSE Ig heavy chain V-III region ABE-47N OS=Mus musculus PE=1 SV=1;>sp|P01798|HVM29_MOUSE Ig heavy chain V-III region E109 OS=Mus musculus PE=1 SV=1;>sp|P01	7	1	0	0	0	1	0	0	0	609080
sp|P01806|HVM36_MOUSE;sp|P01810|HVM40_MOUSE;sp|P01808|HVM38_MOUSE;sp|P01807|HVM37_MOUSE;sp|P01811|HVM41_MOUSE;sp|P18524|HVM53_MOUSE;sp|P01812|HVM42_MOUSE;sp|P01809|HVM39_MOUSE	>sp|P01806|HVM36_MOUSE Ig heavy chain V region 441 OS=Mus musculus PE=2 SV=1;>sp|P01810|HVM40_MOUSE Ig heavy chain V region J539 OS=Mus musculus PE=1 SV=1;>sp|P01808|HVM38_MOUSE Ig heavy chain V region T601 OS=Mus musculus PE=1 SV=1;>sp|P01807|HVM37_MOUSE	8	2	0	1	1	0	0	1659500	295870	0
sp|P01820|HVM44_MOUSE;sp|P01819|HVM43_MOUSE	>sp|P01820|HVM44_MOUSE Ig heavy chain V region PJ14 OS=Mus musculus PE=1 SV=1;>sp|P01819|HVM43_MOUSE Ig heavy chain V region MOPC 141 OS=Mus musculus PE=4 SV=1	2	1	0	1	0	1	0	328770	0	218260
sp|P01831|THY1_MOUSE	>sp|P01831|THY1_MOUSE Thy-1 membrane glycoprotein OS=Mus musculus GN=Thy1 PE=1 SV=1	1	2	0	1	0	2	0	1035600	0	4930800
sp|P01837|IGKC_MOUSE	>sp|P01837|IGKC_MOUSE Ig kappa chain C region OS=Mus musculus PE=1 SV=1	1	6	5	5	6	6	153250000	803090000	3038000000	4082700000
sp|P01843|LAC1_MOUSE	>sp|P01843|LAC1_MOUSE Ig lambda-1 chain C region OS=Mus musculus PE=1 SV=1	1	3	2	1	3	2	309220	880460	6730500	2344300
sp|P01863|GCAA_MOUSE;sp|P01865|GCAM_MOUSE;sp|P84751|HVM63_MOUSE;sp|P01864|GCAB_MOUSE;tr|F6TQW2|F6TQW2_MOUSE	>sp|P01863|GCAA_MOUSE Ig gamma-2A chain C region, A allele OS=Mus musculus GN=Ighg PE=1 SV=1;>sp|P01865|GCAM_MOUSE Ig gamma-2A chain C region, membrane-bound form OS=Mus musculus GN=Igh-1a PE=1 SV=3	5	6	2	3	6	4	1191400	13917000	59569000	74465000
sp|P01867-2|IGG2B_MOUSE;sp|P01867|IGG2B_MOUSE	>sp|P01867-2|IGG2B_MOUSE Isoform 2 of Ig gamma-2B chain C region OS=Mus musculus GN=Igh-3;>sp|P01867|IGG2B_MOUSE Ig gamma-2B chain C region OS=Mus musculus GN=Igh-3 PE=1 SV=3	2	3	1	1	1	1	1011500	1150500	5250800	6928000
sp|P01868|IGHG1_MOUSE;sp|P01869|IGH1M_MOUSE	>sp|P01868|IGHG1_MOUSE Ig gamma-1 chain C region secreted form OS=Mus musculus GN=Ighg1 PE=1 SV=1;>sp|P01869|IGH1M_MOUSE Ig gamma-1 chain C region, membrane-bound form OS=Mus musculus GN=Ighg1 PE=1 SV=2	2	10	7	7	8	10	144020000	491880000	1143600000	929010000
sp|P01872|IGHM_MOUSE;sp|P01873|MUCM_MOUSE	>sp|P01872|IGHM_MOUSE Ig mu chain C region secreted form OS=Mus musculus GN=Igh-6 PE=1 SV=2;>sp|P01873|MUCM_MOUSE Ig mu chain C region membrane-bound form OS=Mus musculus GN=Igh-6 PE=2 SV=3	2	11	3	5	9	8	4910700	27900000	180500000	451130000
tr|F8VQJ3|F8VQJ3_MOUSE;sp|P02468|LAMC1_MOUSE	>tr|F8VQJ3|F8VQJ3_MOUSE Uncharacterized protein OS=Mus musculus GN=Lamc1 PE=4 SV=1;>sp|P02468|LAMC1_MOUSE Laminin subunit gamma-1 OS=Mus musculus GN=Lamc1 PE=1 SV=2	2	2	0	0	0	2	0	0	0	0
sp|P02469|LAMB1_MOUSE;tr|E9QN70|E9QN70_MOUSE;tr|Q3TNZ8|Q3TNZ8_MOUSE;tr|E9PZF8|E9PZF8_MOUSE;tr|E9PYT5|E9PYT5_MOUSE	>sp|P02469|LAMB1_MOUSE Laminin subunit beta-1 OS=Mus musculus GN=Lamb1 PE=1 SV=3;>tr|E9QN70|E9QN70_MOUSE Uncharacterized protein OS=Mus musculus GN=Lamb1 PE=4 SV=1	5	3	0	0	0	3	0	0	0	796390
sp|P03987-2|IGHG3_MOUSE;sp|P03987|IGHG3_MOUSE	>sp|P03987-2|IGHG3_MOUSE Isoform 2 of Ig gamma-3 chain C region OS=Mus musculus;>sp|P03987|IGHG3_MOUSE Ig gamma-3 chain C region OS=Mus musculus PE=1 SV=2	2	7	2	4	3	3	1889500	8575600	9013600	12844000
sp|P04945|KV6AB_MOUSE	>sp|P04945|KV6AB_MOUSE Ig kappa chain V-VI region NQ2-6.1 OS=Mus musculus PE=2 SV=1	1	1	1	0	0	0	435120	0	0	0
sp|P68373|TBA1C_MOUSE;sp|P05214|TBA3_MOUSE;sp|P68369|TBA1A_MOUSE;sp|P05213|TBA1B_MOUSE;sp|P68368|TBA4A_MOUSE;sp|Q9JJZ2|TBA8_MOUSE	>sp|P68373|TBA1C_MOUSE Tubulin alpha-1C chain OS=Mus musculus GN=Tuba1c PE=1 SV=1;>sp|P05214|TBA3_MOUSE Tubulin alpha-3 chain OS=Mus musculus GN=Tuba3a PE=1 SV=1;>sp|P68369|TBA1A_MOUSE Tubulin alpha-1A chain OS=Mus musculus GN=Tuba1a PE=1 SV=1;>sp|P05213|T	6	4	2	2	3	3	1043100	4969700	10978000	38988000
sp|P06151|LDHA_MOUSE;tr|G5E8N5|G5E8N5_MOUSE;tr|D3Z7F0|D3Z7F0_MOUSE;tr|D3YVR7|D3YVR7_MOUSE;tr|D3Z736|D3Z736_MOUSE;tr|D3YZE4|D3YZE4_MOUSE;tr|D3YZQ9|D3YZQ9_MOUSE;sp|P00342|LDHC_MOUSE;sp|P16125|LDHB_MOUSE	>sp|P06151|LDHA_MOUSE L-lactate dehydrogenase A chain OS=Mus musculus GN=Ldha PE=1 SV=3;>tr|G5E8N5|G5E8N5_MOUSE MCG19938, isoform CRA_b OS=Mus musculus GN=Ldha PE=4 SV=1;>tr|D3Z7F0|D3Z7F0_MOUSE L-lactate dehydrogenase OS=Mus musculus GN=Ldhb PE=3 SV=1;>tr|	9	2	0	0	1	2	0	0	292480	1990100
sp|P06330|HVM51_MOUSE;sp|P01757|HVM13_MOUSE;sp|P01756|HVM12_MOUSE	>sp|P06330|HVM51_MOUSE Ig heavy chain V region AC38 205.12 OS=Mus musculus PE=1 SV=1;>sp|P01757|HVM13_MOUSE Ig heavy chain V region J558 OS=Mus musculus PE=1 SV=1;>sp|P01756|HVM12_MOUSE Ig heavy chain V region MOPC 104E OS=Mus musculus PE=1 SV=1	3	3	2	3	1	3	4511500	19384000	24312000	28076000
tr|B0V2N8|B0V2N8_MOUSE;tr|B0V2N7|B0V2N7_MOUSE;sp|P07356|ANXA2_MOUSE;tr|B0V2N5|B0V2N5_MOUSE	>tr|B0V2N8|B0V2N8_MOUSE Annexin A2 (Fragment) OS=Mus musculus GN=Anxa2 PE=3 SV=1;>tr|B0V2N7|B0V2N7_MOUSE Annexin A2 (Fragment) OS=Mus musculus GN=Anxa2 PE=3 SV=1;>sp|P07356|ANXA2_MOUSE Annexin A2 OS=Mus musculus GN=Anxa2 PE=1 SV=2	4	3	1	1	0	3	83596	816490	0	2787800
sp|P07724|ALBU_MOUSE	>sp|P07724|ALBU_MOUSE Serum albumin OS=Mus musculus GN=Alb PE=1 SV=3	1	4	0	1	1	3	0	496360	231970	504570
sp|Q00896|A1AT3_MOUSE;sp|P07758|A1AT1_MOUSE;sp|Q00897|A1AT4_MOUSE;sp|P22599|A1AT2_MOUSE	>sp|Q00896|A1AT3_MOUSE Alpha-1-antitrypsin 1-3 OS=Mus musculus GN=Serpina1c PE=1 SV=2;>sp|P07758|A1AT1_MOUSE Alpha-1-antitrypsin 1-1 OS=Mus musculus GN=Serpina1a PE=1 SV=4;>sp|Q00897|A1AT4_MOUSE Alpha-1-antitrypsin 1-4 OS=Mus musculus GN=Serpina1d PE=2 SV=	4	3	1	0	2	1	490700	0	1953100	3219900
sp|P07759|SPA3K_MOUSE;tr|E9Q499|E9Q499_MOUSE;tr|Q4V9W0|Q4V9W0_MOUSE;tr|F2Z405|F2Z405_MOUSE;tr|E9Q3C6|E9Q3C6_MOUSE;sp|P29621|SPA3C_MOUSE;tr|G3X8T9|G3X8T9_MOUSE;sp|Q91WP6|SPA3N_MOUSE;sp|Q03734|SPA3M_MOUSE;sp|Q5I2A0|SPA3G_MOUSE;sp|Q80X76|SPA3F_MOUSE	>sp|P07759|SPA3K_MOUSE Serine protease inhibitor A3K OS=Mus musculus GN=Serpina3k PE=1 SV=2	11	3	1	1	2	2	1025000	1324400	1508100	4584800
sp|P08113|ENPL_MOUSE	>sp|P08113|ENPL_MOUSE Endoplasmin OS=Mus musculus GN=Hsp90b1 PE=1 SV=2	1	2	1	0	0	0	130040	0	0	0
tr|E9Q9J0|E9Q9J0_MOUSE;sp|P62984|RL40_MOUSE;tr|E9Q0Z8|E9Q0Z8_MOUSE;sp|P62983|RS27A_MOUSE;tr|E9Q4P0|E9Q4P0_MOUSE;tr|E9Q5F6|E9Q5F6_MOUSE;tr|E9QNP0|E9QNP0_MOUSE;tr|Q5SX22|Q5SX22_MOUSE;sp|P0CG49|UBB_MOUSE;tr|Q922Z8|Q922Z8_MOUSE;tr|Q8VC46|Q8VC46_MOUSE;sp|P0CG50|UBC_MOUSE;tr|F6X7C4|F6X7C4_MOUSE;tr|D3YYZ2|D3YYZ2_MOUSE	>tr|E9Q9J0|E9Q9J0_MOUSE Uncharacterized protein OS=Mus musculus GN=Uba52 PE=4 SV=1;>sp|P62984|RL40_MOUSE Ubiquitin-60S ribosomal protein L40 OS=Mus musculus GN=Uba52 PE=1 SV=2;>tr|E9Q0Z8|E9Q0Z8_MOUSE Uncharacterized protein OS=Mus musculus GN=Ubb PE=4 SV=1	14	4	3	4	3	2	12698000	51300000	14526000	40614000
sp|P10107|ANXA1_MOUSE;tr|E9QA30|E9QA30_MOUSE	>sp|P10107|ANXA1_MOUSE Annexin A1 OS=Mus musculus GN=Anxa1 PE=1 SV=2;>tr|E9QA30|E9QA30_MOUSE Uncharacterized protein OS=Mus musculus GN=Anxa1 PE=3 SV=1	2	1	0	0	0	1	0	0	0	0
sp|P10126|EF1A1_MOUSE;sp|P62631|EF1A2_MOUSE;tr|B7ZBW3|B7ZBW3_MOUSE;tr|D3Z3I8|D3Z3I8_MOUSE;tr|D3YZ68|D3YZ68_MOUSE	>sp|P10126|EF1A1_MOUSE Elongation factor 1-alpha 1 OS=Mus musculus GN=Eef1a1 PE=1 SV=3;>sp|P62631|EF1A2_MOUSE Elongation factor 1-alpha 2 OS=Mus musculus GN=Eef1a2 PE=1 SV=1;>tr|B7ZBW3|B7ZBW3_MOUSE Elongation factor 1-alpha OS=Mus musculus GN=Eef1a2 PE=3 S	5	5	0	1	3	2	0	951420	9436400	3348500
sp|P10493|NID1_MOUSE	>sp|P10493|NID1_MOUSE Nidogen-1 OS=Mus musculus GN=Nid1 PE=1 SV=2	1	2	0	0	0	2	0	0	0	161550
sp|P10639|THIO_MOUSE	>sp|P10639|THIO_MOUSE Thioredoxin OS=Mus musculus GN=Txn PE=1 SV=3	1	2	0	0	1	1	0	0	1066800	369620
sp|Q6ZWY9|H2B1C_MOUSE;sp|Q64525|H2B2B_MOUSE;sp|Q64478|H2B1H_MOUSE;sp|P10854|H2B1M_MOUSE	>sp|Q6ZWY9|H2B1C_MOUSE Histone H2B type 1-C/E/G OS=Mus musculus GN=Hist1h2bc PE=1 SV=3;>sp|Q64525|H2B2B_MOUSE Histone H2B type 2-B OS=Mus musculus GN=Hist2h2bb PE=1 SV=3;>sp|Q64478|H2B1H_MOUSE Histone H2B type 1-H OS=Mus musculus GN=Hist1h2bh PE=1 SV=3;>sp	4	7	1	1	0	1	200160000	742850000	8480400	328470000
sp|P10922|H10_MOUSE	>sp|P10922|H10_MOUSE Histone H1.0 OS=Mus musculus GN=H1f0 PE=2 SV=4	1	2	1	1	0	1	380040	572960	0	0
sp|P11031|TCP4_MOUSE	>sp|P11031|TCP4_MOUSE Activated RNA polymerase II transcriptional coactivator p15 OS=Mus musculus GN=Sub1 PE=1 SV=3	1	4	1	4	4	4	1688500	32147000	72324000	139230000
sp|P11032-2|GRAA_MOUSE;sp|P11032|GRAA_MOUSE	>sp|P11032-2|GRAA_MOUSE Isoform HF2 of Granzyme A OS=Mus musculus GN=Gzma;>sp|P11032|GRAA_MOUSE Granzyme A OS=Mus musculus GN=Gzma PE=1 SV=2	2	3	0	0	2	3	0	0	2850600	17163000
sp|P11499|HS90B_MOUSE;sp|P07901|HS90A_MOUSE;tr|D3Z1R1|D3Z1R1_MOUSE;tr|E9PX27|E9PX27_MOUSE;tr|E9Q3D6|E9Q3D6_MOUSE;tr|B7ZC50|B7ZC50_MOUSE	>sp|P11499|HS90B_MOUSE Heat shock protein HSP 90-beta OS=Mus musculus GN=Hsp90ab1 PE=1 SV=3;>sp|P07901|HS90A_MOUSE Heat shock protein HSP 90-alpha OS=Mus musculus GN=Hsp90aa1 PE=1 SV=4	6	3	1	1	0	2	422520	1470400	0	9060800
tr|F6RQU9|F6RQU9_MOUSE;sp|P11531|DMD_MOUSE	>tr|F6RQU9|F6RQU9_MOUSE Uncharacterized protein (Fragment) OS=Mus musculus GN=Dmd PE=4 SV=1;>sp|P11531|DMD_MOUSE Dystrophin OS=Mus musculus GN=Dmd PE=1 SV=3	2	1	0	0	1	0	0	0	343830	0
sp|P12025|MK_MOUSE;tr|Q2LEK5|Q2LEK5_MOUSE	>sp|P12025|MK_MOUSE Midkine OS=Mus musculus GN=Mdk PE=2 SV=2;>tr|Q2LEK5|Q2LEK5_MOUSE Embryonic-specific truncated midkine C OS=Mus musculus GN=Mdk PE=2 SV=1	2	2	0	1	0	1	0	292880	0	0
tr|D3Z3R0|D3Z3R0_MOUSE;tr|D3YXT4|D3YXT4_MOUSE;tr|D3YVE6|D3YVE6_MOUSE;sp|P12970|RL7A_MOUSE;tr|F6TJZ4|F6TJZ4_MOUSE;tr|D3YU93|D3YU93_MOUSE;tr|F6YI27|F6YI27_MOUSE;tr|F6U2H0|F6U2H0_MOUSE;tr|F6SSI5|F6SSI5_MOUSE;tr|F6ZVW4|F6ZVW4_MOUSE;tr|F6TIC7|F6TIC7_MOUSE	>tr|D3Z3R0|D3Z3R0_MOUSE Uncharacterized protein OS=Mus musculus GN=Gm16477 PE=4 SV=1;>tr|D3YXT4|D3YXT4_MOUSE Uncharacterized protein OS=Mus musculus GN=Gm5619 PE=4 SV=1;>tr|D3YVE6|D3YVE6_MOUSE MCG18601 OS=Mus musculus GN=Rpl7a-ps10 PE=4 SV=1;>sp|P12970|RL7	11	3	0	0	0	3	0	0	0	3372900
tr|Q3U793|Q3U793_MOUSE;sp|P14106|C1QB_MOUSE	>tr|Q3U793|Q3U793_MOUSE Complement component 1, q subcomponent, beta polypeptide OS=Mus musculus GN=C1qb PE=2 SV=1;>sp|P14106|C1QB_MOUSE Complement C1q subcomponent subunit B OS=Mus musculus GN=C1qb PE=1 SV=1	2	7	3	3	5	7	9450900	96226000	1046800000	838950000
sp|P14206|RSSA_MOUSE;tr|D3YTT7|D3YTT7_MOUSE	>sp|P14206|RSSA_MOUSE 40S ribosomal protein SA OS=Mus musculus GN=Rpsa PE=1 SV=4;>tr|D3YTT7|D3YTT7_MOUSE MCG2650 OS=Mus musculus GN=Rpsa-ps10 PE=3 SV=1	2	2	1	1	1	1	0	911160	0	5586700
sp|P14733|LMNB1_MOUSE	>sp|P14733|LMNB1_MOUSE Lamin-B1 OS=Mus musculus GN=Lmnb1 PE=1 SV=3	1	12	6	9	0	6	3383800	20306000	0	9323600
sp|P15864|H12_MOUSE;sp|Q07133|H1T_MOUSE	>sp|P15864|H12_MOUSE Histone H1.2 OS=Mus musculus GN=Hist1h1c PE=1 SV=2	2	13	3	5	3	2	35388000	248860000	63765000	125890000
sp|P16381|DDX3L_MOUSE;sp|Q62167|DDX3X_MOUSE;sp|Q62095|DDX3Y_MOUSE	>sp|P16381|DDX3L_MOUSE Putative ATP-dependent RNA helicase Pl10 OS=Mus musculus GN=D1Pas1 PE=1 SV=1;>sp|Q62167|DDX3X_MOUSE ATP-dependent RNA helicase DDX3X OS=Mus musculus GN=Ddx3x PE=1 SV=3;>sp|Q62095|DDX3Y_MOUSE ATP-dependent RNA helicase DDX3Y OS=Mus mu	3	2	0	0	1	2	0	0	0	2783900
sp|P16546|SPTA2_MOUSE;tr|A3KGU7|A3KGU7_MOUSE;sp|P16546-2|SPTA2_MOUSE;tr|A3KGU5|A3KGU5_MOUSE;tr|E9Q447|E9Q447_MOUSE;tr|A3KGU4|A3KGU4_MOUSE	>sp|P16546|SPTA2_MOUSE Spectrin alpha chain, brain OS=Mus musculus GN=Sptan1 PE=1 SV=4;>tr|A3KGU7|A3KGU7_MOUSE Spectrin alpha 2 OS=Mus musculus GN=Spna2 PE=4 SV=1;>sp|P16546-2|SPTA2_MOUSE Isoform 2 of Spectrin alpha chain, brain OS=Mus musculus GN=Sptan1;>	6	6	0	0	0	6	0	0	0	5028500
tr|F8WJL5|F8WJL5_MOUSE;tr|F6ZQM8|F6ZQM8_MOUSE;tr|E9PZH9|E9PZH9_MOUSE;tr|E9QAC7|E9QAC7_MOUSE;tr|E9PX72|E9PX72_MOUSE;tr|E9PX42|E9PX42_MOUSE;sp|P16858|G3P_MOUSE;tr|E9Q5U3|E9Q5U3_MOUSE;tr|E9Q1S8|E9Q1S8_MOUSE;tr|E9Q0E3|E9Q0E3_MOUSE;tr|E9PZL2|E9PZL2_MOUSE;tr|E9Q9E5|E9Q9E5_MOUSE;tr|E9PYX4|E9PYX4_MOUSE;tr|D3YU05|D3YU05_MOUSE;tr|E9PXL6|E9PXL6_MOUSE;tr|D3YV03|D3YV03_MOUSE;tr|E9Q1F8|E9Q1F8_MOUSE;tr|D3YYI5|D…	>tr|F8WJL5|F8WJL5_MOUSE Uncharacterized protein OS=Mus musculus GN=Gapdh PE=3 SV=1;>tr|F6ZQM8|F6ZQM8_MOUSE Glyceraldehyde-3-phosphate dehydrogenase (Fragment) OS=Mus musculus GN=Gm3222 PE=3 SV=1;>tr|E9PZH9|E9PZH9_MOUSE Glyceraldehyde-3-phosphate dehydrogen	26	5	0	0	3	3	0	0	4631600	7590000
sp|P17182|ENOA_MOUSE;tr|Q6PHC1|Q6PHC1_MOUSE;tr|B1ARR6|B1ARR6_MOUSE;tr|B1ARR7|B1ARR7_MOUSE;tr|D3YVD3|D3YVD3_MOUSE;tr|D3Z2S4|D3Z2S4_MOUSE;tr|B0QZL1|B0QZL1_MOUSE;tr|D3Z6E4|D3Z6E4_MOUSE;sp|P17183|ENOG_MOUSE	>sp|P17182|ENOA_MOUSE Alpha-enolase OS=Mus musculus GN=Eno1 PE=1 SV=3;>tr|Q6PHC1|Q6PHC1_MOUSE Enolase OS=Mus musculus GN=Eno1 PE=2 SV=1	9	4	2	1	0	2	810470	611660	0	4180400
sp|P17751|TPIS_MOUSE	>sp|P17751|TPIS_MOUSE Triosephosphate isomerase OS=Mus musculus GN=Tpi1 PE=1 SV=4	1	2	0	0	0	2	0	0	0	0
sp|Q61696|HS71A_MOUSE;sp|P17879|HS71B_MOUSE	>sp|Q61696|HS71A_MOUSE Heat shock 70 kDa protein 1A OS=Mus musculus GN=Hspa1a PE=1 SV=2;>sp|P17879|HS71B_MOUSE Heat shock 70 kDa protein 1B OS=Mus musculus GN=Hspa1b PE=1 SV=3	2	2	1	0	0	0	259000	0	0	0
sp|P17897|LYZ1_MOUSE	>sp|P17897|LYZ1_MOUSE Lysozyme C-1 OS=Mus musculus GN=Lyz1 PE=1 SV=1	1	1	1	0	0	0	830360	0	0	0
sp|P18525|HVM54_MOUSE;sp|P18527|HVM56_MOUSE;sp|P18528|HVM57_MOUSE;sp|P18529|HVM58_MOUSE;sp|P18526|HVM55_MOUSE;sp|P01783|HVM16_MOUSE	>sp|P18525|HVM54_MOUSE Ig heavy chain V region 5-84 OS=Mus musculus PE=1 SV=1;>sp|P18527|HVM56_MOUSE Ig heavy chain V region 914 OS=Mus musculus PE=1 SV=1;>sp|P18528|HVM57_MOUSE Ig heavy chain V region 6.96 OS=Mus musculus PE=4 SV=1;>sp|P18529|HVM58_MOUSE	6	2	0	1	1	2	0	737060	280650	1496300
sp|P18531|HVM60_MOUSE	>sp|P18531|HVM60_MOUSE Ig heavy chain V region M315 OS=Mus musculus PE=1 SV=1	1	1	0	1	1	0	0	324110	281960	0
sp|P20152|VIME_MOUSE;tr|E9PZV5|E9PZV5_MOUSE;tr|A2AKJ2|A2AKJ2_MOUSE;sp|P15331-3|PERI_MOUSE;sp|P31001|DESM_MOUSE;tr|G5E846|G5E846_MOUSE;sp|P15331|PERI_MOUSE;tr|G3X981|G3X981_MOUSE;sp|P15331-2|PERI_MOUSE;sp|P03995-2|GFAP_MOUSE;sp|P03995|GFAP_MOUSE	>sp|P20152|VIME_MOUSE Vimentin OS=Mus musculus GN=Vim PE=1 SV=3;>tr|E9PZV5|E9PZV5_MOUSE Uncharacterized protein OS=Mus musculus GN=Vim PE=3 SV=1	11	27	3	3	1	24	751710	2160900	0	353450000
sp|P21440|MDR2_MOUSE	>sp|P21440|MDR2_MOUSE Multidrug resistance protein 2 OS=Mus musculus GN=Abcb4 PE=2 SV=2	1	1	0	0	1	0	0	0	353660	0
sp|P21619|LMNB2_MOUSE	>sp|P21619|LMNB2_MOUSE Lamin-B2 OS=Mus musculus GN=Lmnb2 PE=1 SV=2	1	1	0	0	0	1	0	0	0	1164100
sp|P21981|TGM2_MOUSE	>sp|P21981|TGM2_MOUSE Protein-glutamine gamma-glutamyltransferase 2 OS=Mus musculus GN=Tgm2 PE=1 SV=4	1	6	0	0	2	6	0	0	807740	124880000
sp|Q8CGP6|H2A1H_MOUSE;tr|Q8CGP4|Q8CGP4_MOUSE;sp|Q8R1M2|H2AJ_MOUSE;sp|Q8CGP7|H2A1K_MOUSE;sp|Q8CGP5|H2A1F_MOUSE;sp|Q8BFU2|H2A3_MOUSE;sp|P22752|H2A1_MOUSE	>sp|Q8CGP6|H2A1H_MOUSE Histone H2A type 1-H OS=Mus musculus GN=Hist1h2ah PE=1 SV=3;>tr|Q8CGP4|Q8CGP4_MOUSE Histone H2A OS=Mus musculus GN=Hist1h2aa PE=2 SV=1;>sp|Q8R1M2|H2AJ_MOUSE Histone H2A.J OS=Mus musculus GN=H2afj PE=2 SV=1;>sp|Q8CGP7|H2A1K_MOUSE Hist	7	5	1	1	0	0	1351700	28047000	0	0
tr|A2AWT6|A2AWT6_MOUSE;sp|P25976-2|UBF1_MOUSE;tr|A2AWT7|A2AWT7_MOUSE;tr|A2AWT5|A2AWT5_MOUSE;sp|P25976|UBF1_MOUSE	>tr|A2AWT6|A2AWT6_MOUSE Uncharacterized protein OS=Mus musculus GN=Ubtf PE=4 SV=1;>sp|P25976-2|UBF1_MOUSE Isoform UBF2 of Nucleolar transcription factor 1 OS=Mus musculus GN=Ubtf;>tr|A2AWT7|A2AWT7_MOUSE Uncharacterized protein OS=Mus musculus GN=Ubtf PE=4	5	1	0	0	1	0	0	0	0	0
sp|P26151|FCGR1_MOUSE;tr|F7B048|F7B048_MOUSE;tr|E9Q4Y7|E9Q4Y7_MOUSE	>sp|P26151|FCGR1_MOUSE High affinity immunoglobulin gamma Fc receptor I OS=Mus musculus GN=Fcgr1 PE=1 SV=1;>tr|F7B048|F7B048_MOUSE Uncharacterized protein (Fragment) OS=Mus musculus GN=Fcgr1 PE=4 SV=1;>tr|E9Q4Y7|E9Q4Y7_MOUSE Uncharacterized protein OS=Mus	3	2	0	1	0	1	0	0	0	1404100
sp|P26350|PTMA_MOUSE	>sp|P26350|PTMA_MOUSE Prothymosin alpha OS=Mus musculus GN=Ptma PE=1 SV=2	1	1	1	1	1	1	178190	0	278000	576510
sp|P28654|PGS2_MOUSE	>sp|P28654|PGS2_MOUSE Decorin OS=Mus musculus GN=Dcn PE=2 SV=1	1	2	0	0	0	2	0	0	0	0
tr|D3YX33|D3YX33_MOUSE;sp|P35979|RL12_MOUSE	>tr|D3YX33|D3YX33_MOUSE MCG49189 OS=Mus musculus GN=Rpl12-ps1 PE=3 SV=1;>sp|P35979|RL12_MOUSE 60S ribosomal protein L12 OS=Mus musculus GN=Rpl12 PE=1 SV=2	2	2	2	0	0	0	512260	0	0	0
sp|P43274|H14_MOUSE	>sp|P43274|H14_MOUSE Histone H1.4 OS=Mus musculus GN=Hist1h1e PE=1 SV=2	1	11	1	2	1	1	1902300	9300700	931760	3201600
sp|P43275|H11_MOUSE	>sp|P43275|H11_MOUSE Histone H1.1 OS=Mus musculus GN=Hist1h1a PE=2 SV=2	1	7	3	2	2	4	672940	12547000	214720	11302000
sp|P43276|H15_MOUSE	>sp|P43276|H15_MOUSE Histone H1.5 OS=Mus musculus GN=Hist1h1b PE=1 SV=2	1	7	2	4	1	1	5573300	31001000	722730	3784100
sp|P43277|H13_MOUSE	>sp|P43277|H13_MOUSE Histone H1.3 OS=Mus musculus GN=Hist1h1d PE=1 SV=2	1	12	1	1	1	1	6124900	49795000	2652400	6976000
sp|P48678-3|LMNA_MOUSE;sp|P48678-2|LMNA_MOUSE;sp|P48678|LMNA_MOUSE	>sp|P48678-3|LMNA_MOUSE Isoform C2 of Prelamin-A/C OS=Mus musculus GN=Lmna;>sp|P48678-2|LMNA_MOUSE Isoform C of Prelamin-A/C OS=Mus musculus GN=Lmna;>sp|P48678|LMNA_MOUSE Prelamin-A/C OS=Mus musculus GN=Lmna PE=1 SV=2	3	2	0	0	0	2	0	0	0	432630
sp|P48962|ADT1_MOUSE	>sp|P48962|ADT1_MOUSE ADP/ATP translocase 1 OS=Mus musculus GN=Slc25a4 PE=1 SV=4	1	4	0	0	0	1	0	0	0	1779900
sp|P49817|CAV1_MOUSE;tr|D3Z148|D3Z148_MOUSE;tr|D3Z0J2|D3Z0J2_MOUSE;sp|P49817-2|CAV1_MOUSE;sp|P51637|CAV3_MOUSE	>sp|P49817|CAV1_MOUSE Caveolin-1 OS=Mus musculus GN=Cav1 PE=1 SV=1;>tr|D3Z148|D3Z148_MOUSE Caveolin OS=Mus musculus GN=Cav1 PE=3 SV=1;>tr|D3Z0J2|D3Z0J2_MOUSE Caveolin OS=Mus musculus GN=Cav1 PE=3 SV=1;>sp|P49817-2|CAV1_MOUSE Isoform Beta of Caveolin-1 OS=M	5	6	0	0	0	6	0	0	0	114300000
sp|P51881|ADT2_MOUSE;sp|Q3V132|ADT4_MOUSE	>sp|P51881|ADT2_MOUSE ADP/ATP translocase 2 OS=Mus musculus GN=Slc25a5 PE=1 SV=3	2	8	1	0	2	4	5766500	9625600	5730600	98240000
tr|E9Q7D8|E9Q7D8_MOUSE;sp|Q61990-2|PCBP2_MOUSE;tr|G5E916|G5E916_MOUSE;sp|Q61990-3|PCBP2_MOUSE;sp|Q61990|PCBP2_MOUSE;tr|F7A4C5|F7A4C5_MOUSE;sp|P57722-2|PCBP3_MOUSE;sp|P57722|PCBP3_MOUSE	>tr|E9Q7D8|E9Q7D8_MOUSE Uncharacterized protein OS=Mus musculus GN=Pcbp3 PE=4 SV=1;>sp|Q61990-2|PCBP2_MOUSE Isoform 2 of Poly(rC)-binding protein 2 OS=Mus musculus GN=Pcbp2;>tr|G5E916|G5E916_MOUSE Poly(RC) binding protein 3, isoform CRA_b OS=Mus musculus G	8	3	0	0	0	1	0	0	0	2064700
sp|P60335|PCBP1_MOUSE	>sp|P60335|PCBP1_MOUSE Poly(rC)-binding protein 1 OS=Mus musculus GN=Pcbp1 PE=1 SV=1	1	6	1	1	2	4	254270	4102200	5716300	39459000
sp|P60710|ACTB_MOUSE;tr|F8WI82|F8WI82_MOUSE;sp|P63260|ACTG_MOUSE;tr|E9Q5F4|E9Q5F4_MOUSE;tr|E9Q607|E9Q607_MOUSE;tr|E9Q1F2|E9Q1F2_MOUSE;tr|G3UZ07|G3UZ07_MOUSE;sp|P63268|ACTH_MOUSE;sp|P68134|ACTS_MOUSE;sp|P68033|ACTC_MOUSE;sp|P62737|ACTA_MOUSE;tr|E9QAZ1|E9QAZ1_MOUSE;tr|D3YZY0|D3YZY0_MOUSE;tr|G3UYG0|G3UYG0_MOUSE;tr|E9Q606|E9Q606_MOUSE;tr|D3Z2K3|D3Z2K3_MOUSE;tr|B1ATY1|B1ATY1_MOUSE;tr|F8WGM8|F8WGM8_MOU…	>sp|P60710|ACTB_MOUSE Actin, cytoplasmic 1 OS=Mus musculus GN=Actb PE=1 SV=1;>tr|F8WI82|F8WI82_MOUSE Uncharacterized protein OS=Mus musculus GN=Actb PE=3 SV=1;>sp|P63260|ACTG_MOUSE Actin, cytoplasmic 2 OS=Mus musculus GN=Actg1 PE=1 SV=1;>tr|E9Q5F4|E9Q5F4_M	21	12	4	7	4	11	4595900	17673000	38013000	291910000
tr|F6SVV1|F6SVV1_MOUSE;sp|P62082|RS7_MOUSE	>tr|F6SVV1|F6SVV1_MOUSE Uncharacterized protein (Fragment) OS=Mus musculus GN=Gm9493 PE=4 SV=1;>sp|P62082|RS7_MOUSE 40S ribosomal protein S7 OS=Mus musculus GN=Rps7 PE=2 SV=1	2	1	0	0	0	1	0	0	0	918130
sp|P62204|CALM_MOUSE;sp|Q9D6P8|CALL3_MOUSE;tr|Q3UKW2|Q3UKW2_MOUSE	>sp|P62204|CALM_MOUSE Calmodulin OS=Mus musculus GN=Calm1 PE=1 SV=2;>sp|Q9D6P8|CALL3_MOUSE Calmodulin-like protein 3 OS=Mus musculus GN=Calml3 PE=2 SV=1;>tr|Q3UKW2|Q3UKW2_MOUSE Uncharacterized protein OS=Mus musculus GN=Calm1 PE=2 SV=1	3	3	1	2	1	2	655740	3313300	1395000	3698800
tr|G3XA55|G3XA55_MOUSE;tr|D3YW44|D3YW44_MOUSE;sp|P62242|RS8_MOUSE;tr|Q5SZV3|Q5SZV3_MOUSE	>tr|G3XA55|G3XA55_MOUSE 40S ribosomal protein S8 OS=Mus musculus GN=mCG_10837 PE=3 SV=1;>tr|D3YW44|D3YW44_MOUSE 40S ribosomal protein S8 OS=Mus musculus GN=Gm5121 PE=3 SV=1;>sp|P62242|RS8_MOUSE 40S ribosomal protein S8 OS=Mus musculus GN=Rps8 PE=1 SV=2;>tr	4	2	0	0	1	2	0	0	1718600	3394500
tr|Q921R2|Q921R2_MOUSE;sp|P62301|RS13_MOUSE	>tr|Q921R2|Q921R2_MOUSE MCG123365, isoform CRA_a OS=Mus musculus GN=Rps13 PE=2 SV=1;>sp|P62301|RS13_MOUSE 40S ribosomal protein S13 OS=Mus musculus GN=Rps13 PE=1 SV=2	2	2	2	1	0	0	786280	209910	0	0
tr|Q545F8|Q545F8_MOUSE;sp|P62702|RS4X_MOUSE;tr|Q3V1Z5|Q3V1Z5_MOUSE	>tr|Q545F8|Q545F8_MOUSE Uncharacterized protein OS=Mus musculus GN=Rps4x PE=2 SV=1;>sp|P62702|RS4X_MOUSE 40S ribosomal protein S4, X isoform OS=Mus musculus GN=Rps4x PE=2 SV=2;>tr|Q3V1Z5|Q3V1Z5_MOUSE RIKEN cDNA 1110033J19 OS=Mus musculus GN=Rps4y2 PE=2 SV=	3	2	1	0	1	1	0	0	457770	1686200
tr|D3YU45|D3YU45_MOUSE;tr|D3Z5J9|D3Z5J9_MOUSE;tr|D3Z5J8|D3Z5J8_MOUSE;tr|D3Z1D6|D3Z1D6_MOUSE;tr|D3YWP3|D3YWP3_MOUSE;sp|P62751|RL23A_MOUSE	>tr|D3YU45|D3YU45_MOUSE Uncharacterized protein OS=Mus musculus GN=Gm3940 PE=3 SV=1;>tr|D3Z5J9|D3Z5J9_MOUSE Uncharacterized protein OS=Mus musculus GN=Gm8264 PE=3 SV=1;>tr|D3Z5J8|D3Z5J8_MOUSE Uncharacterized protein OS=Mus musculus GN=Gm8112 PE=3 SV=1;>tr|	6	1	0	1	0	0	0	2680700	0	0
tr|D3Z6N6|D3Z6N6_MOUSE;sp|P62754|RS6_MOUSE;tr|D3YX41|D3YX41_MOUSE	>tr|D3Z6N6|D3Z6N6_MOUSE 40S ribosomal protein S6 OS=Mus musculus GN=Rps6-ps1 PE=3 SV=1;>sp|P62754|RS6_MOUSE 40S ribosomal protein S6 OS=Mus musculus GN=Rps6 PE=1 SV=1;>tr|D3YX41|D3YX41_MOUSE 40S ribosomal protein S6 OS=Mus musculus GN=Rps6-ps2 PE=3 SV=2	3	3	1	2	3	3	723980	7660400	17426000	49998000
sp|P62806|H4_MOUSE	>sp|P62806|H4_MOUSE Histone H4 OS=Mus musculus GN=Hist1h4a PE=1 SV=2	1	7	7	7	4	6	201960000	949690000	15332000	799950000
sp|Q61820|RANT_MOUSE;sp|P62827|RAN_MOUSE	>sp|Q61820|RANT_MOUSE GTP-binding nuclear protein Ran, testis-specific isoform OS=Mus musculus GN=Rasl2-9 PE=2 SV=1;>sp|P62827|RAN_MOUSE GTP-binding nuclear protein Ran OS=Mus musculus GN=Ran PE=1 SV=3	2	1	0	0	1	0	0	0	185740	0
sp|P62830|RL23_MOUSE;tr|A2A6F8|A2A6F8_MOUSE	>sp|P62830|RL23_MOUSE 60S ribosomal protein L23 OS=Mus musculus GN=Rpl23 PE=1 SV=1;>tr|A2A6F8|A2A6F8_MOUSE Ribosomal protein L23 (Fragment) OS=Mus musculus GN=Rpl23 PE=3 SV=1	2	2	2	0	1	1	1787800	0	448050	1252000
sp|P62849-2|RS24_MOUSE;tr|E9Q3V8|E9Q3V8_MOUSE;sp|P62849-3|RS24_MOUSE;tr|Q9D7P1|Q9D7P1_MOUSE;sp|P62849|RS24_MOUSE	>sp|P62849-2|RS24_MOUSE Isoform 2 of 40S ribosomal protein S24 OS=Mus musculus GN=Rps24;>tr|E9Q3V8|E9Q3V8_MOUSE 40S ribosomal protein S24 OS=Mus musculus GN=Rps24 PE=3 SV=1;>sp|P62849-3|RS24_MOUSE Isoform 3 of 40S ribosomal protein S24 OS=Mus musculus GN=R	5	1	0	0	0	1	0	0	0	3256300
tr|D3YU37|D3YU37_MOUSE;sp|P62889|RL30_MOUSE	>tr|D3YU37|D3YU37_MOUSE Uncharacterized protein OS=Mus musculus GN=Gm6570 PE=3 SV=2;>sp|P62889|RL30_MOUSE 60S ribosomal protein L30 OS=Mus musculus GN=Rpl30 PE=2 SV=2	2	1	1	0	0	0	218000	0	0	0
sp|P62918|RL8_MOUSE	>sp|P62918|RL8_MOUSE 60S ribosomal protein L8 OS=Mus musculus GN=Rpl8 PE=2 SV=2	1	2	0	2	1	0	0	2153500	581630	0
sp|P62960|YBOX1_MOUSE;tr|A2BGG7|A2BGG7_MOUSE;tr|F6TIF5|F6TIF5_MOUSE;sp|Q9Z2C8-2|YBOX2_MOUSE;sp|Q9JKB3-2|DBPA_MOUSE;tr|B2RUF0|B2RUF0_MOUSE;sp|Q9Z2C8|YBOX2_MOUSE;sp|Q9JKB3|DBPA_MOUSE;tr|Q497N3|Q497N3_MOUSE	>sp|P62960|YBOX1_MOUSE Nuclease-sensitive element-binding protein 1 OS=Mus musculus GN=Ybx1 PE=1 SV=3;>tr|A2BGG7|A2BGG7_MOUSE Uncharacterized protein (Fragment) OS=Mus musculus GN=Ybx1 PE=4 SV=1	9	8	2	2	6	7	1014600	1774500	14461000	37377000
sp|P63017|HSP7C_MOUSE;tr|Q504P4|Q504P4_MOUSE;sp|P17156|HSP72_MOUSE;tr|D3Z5E2|D3Z5E2_MOUSE;tr|D3YW43|D3YW43_MOUSE;sp|P16627|HS71L_MOUSE	>sp|P63017|HSP7C_MOUSE Heat shock cognate 71 kDa protein OS=Mus musculus GN=Hspa8 PE=1 SV=1;>tr|Q504P4|Q504P4_MOUSE Hspa8 protein OS=Mus musculus GN=Hspa8 PE=2 SV=1	6	13	5	3	2	9	2809500	12489000	3425600	44297000
tr|B1AXX9|B1AXX9_MOUSE;tr|B1AXY0|B1AXY0_MOUSE;tr|B1AXY1|B1AXY1_MOUSE;sp|P63037|DNJA1_MOUSE	>tr|B1AXX9|B1AXX9_MOUSE DnaJ (Hsp40) homolog, subfamily A, member 1 (Fragment) OS=Mus musculus GN=Dnaja1 PE=4 SV=1;>tr|B1AXY0|B1AXY0_MOUSE DnaJ (Hsp40) homolog, subfamily A, member 1 (Fragment) OS=Mus musculus GN=Dnaja1 PE=4 SV=1;>tr|B1AXY1|B1AXY1_MOUSE Dn	4	1	0	0	0	1	0	0	0	1478700
tr|D3YXN6|D3YXN6_MOUSE;sp|P63101|1433Z_MOUSE;tr|D3YXF4|D3YXF4_MOUSE;tr|D3YW45|D3YW45_MOUSE;tr|D6REF3|D6REF3_MOUSE;tr|F6WA09|F6WA09_MOUSE;tr|A2A5N1|A2A5N1_MOUSE;sp|P68254-2|1433T_MOUSE;sp|Q9CQV8-2|1433B_MOUSE;sp|P68254|1433T_MOUSE;sp|Q9CQV8|1433B_MOUSE;sp|P68510|1433F_MOUSE;sp|P61982|1433G_MOUSE;sp|P62259|1433E_MOUSE;tr|F6YY69|F6YY69_MOUSE;tr|F6VW30|F6VW30_MOUSE	>tr|D3YXN6|D3YXN6_MOUSE Uncharacterized protein OS=Mus musculus GN=Ywhaz PE=4 SV=1;>sp|P63101|1433Z_MOUSE 14-3-3 protein zeta/delta OS=Mus musculus GN=Ywhaz PE=1 SV=1;>tr|D3YXF4|D3YXF4_MOUSE Uncharacterized protein OS=Mus musculus GN=Ywhaz PE=4 SV=1	16	3	0	2	0	0	1756600	3421500	0	0
sp|P63168|DYL1_MOUSE;tr|Q80ZS7|Q80ZS7_MOUSE	>sp|P63168|DYL1_MOUSE Dynein light chain 1, cytoplasmic OS=Mus musculus GN=Dynll1 PE=1 SV=1;>tr|Q80ZS7|Q80ZS7_MOUSE MCG49550 OS=Mus musculus GN=BC048507 PE=2 SV=1	2	2	0	1	1	1	0	508870	3540200	2410600
tr|D3Z173|D3Z173_MOUSE;sp|P63276|RS17_MOUSE;tr|F7BBI3|F7BBI3_MOUSE	>tr|D3Z173|D3Z173_MOUSE Uncharacterized protein OS=Mus musculus GN=Gm5215 PE=3 SV=1;>sp|P63276|RS17_MOUSE 40S ribosomal protein S17 OS=Mus musculus GN=Rps17 PE=1 SV=2;>tr|F7BBI3|F7BBI3_MOUSE Uncharacterized protein (Fragment) OS=Mus musculus GN=Rps17 PE=3	3	1	0	0	1	0	0	0	0	0
sp|P68372|TBB4B_MOUSE;sp|Q9D6F9|TBB4A_MOUSE	>sp|P68372|TBB4B_MOUSE Tubulin beta-4B chain OS=Mus musculus GN=Tubb4b PE=1 SV=1;>sp|Q9D6F9|TBB4A_MOUSE Tubulin beta-4A chain OS=Mus musculus GN=Tubb4a PE=1 SV=3	2	6	1	1	0	0	1201300	2634500	3873100	24289000
sp|P84228|H32_MOUSE;sp|P68433|H31_MOUSE;tr|F8WI35|F8WI35_MOUSE;tr|E9PV77|E9PV77_MOUSE;sp|P84244|H33_MOUSE;tr|E0CZ27|E0CZ27_MOUSE;tr|E9PZA5|E9PZA5_MOUSE	>sp|P84228|H32_MOUSE Histone H3.2 OS=Mus musculus GN=Hist1h3b PE=1 SV=2;>sp|P68433|H31_MOUSE Histone H3.1 OS=Mus musculus GN=Hist1h3a PE=1 SV=2;>tr|F8WI35|F8WI35_MOUSE Uncharacterized protein OS=Mus musculus GN=H3f3a PE=3 SV=1;>tr|E9PV77|E9PV77_MOUSE Uncha	7	4	2	2	1	0	49416000	117750000	7879300	0
tr|A2ARJ0|A2ARJ0_MOUSE;tr|Q3UGN9|Q3UGN9_MOUSE;sp|P70297|STAM1_MOUSE	>tr|A2ARJ0|A2ARJ0_MOUSE Signal transducing adaptor molecule (SH3 domain and ITAM motif) 1 (Fragment) OS=Mus musculus GN=Stam PE=4 SV=1;>tr|Q3UGN9|Q3UGN9_MOUSE Signal transducing adaptor molecule (SH3 domain and ITAM motif) 1 OS=Mus musculus GN=Stam PE=2 SV	3	1	0	0	1	0	0	0	3502700	0
sp|P83940|ELOC_MOUSE	>sp|P83940|ELOC_MOUSE Transcription elongation factor B polypeptide 1 OS=Mus musculus GN=Tceb1 PE=1 SV=1	1	1	0	0	0	1	0	0	0	487990
sp|P84089|ERH_MOUSE;tr|G3UW85|G3UW85_MOUSE	>sp|P84089|ERH_MOUSE Enhancer of rudimentary homolog OS=Mus musculus GN=Erh PE=1 SV=1;>tr|G3UW85|G3UW85_MOUSE MCG7617, isoform CRA_a OS=Mus musculus GN=Erh PE=4 SV=1	2	2	1	2	1	1	1449100	4419600	2676000	5788900
sp|P97350|PKP1_MOUSE	>sp|P97350|PKP1_MOUSE Plakophilin-1 OS=Mus musculus GN=Pkp1 PE=1 SV=1	1	2	0	1	1	2	0	309630	609860	2099500
tr|D3Z7W7|D3Z7W7_MOUSE;tr|D3Z6C3|D3Z6C3_MOUSE;sp|P97351|RS3A_MOUSE	>tr|D3Z7W7|D3Z7W7_MOUSE Uncharacterized protein OS=Mus musculus GN=Gm9000 PE=3 SV=1;>tr|D3Z6C3|D3Z6C3_MOUSE Uncharacterized protein OS=Mus musculus GN=Gm10119 PE=3 SV=1;>sp|P97351|RS3A_MOUSE 40S ribosomal protein S3a OS=Mus musculus GN=Rps3a PE=1 SV=3	3	1	0	1	1	1	0	290620	778140	545690
tr|D3YYM6|D3YYM6_MOUSE;tr|Q91V55|Q91V55_MOUSE;sp|P97461|RS5_MOUSE	>tr|D3YYM6|D3YYM6_MOUSE Uncharacterized protein OS=Mus musculus GN=Rps5 PE=3 SV=1;>tr|Q91V55|Q91V55_MOUSE Ribosomal protein S5 OS=Mus musculus GN=Rps5 PE=2 SV=1;>sp|P97461|RS5_MOUSE 40S ribosomal protein S5 OS=Mus musculus GN=Rps5 PE=2 SV=3	3	1	0	0	1	1	0	0	331970	1125900
sp|P97473|TRBP2_MOUSE;tr|D3YZS5|D3YZS5_MOUSE;tr|D3Z282|D3Z282_MOUSE;tr|D6RCY4|D6RCY4_MOUSE;tr|D6RE49|D6RE49_MOUSE;tr|Q3UNH9|Q3UNH9_MOUSE	>sp|P97473|TRBP2_MOUSE RISC-loading complex subunit TARBP2 OS=Mus musculus GN=Tarbp2 PE=1 SV=2;>tr|D3YZS5|D3YZS5_MOUSE Uncharacterized protein OS=Mus musculus GN=Tarbp2 PE=4 SV=1;>tr|D3Z282|D3Z282_MOUSE Uncharacterized protein OS=Mus musculus GN=Tarbp2 PE=	6	5	5	4	0	0	6233700	9150200	0	0
tr|Q9DCM6|Q9DCM6_MOUSE;sp|P98086|C1QA_MOUSE	>tr|Q9DCM6|Q9DCM6_MOUSE Complement component 1, q subcomponent, alpha polypeptide OS=Mus musculus GN=C1qa PE=2 SV=1;>sp|P98086|C1QA_MOUSE Complement C1q subcomponent subunit A OS=Mus musculus GN=C1qa PE=1 SV=1	2	8	3	5	8	6	29201000	141910000	777800000	830410000
sp|P99024|TBB5_MOUSE;sp|Q9CWF2|TBB2B_MOUSE;sp|Q7TMM9|TBB2A_MOUSE;sp|Q9ERD7|TBB3_MOUSE;sp|Q922F4|TBB6_MOUSE;sp|A2AQ07|TBB1_MOUSE;CON__ENSEMBL:ENSBTAP00000025008	>sp|P99024|TBB5_MOUSE Tubulin beta-5 chain OS=Mus musculus GN=Tubb5 PE=1 SV=1;>sp|Q9CWF2|TBB2B_MOUSE Tubulin beta-2B chain OS=Mus musculus GN=Tubb2b PE=1 SV=1;>sp|Q7TMM9|TBB2A_MOUSE Tubulin beta-2A chain OS=Mus musculus GN=Tubb2a PE=1 SV=1;>sp|Q9ERD7|TBB3_	7	5	1	0	1	0	422140	0	4549800	0
tr|G3UW69|G3UW69_MOUSE;sp|P99027|RLA2_MOUSE	>tr|G3UW69|G3UW69_MOUSE MCG10050 OS=Mus musculus GN=mCG_10050 PE=4 SV=1;>sp|P99027|RLA2_MOUSE 60S acidic ribosomal protein P2 OS=Mus musculus GN=Rplp2 PE=1 SV=3	2	1	0	0	0	1	0	0	0	0
sp|Q01320|TOP2A_MOUSE	>sp|Q01320|TOP2A_MOUSE DNA topoisomerase 2-alpha OS=Mus musculus GN=Top2a PE=1 SV=2	1	8	2	2	0	3	2890600	1876200	0	13536000
sp|Q02013|AQP1_MOUSE	>sp|Q02013|AQP1_MOUSE Aquaporin-1 OS=Mus musculus GN=Aqp1 PE=1 SV=3	1	2	0	0	0	2	0	0	0	6160300
sp|Q02105|C1QC_MOUSE;tr|Q6DI63|Q6DI63_MOUSE	>sp|Q02105|C1QC_MOUSE Complement C1q subcomponent subunit C OS=Mus musculus GN=C1qc PE=2 SV=1;>tr|Q6DI63|Q6DI63_MOUSE Complement component 1, q subcomponent, C chain OS=Mus musculus GN=C1qc PE=2 SV=1	2	5	4	3	3	5	53412000	260520000	855450000	1498900000
sp|Q02257|PLAK_MOUSE	>sp|Q02257|PLAK_MOUSE Junction plakoglobin OS=Mus musculus GN=Jup PE=1 SV=3	1	3	2	0	0	2	1071300	0	0	4177400
tr|D3Z7D5|D3Z7D5_MOUSE;sp|Q02788|CO6A2_MOUSE	>tr|D3Z7D5|D3Z7D5_MOUSE Uncharacterized protein OS=Mus musculus GN=Col6a2 PE=4 SV=1;>sp|Q02788|CO6A2_MOUSE Collagen alpha-2(VI) chain OS=Mus musculus GN=Col6a2 PE=2 SV=3	2	1	0	0	0	1	0	0	0	232180
tr|Q3UQ33|Q3UQ33_MOUSE;tr|Q5SWU0|Q5SWU0_MOUSE;sp|Q03267-6|IKZF1_MOUSE;tr|G5E8H3|G5E8H3_MOUSE;sp|Q03267|IKZF1_MOUSE;tr|Q5SWT9|Q5SWT9_MOUSE;tr|Q571F4|Q571F4_MOUSE;sp|Q03267-2|IKZF1_MOUSE;tr|E9QMU0|E9QMU0_MOUSE;sp|Q03267-3|IKZF1_MOUSE;tr|Q5GGW5|Q5GGW5_MOUSE;sp|Q03267-4|IKZF1_MOUSE;sp|Q03267-5|IKZF1_MOUSE;tr|Q5SWT7|Q5SWT7_MOUSE;tr|Q8C9X3|Q8C9X3_MOUSE;tr|E9Q6S3|E9Q6S3_MOUSE;sp|O08900|IKZF3_MOUSE	>tr|Q3UQ33|Q3UQ33_MOUSE Uncharacterized protein OS=Mus musculus GN=Ikzf1 PE=2 SV=1;>tr|Q5SWU0|Q5SWU0_MOUSE IKAROS family zinc finger 1 OS=Mus musculus GN=Ikzf1 PE=2 SV=1;>sp|Q03267-6|IKZF1_MOUSE Isoform V of DNA-binding protein Ikaros OS=Mus musculus GN=Ik	17	3	0	1	1	2	0	473380	4521000	968720
sp|Q04750|TOP1_MOUSE;tr|F8WIA2|F8WIA2_MOUSE	>sp|Q04750|TOP1_MOUSE DNA topoisomerase 1 OS=Mus musculus GN=Top1 PE=1 SV=2	2	3	1	2	0	0	346500	1364800	0	0
tr|E9Q7R6|E9Q7R6_MOUSE;sp|Q04857|CO6A1_MOUSE	>tr|E9Q7R6|E9Q7R6_MOUSE Uncharacterized protein OS=Mus musculus GN=Col6a1 PE=4 SV=1;>sp|Q04857|CO6A1_MOUSE Collagen alpha-1(VI) chain OS=Mus musculus GN=Col6a1 PE=2 SV=1	2	2	0	0	0	2	0	0	0	1111600
sp|Q06890|CLUS_MOUSE;tr|E9Q9B8|E9Q9B8_MOUSE;tr|E9PUU2|E9PUU2_MOUSE;tr|E9PXG5|E9PXG5_MOUSE;tr|E9Q8Y5|E9Q8Y5_MOUSE;tr|E9Q2G2|E9Q2G2_MOUSE	>sp|Q06890|CLUS_MOUSE Clusterin OS=Mus musculus GN=Clu PE=1 SV=1;>tr|E9Q9B8|E9Q9B8_MOUSE Uncharacterized protein OS=Mus musculus GN=Clu PE=4 SV=1;>tr|E9PUU2|E9PUU2_MOUSE Uncharacterized protein OS=Mus musculus GN=Clu PE=4 SV=1;>tr|E9PXG5|E9PXG5_MOUSE Uncha	6	5	1	2	4	3	352060	1857400	5913700	10808000
sp|Q08857|CD36_MOUSE	>sp|Q08857|CD36_MOUSE Platelet glycoprotein 4 OS=Mus musculus GN=Cd36 PE=1 SV=2	1	2	0	0	0	2	0	0	0	9544900
tr|D3Z1J9|D3Z1J9_MOUSE;sp|Q0P5X1-2|LRIQ1_MOUSE;sp|Q0P5X1|LRIQ1_MOUSE	>tr|D3Z1J9|D3Z1J9_MOUSE Uncharacterized protein OS=Mus musculus GN=Lrriq1 PE=4 SV=1;>sp|Q0P5X1-2|LRIQ1_MOUSE Isoform 2 of Leucine-rich repeat and IQ domain-containing protein 1 OS=Mus musculus GN=Lrriq1;>sp|Q0P5X1|LRIQ1_MOUSE Leucine-rich repeat and IQ dom	3	1	0	0	1	1	0	0	363420	1610300
tr|A2AM63|A2AM63_MOUSE;tr|A2AM65|A2AM65_MOUSE;sp|Q3TEA8-3|HP1B3_MOUSE;sp|Q3TEA8-2|HP1B3_MOUSE;sp|Q3TEA8|HP1B3_MOUSE;tr|A2AM62|A2AM62_MOUSE	>tr|A2AM63|A2AM63_MOUSE Heterochromatin protein 1, binding protein 3 (Fragment) OS=Mus musculus GN=Hp1bp3 PE=3 SV=1;>tr|A2AM65|A2AM65_MOUSE Heterochromatin protein 1, binding protein 3 (Fragment) OS=Mus musculus GN=Hp1bp3 PE=3 SV=1;>sp|Q3TEA8-3|HP1B3_MOUSE	6	2	0	2	1	1	0	2980100	0	908230
sp|Q3U1G5|I20L2_MOUSE;tr|E9PUT3|E9PUT3_MOUSE	>sp|Q3U1G5|I20L2_MOUSE Interferon-stimulated 20 kDa exonuclease-like 2 OS=Mus musculus GN=Isg20l2 PE=2 SV=2	2	3	0	0	3	1	0	0	180090	382580
tr|F7ADY1|F7ADY1_MOUSE;sp|Q3U1J4|DDB1_MOUSE	>tr|F7ADY1|F7ADY1_MOUSE Uncharacterized protein (Fragment) OS=Mus musculus GN=Ddb1 PE=4 SV=1;>sp|Q3U1J4|DDB1_MOUSE DNA damage-binding protein 1 OS=Mus musculus GN=Ddb1 PE=1 SV=2	2	1	0	0	0	1	0	0	0	138040
sp|Q3U9G9|LBR_MOUSE	>sp|Q3U9G9|LBR_MOUSE Lamin-B receptor OS=Mus musculus GN=Lbr PE=1 SV=2	1	6	2	5	5	4	189160	4213600	1896300	4126400
sp|Q3UEB3-3|PUF60_MOUSE;sp|Q3UEB3-2|PUF60_MOUSE;sp|Q3UEB3|PUF60_MOUSE	>sp|Q3UEB3-3|PUF60_MOUSE Isoform 3 of Poly(U)-binding-splicing factor PUF60 OS=Mus musculus GN=Puf60;>sp|Q3UEB3-2|PUF60_MOUSE Isoform 2 of Poly(U)-binding-splicing factor PUF60 OS=Mus musculus GN=Puf60;>sp|Q3UEB3|PUF60_MOUSE Poly(U)-binding-splicing factor	3	3	0	0	1	3	0	0	0	979850
sp|Q3UFY8|MRRP1_MOUSE	>sp|Q3UFY8|MRRP1_MOUSE Mitochondrial ribonuclease P protein 1 OS=Mus musculus GN=Rg9mtd1 PE=2 SV=2	1	2	0	0	0	2	0	0	0	2008000
sp|Q3UHX9-2|CI114_MOUSE;sp|Q3UHX9|CI114_MOUSE	>sp|Q3UHX9-2|CI114_MOUSE Isoform 2 of Uncharacterized protein C9orf114 homolog OS=Mus musculus GN=D2Wsu81e;>sp|Q3UHX9|CI114_MOUSE Uncharacterized protein C9orf114 homolog OS=Mus musculus GN=D2Wsu81e PE=2 SV=1	2	1	0	1	0	0	0	0	0	0
sp|Q3UL36|ARGL1_MOUSE;sp|Q3UL36-2|ARGL1_MOUSE	>sp|Q3UL36|ARGL1_MOUSE Arginine and glutamate-rich protein 1 OS=Mus musculus GN=Arglu1 PE=1 SV=2;>sp|Q3UL36-2|ARGL1_MOUSE Isoform 2 of Arginine and glutamate-rich protein 1 OS=Mus musculus GN=Arglu1	2	2	0	0	1	2	0	0	514710	1940800
sp|Q3UV17|K22O_MOUSE	>sp|Q3UV17|K22O_MOUSE Keratin, type II cytoskeletal 2 oral OS=Mus musculus GN=Krt76 PE=2 SV=1	1	6	1	0	1	1	4708400	0	13063000	41880000
sp|Q501J6-2|DDX17_MOUSE;sp|Q501J6|DDX17_MOUSE;tr|Q3U741|Q3U741_MOUSE	>sp|Q501J6-2|DDX17_MOUSE Isoform 2 of Probable ATP-dependent RNA helicase DDX17 OS=Mus musculus GN=Ddx17;>sp|Q501J6|DDX17_MOUSE Probable ATP-dependent RNA helicase DDX17 OS=Mus musculus GN=Ddx17 PE=2 SV=1;>tr|Q3U741|Q3U741_MOUSE DEAD (Asp-Glu-Ala-Asp) box	3	3	0	0	0	1	0	0	0	9556100
tr|F7A7G1|F7A7G1_MOUSE;sp|Q5SUF2|LC7L3_MOUSE;sp|Q5SUF2-3|LC7L3_MOUSE;sp|Q5SUF2-2|LC7L3_MOUSE	>tr|F7A7G1|F7A7G1_MOUSE Uncharacterized protein (Fragment) OS=Mus musculus GN=Luc7l3 PE=4 SV=1;>sp|Q5SUF2|LC7L3_MOUSE Luc7-like protein 3 OS=Mus musculus GN=Luc7l3 PE=1 SV=1;>sp|Q5SUF2-3|LC7L3_MOUSE Isoform 3 of Luc7-like protein 3 OS=Mus musculus GN=Luc7l	4	1	0	0	0	1	0	0	0	164540
sp|Q60605-2|MYL6_MOUSE;sp|Q60605|MYL6_MOUSE;sp|Q8CI43|MYL6B_MOUSE	>sp|Q60605-2|MYL6_MOUSE Isoform Smooth muscle of Myosin light polypeptide 6 OS=Mus musculus GN=Myl6;>sp|Q60605|MYL6_MOUSE Myosin light polypeptide 6 OS=Mus musculus GN=Myl6 PE=1 SV=3;>sp|Q8CI43|MYL6B_MOUSE Myosin light chain 6B OS=Mus musculus GN=Myl6b PE=	3	1	0	0	0	1	0	0	0	614190
sp|Q61164|CTCF_MOUSE	>sp|Q61164|CTCF_MOUSE Transcriptional repressor CTCF OS=Mus musculus GN=Ctcf PE=1 SV=2	1	2	0	0	0	2	0	0	0	2922300
sp|Q61247|A2AP_MOUSE	>sp|Q61247|A2AP_MOUSE Alpha-2-antiplasmin OS=Mus musculus GN=Serpinf2 PE=1 SV=1	1	1	0	1	0	0	0	0	0	0
sp|Q61292|LAMB2_MOUSE	>sp|Q61292|LAMB2_MOUSE Laminin subunit beta-2 OS=Mus musculus GN=Lamb2 PE=2 SV=2	1	1	0	0	0	1	0	0	0	0
sp|Q61495|DSG1A_MOUSE;sp|Q7TSF1|DSG1B_MOUSE	>sp|Q61495|DSG1A_MOUSE Desmoglein-1-alpha OS=Mus musculus GN=Dsg1a PE=2 SV=2;>sp|Q7TSF1|DSG1B_MOUSE Desmoglein-1-beta OS=Mus musculus GN=Dsg1b PE=1 SV=1	2	1	0	1	1	1	0	2345500	870780	3949900
sp|Q61645|HAIR_MOUSE	>sp|Q61645|HAIR_MOUSE Protein hairless OS=Mus musculus GN=Hr PE=2 SV=2	1	1	0	0	1	1	0	0	0	449210
sp|Q61656|DDX5_MOUSE;tr|Q8BTS0|Q8BTS0_MOUSE	>sp|Q61656|DDX5_MOUSE Probable ATP-dependent RNA helicase DDX5 OS=Mus musculus GN=Ddx5 PE=1 SV=2;>tr|Q8BTS0|Q8BTS0_MOUSE DEAD (Asp-Glu-Ala-Asp) box polypeptide 5 OS=Mus musculus GN=Ddx5 PE=2 SV=1	2	3	0	0	1	1	0	0	0	324830
tr|F6XKX9|F6XKX9_MOUSE;sp|Q61805|LBP_MOUSE	>tr|F6XKX9|F6XKX9_MOUSE Uncharacterized protein (Fragment) OS=Mus musculus GN=Lbp PE=4 SV=1;>sp|Q61805|LBP_MOUSE Lipopolysaccharide-binding protein OS=Mus musculus GN=Lbp PE=2 SV=2	2	1	0	0	0	1	0	0	0	277930
sp|Q61838|A2M_MOUSE;tr|D3YW52|D3YW52_MOUSE	>sp|Q61838|A2M_MOUSE Alpha-2-macroglobulin OS=Mus musculus GN=A2m PE=1 SV=3;>tr|D3YW52|D3YW52_MOUSE Uncharacterized protein OS=Mus musculus GN=Pzp PE=4 SV=1	2	2	0	0	2	0	0	0	2822700	0
sp|Q61878|PRG2_MOUSE	>sp|Q61878|PRG2_MOUSE Bone marrow proteoglycan OS=Mus musculus GN=Prg2 PE=1 SV=1	1	2	1	1	1	0	3570100	23719000	8340000	0
tr|E9Q8F4|E9Q8F4_MOUSE;tr|Q8C9V5|Q8C9V5_MOUSE;tr|Q8BGK0|Q8BGK0_MOUSE;sp|Q61941|NNTM_MOUSE;tr|E9Q8F3|E9Q8F3_MOUSE;tr|E9Q8F2|E9Q8F2_MOUSE	>tr|E9Q8F4|E9Q8F4_MOUSE Uncharacterized protein OS=Mus musculus GN=Nnt PE=4 SV=1;>tr|Q8C9V5|Q8C9V5_MOUSE Uncharacterized protein OS=Mus musculus GN=Nnt PE=2 SV=1;>tr|Q8BGK0|Q8BGK0_MOUSE Uncharacterized protein OS=Mus musculus GN=Nnt PE=2 SV=1;>sp|Q61941|NN	6	1	0	0	1	0	0	0	0	0
sp|Q62093|SRSF2_MOUSE;tr|E9Q975|E9Q975_MOUSE	>sp|Q62093|SRSF2_MOUSE Serine/arginine-rich splicing factor 2 OS=Mus musculus GN=Srsf2 PE=1 SV=4;>tr|E9Q975|E9Q975_MOUSE Uncharacterized protein OS=Mus musculus GN=Srsf2 PE=4 SV=1	2	1	0	1	0	1	0	241900	0	443030
tr|D6RI83|D6RI83_MOUSE;tr|D3Z0S6|D3Z0S6_MOUSE;sp|Q62189|SNRPA_MOUSE;tr|E9Q4T6|E9Q4T6_MOUSE	>tr|D6RI83|D6RI83_MOUSE Uncharacterized protein OS=Mus musculus GN=Snrpa PE=4 SV=1;>tr|D3Z0S6|D3Z0S6_MOUSE Uncharacterized protein OS=Mus musculus GN=Snrpa PE=4 SV=1;>sp|Q62189|SNRPA_MOUSE U1 small nuclear ribonucleoprotein A OS=Mus musculus GN=Snrpa PE=2	4	1	0	0	0	1	0	0	0	0
sp|Q62261|SPTB2_MOUSE;sp|Q62261-2|SPTB2_MOUSE	>sp|Q62261|SPTB2_MOUSE Spectrin beta chain, brain 1 OS=Mus musculus GN=Sptbn1 PE=1 SV=2;>sp|Q62261-2|SPTB2_MOUSE Isoform 2 of Spectrin beta chain, brain 1 OS=Mus musculus GN=Sptbn1	2	6	0	0	0	6	0	0	0	4066200
sp|Q62318|TIF1B_MOUSE;sp|Q62318-2|TIF1B_MOUSE	>sp|Q62318|TIF1B_MOUSE Transcription intermediary factor 1-beta OS=Mus musculus GN=Trim28 PE=1 SV=3	2	5	1	0	2	3	196130	0	706230	2853400
sp|Q62425|NDUA4_MOUSE	>sp|Q62425|NDUA4_MOUSE NADH dehydrogenase [ubiquinone] 1 alpha subcomplex subunit 4 OS=Mus musculus GN=Ndufa4 PE=1 SV=2	1	2	0	2	2	0	0	1582500	394220	0
tr|E0CY81|E0CY81_MOUSE;sp|Q62511|ZFP91_MOUSE;sp|Q62511-2|ZFP91_MOUSE	>tr|E0CY81|E0CY81_MOUSE Uncharacterized protein OS=Mus musculus GN=Zfp91 PE=4 SV=1;>sp|Q62511|ZFP91_MOUSE E3 ubiquitin-protein ligase ZFP91 OS=Mus musculus GN=Zfp91 PE=1 SV=3;>sp|Q62511-2|ZFP91_MOUSE Isoform 2 of E3 ubiquitin-protein ligase ZFP91 OS=Mus mu	3	3	0	1	0	3	0	749870	0	2885800
sp|Q63918|SDPR_MOUSE	>sp|Q63918|SDPR_MOUSE Serum deprivation-response protein OS=Mus musculus GN=Sdpr PE=1 SV=3	1	4	0	0	0	4	0	0	0	3579300
sp|Q64355|EFS_MOUSE	>sp|Q64355|EFS_MOUSE Embryonal Fyn-associated substrate OS=Mus musculus GN=Efs PE=1 SV=2	1	2	0	0	1	1	0	0	1626200	2801000
sp|Q64511|TOP2B_MOUSE	>sp|Q64511|TOP2B_MOUSE DNA topoisomerase 2-beta OS=Mus musculus GN=Top2b PE=1 SV=2	1	7	2	1	0	0	363260	2067900	0	0
tr|F8WIX8|F8WIX8_MOUSE;sp|Q64523|H2A2C_MOUSE;sp|Q6GSS7|H2A2A_MOUSE;sp|Q64522|H2A2B_MOUSE;tr|G3UWL7|G3UWL7_MOUSE	>tr|F8WIX8|F8WIX8_MOUSE Histone H2A (Fragment) OS=Mus musculus GN=Hist1h2al PE=3 SV=1;>sp|Q64523|H2A2C_MOUSE Histone H2A type 2-C OS=Mus musculus GN=Hist2h2ac PE=1 SV=3;>sp|Q6GSS7|H2A2A_MOUSE Histone H2A type 2-A OS=Mus musculus GN=Hist2h2aa1 PE=1 SV=3	5	5	1	1	0	1	150060000	94279000	93831000	391010000
tr|A2A520|A2A520_MOUSE;sp|Q69Z23-2|DYH17_MOUSE;tr|E9Q7P0|E9Q7P0_MOUSE;sp|Q69Z23|DYH17_MOUSE	>tr|A2A520|A2A520_MOUSE Dynein, axonemal, heavy chain 17 (Fragment) OS=Mus musculus GN=Dnahc17 PE=4 SV=2;>sp|Q69Z23-2|DYH17_MOUSE Isoform 2 of Dynein heavy chain 17, axonemal OS=Mus musculus GN=Dnah17;>tr|E9Q7P0|E9Q7P0_MOUSE Uncharacterized protein OS=Mus	4	1	0	0	1	0	0	0	0	0
sp|Q69ZA1-2|CDK13_MOUSE;sp|Q69ZA1|CDK13_MOUSE	>sp|Q69ZA1-2|CDK13_MOUSE Isoform 2 of Cyclin-dependent kinase 13 OS=Mus musculus GN=Cdk13;>sp|Q69ZA1|CDK13_MOUSE Cyclin-dependent kinase 13 OS=Mus musculus GN=Cdk13 PE=1 SV=3	2	1	0	0	1	1	0	0	195670	507230
sp|Q6P8U6|LIPP_MOUSE	>sp|Q6P8U6|LIPP_MOUSE Pancreatic triacylglycerol lipase OS=Mus musculus GN=Pnlip PE=1 SV=1	1	1	0	1	0	0	0	6489000	0	0
sp|Q6PDM2-3|SRSF1_MOUSE;sp|Q6PDM2-2|SRSF1_MOUSE;sp|Q6PDM2|SRSF1_MOUSE	>sp|Q6PDM2-3|SRSF1_MOUSE Isoform 3 of Serine/arginine-rich splicing factor 1 OS=Mus musculus GN=Srsf1;>sp|Q6PDM2-2|SRSF1_MOUSE Isoform 2 of Serine/arginine-rich splicing factor 1 OS=Mus musculus GN=Srsf1;>sp|Q6PDM2|SRSF1_MOUSE Serine/arginine-rich splicing	3	2	0	1	1	1	0	787070	126190	355090
sp|Q6Y685|TACC1_MOUSE;tr|F8VQ95|F8VQ95_MOUSE	>sp|Q6Y685|TACC1_MOUSE Transforming acidic coiled-coil-containing protein 1 OS=Mus musculus GN=Tacc1 PE=1 SV=1;>tr|F8VQ95|F8VQ95_MOUSE Uncharacterized protein OS=Mus musculus GN=Tacc1 PE=4 SV=1	2	1	0	0	1	0	0	0	0	0
sp|Q6ZWN5|RS9_MOUSE;tr|F7CJS8|F7CJS8_MOUSE;tr|D3YWH9|D3YWH9_MOUSE;tr|Q9CXW7|Q9CXW7_MOUSE;tr|D3YUV6|D3YUV6_MOUSE;tr|D3Z673|D3Z673_MOUSE	>sp|Q6ZWN5|RS9_MOUSE 40S ribosomal protein S9 OS=Mus musculus GN=Rps9 PE=2 SV=3;>tr|F7CJS8|F7CJS8_MOUSE Uncharacterized protein (Fragment) OS=Mus musculus GN=Rps9 PE=3 SV=1;>tr|D3YWH9|D3YWH9_MOUSE Uncharacterized protein OS=Mus musculus GN=Rps9 PE=3 SV=1;>	6	4	1	0	2	3	277600	0	2669900	8308500
tr|E9PZ93|E9PZ93_MOUSE;sp|Q7TNC4-2|LC7L2_MOUSE;sp|Q7TNC4-3|LC7L2_MOUSE;sp|Q7TNC4|LC7L2_MOUSE;tr|E9Q715|E9Q715_MOUSE;tr|E9PX54|E9PX54_MOUSE;tr|E9PXU4|E9PXU4_MOUSE;tr|Q05CX5|Q05CX5_MOUSE;tr|E9QNA0|E9QNA0_MOUSE;tr|D6REI1|D6REI1_MOUSE;tr|D6RGP6|D6RGP6_MOUSE	>tr|E9PZ93|E9PZ93_MOUSE Uncharacterized protein OS=Mus musculus GN=Luc7l2 PE=4 SV=1;>sp|Q7TNC4-2|LC7L2_MOUSE Isoform 2 of Putative RNA-binding protein Luc7-like 2 OS=Mus musculus GN=Luc7l2;>sp|Q7TNC4-3|LC7L2_MOUSE Isoform 3 of Putative RNA-binding protein	11	5	0	2	2	2	0	394090	1406300	2597100
sp|Q7TND5|RPF1_MOUSE	>sp|Q7TND5|RPF1_MOUSE Ribosome production factor 1 OS=Mus musculus GN=Rpf1 PE=2 SV=2	1	5	1	1	4	5	0	0	5001100	33626000
sp|Q80UW5|MRCKG_MOUSE	>sp|Q80UW5|MRCKG_MOUSE Serine/threonine-protein kinase MRCK gamma OS=Mus musculus GN=Cdc42bpg PE=2 SV=2	1	1	0	1	1	0	0	497580	350620	0
sp|Q80WS3|FBLL1_MOUSE	>sp|Q80WS3|FBLL1_MOUSE rRNA/tRNA 2-O-methyltransferase fibrillarin-like protein 1 OS=Mus musculus GN=Fbll1 PE=2 SV=1	1	1	1	0	0	0	569590	0	0	0
sp|Q8BGS1-2|E41L5_MOUSE;sp|Q8BGS1|E41L5_MOUSE;sp|Q8BGS1-3|E41L5_MOUSE	>sp|Q8BGS1-2|E41L5_MOUSE Isoform 2 of Band 4.1-like protein 5 OS=Mus musculus GN=Epb41l5;>sp|Q8BGS1|E41L5_MOUSE Band 4.1-like protein 5 OS=Mus musculus GN=Epb41l5 PE=1 SV=1;>sp|Q8BGS1-3|E41L5_MOUSE Isoform 3 of Band 4.1-like protein 5 OS=Mus musculus GN=Ep	3	11	2	2	7	5	1951400	6896100	23547000	36475000
sp|Q8BIJ7|RUFY1_MOUSE	>sp|Q8BIJ7|RUFY1_MOUSE RUN and FYVE domain-containing protein 1 OS=Mus musculus GN=Rufy1 PE=1 SV=1	1	1	0	1	0	0	0	2232900	0	0
sp|Q8BKJ9|SIRT7_MOUSE	>sp|Q8BKJ9|SIRT7_MOUSE NAD-dependent deacetylase sirtuin-7 OS=Mus musculus GN=Sirt7 PE=2 SV=2	1	1	0	0	0	1	0	0	0	0
tr|E9Q132|E9Q132_MOUSE;sp|Q8BP67|RL24_MOUSE;tr|E9QNJ0|E9QNJ0_MOUSE	>tr|E9Q132|E9Q132_MOUSE Uncharacterized protein OS=Mus musculus GN=Rpl24 PE=4 SV=1;>sp|Q8BP67|RL24_MOUSE 60S ribosomal protein L24 OS=Mus musculus GN=Rpl24 PE=2 SV=2;>tr|E9QNJ0|E9QNJ0_MOUSE Uncharacterized protein OS=Mus musculus GN=Rpl24 PE=4 SV=1	3	1	1	0	0	0	205190	0	0	0
sp|Q8BUY8|GASP2_MOUSE	>sp|Q8BUY8|GASP2_MOUSE G-protein coupled receptor-associated sorting protein 2 OS=Mus musculus GN=Gprasp2 PE=2 SV=2	1	1	0	0	1	0	0	0	0	0
sp|Q8BVK9|SP110_MOUSE	>sp|Q8BVK9|SP110_MOUSE Sp110 nuclear body protein OS=Mus musculus GN=Sp110 PE=1 SV=1	1	4	3	2	0	1	1512200	2647700	0	5667400
sp|Q8BW86-2|ARG33_MOUSE	>sp|Q8BW86-2|ARG33_MOUSE Isoform 2 of Rho guanine nucleotide exchange factor 33 OS=Mus musculus GN=Arhgef33	1	1	1	0	0	0	0	0	0	0
sp|Q8C6B9|AROS_MOUSE	>sp|Q8C6B9|AROS_MOUSE Active regulator of SIRT1 OS=Mus musculus GN=Rps19bp1 PE=1 SV=1	1	1	0	1	0	0	0	697390	0	0
sp|Q8C7R7-2|RFX6_MOUSE;tr|D5FLC2|D5FLC2_MOUSE;sp|Q8C7R7|RFX6_MOUSE	>sp|Q8C7R7-2|RFX6_MOUSE Isoform 2 of DNA-binding protein RFX6 OS=Mus musculus GN=Rfx6;>tr|D5FLC2|D5FLC2_MOUSE RFX6 OS=Mus musculus GN=Rfx6 PE=2 SV=1;>sp|Q8C7R7|RFX6_MOUSE DNA-binding protein RFX6 OS=Mus musculus GN=Rfx6 PE=1 SV=2	3	1	0	0	0	1	0	0	0	4688900
sp|Q8CFG8|CS1B_MOUSE;tr|G3XA36|G3XA36_MOUSE	>sp|Q8CFG8|CS1B_MOUSE Complement C1s-B subcomponent OS=Mus musculus GN=C1sb PE=2 SV=1;>tr|G3XA36|G3XA36_MOUSE MCG134312, isoform CRA_a OS=Mus musculus GN=Gm5077 PE=3 SV=1	2	7	1	0	0	0	419810	0	0	0
sp|Q8CG14|CS1A_MOUSE;tr|E9Q6C2|E9Q6C2_MOUSE;tr|D3YUK7|D3YUK7_MOUSE;tr|E9Q493|E9Q493_MOUSE;tr|E0CZE7|E0CZE7_MOUSE	>sp|Q8CG14|CS1A_MOUSE Complement C1s-A subcomponent OS=Mus musculus GN=C1sa PE=2 SV=2;>tr|E9Q6C2|E9Q6C2_MOUSE Uncharacterized protein OS=Mus musculus GN=C1s PE=3 SV=1;>tr|D3YUK7|D3YUK7_MOUSE Uncharacterized protein OS=Mus musculus GN=C1s PE=3 SV=1;>tr|E9Q4	5	8	0	0	1	1	1058300	1473600	13142000	2333800
sp|Q8CG16|C1RA_MOUSE;tr|F6QBW6|F6QBW6_MOUSE;tr|F8WHL5|F8WHL5_MOUSE;sp|Q8CFG9|C1RB_MOUSE	>sp|Q8CG16|C1RA_MOUSE Complement C1r-A subcomponent OS=Mus musculus GN=C1ra PE=1 SV=1;>tr|F6QBW6|F6QBW6_MOUSE Uncharacterized protein (Fragment) OS=Mus musculus GN=C1ra PE=3 SV=1;>tr|F8WHL5|F8WHL5_MOUSE Uncharacterized protein (Fragment) OS=Mus musculus GN	4	7	1	2	5	4	0	1532100	17098000	12099000
sp|Q8CGR7|UPP2_MOUSE;tr|Q8R093|Q8R093_MOUSE	>sp|Q8CGR7|UPP2_MOUSE Uridine phosphorylase 2 OS=Mus musculus GN=Upp2 PE=2 SV=1;>tr|Q8R093|Q8R093_MOUSE Uncharacterized protein OS=Mus musculus GN=Upp2 PE=2 SV=1	2	1	0	1	1	1	0	4308000	10810000	32251000
sp|Q8CI11|GNL3_MOUSE	>sp|Q8CI11|GNL3_MOUSE Guanine nucleotide-binding protein-like 3 OS=Mus musculus GN=Gnl3 PE=1 SV=2	1	1	0	0	1	0	0	0	168340	0
sp|Q8CJG0|AGO2_MOUSE;sp|Q8CJF8-2|AGO4_MOUSE;sp|Q8CJG1|AGO1_MOUSE;sp|Q8CJF9|AGO3_MOUSE;sp|Q8CJF8|AGO4_MOUSE;tr|E9Q5W9|E9Q5W9_MOUSE;tr|E9QA67|E9QA67_MOUSE	>sp|Q8CJG0|AGO2_MOUSE Protein argonaute-2 OS=Mus musculus GN=Eif2c2 PE=1 SV=3	7	3	0	0	1	3	0	0	0	1842700
tr|B1AZJ1|B1AZJ1_MOUSE;sp|Q8K031|STAR8_MOUSE	>tr|B1AZJ1|B1AZJ1_MOUSE START domain containing 8 (Fragment) OS=Mus musculus GN=Stard8 PE=4 SV=1;>sp|Q8K031|STAR8_MOUSE StAR-related lipid transfer protein 8 OS=Mus musculus GN=Stard8 PE=1 SV=2	2	1	1	1	1	1	1072300	573630	731700	9780300
sp|Q8K363|DDX18_MOUSE	>sp|Q8K363|DDX18_MOUSE ATP-dependent RNA helicase DDX18 OS=Mus musculus GN=Ddx18 PE=2 SV=1	1	2	0	1	0	2	0	442220	0	1887300
sp|Q8R361|RFIP5_MOUSE;tr|Q6ZQ33|Q6ZQ33_MOUSE;tr|F6YCY1|F6YCY1_MOUSE	>sp|Q8R361|RFIP5_MOUSE Rab11 family-interacting protein 5 OS=Mus musculus GN=Rab11fip5 PE=1 SV=2;>tr|Q6ZQ33|Q6ZQ33_MOUSE MKIAA0857 protein (Fragment) OS=Mus musculus GN=Rab11fip5 PE=2 SV=1;>tr|F6YCY1|F6YCY1_MOUSE Uncharacterized protein (Fragment) OS=Mus m	3	2	0	0	1	1	0	0	390520	1066900
sp|Q8VC12|HUTU_MOUSE;tr|Q3UEL5|Q3UEL5_MOUSE	>sp|Q8VC12|HUTU_MOUSE Urocanate hydratase OS=Mus musculus GN=Uroc1 PE=2 SV=2;>tr|Q3UEL5|Q3UEL5_MOUSE Uncharacterized protein OS=Mus musculus GN=Uroc1 PE=2 SV=1	2	1	0	1	0	0	0	624920	0	0
tr|E9Q0G3|E9Q0G3_MOUSE;sp|Q8VDP2|CX056_MOUSE;tr|E9QLS7|E9QLS7_MOUSE;sp|Q8VDP2-2|CX056_MOUSE	>tr|E9Q0G3|E9Q0G3_MOUSE Uncharacterized protein OS=Mus musculus GN=Gm8181 PE=4 SV=1;>sp|Q8VDP2|CX056_MOUSE UPF0428 protein CXorf56 homolog OS=Mus musculus PE=2 SV=1;>tr|E9QLS7|E9QLS7_MOUSE Uncharacterized protein OS=Mus musculus GN=C330007P06Rik PE=4 SV=1;	4	4	1	0	2	3	373130	0	709160	2710500
sp|Q8VDY9|CI082_MOUSE	>sp|Q8VDY9|CI082_MOUSE Uncharacterized protein C9orf82 homolog OS=Mus musculus PE=1 SV=2	1	1	0	0	0	1	0	0	0	429580
tr|G3XA10|G3XA10_MOUSE;sp|Q8VEK3|HNRPU_MOUSE	>tr|G3XA10|G3XA10_MOUSE Heterogeneous nuclear ribonucleoprotein U, isoform CRA_b OS=Mus musculus GN=Hnrnpu PE=4 SV=1;>sp|Q8VEK3|HNRPU_MOUSE Heterogeneous nuclear ribonucleoprotein U OS=Mus musculus GN=Hnrnpu PE=1 SV=1	2	5	2	0	0	3	707100	0	0	181220
sp|Q8VH51-2|RBM39_MOUSE;sp|Q8VH51|RBM39_MOUSE;tr|E9Q8F0|E9Q8F0_MOUSE;sp|Q8VH51-3|RBM39_MOUSE;tr|B7ZD61|B7ZD61_MOUSE;tr|F7AA45|F7AA45_MOUSE;tr|B7ZD63|B7ZD63_MOUSE;tr|B7ZD64|B7ZD64_MOUSE;tr|E9PZF9|E9PZF9_MOUSE;tr|D6RCZ8|D6RCZ8_MOUSE;tr|E9Q999|E9Q999_MOUSE;tr|D6RJ85|D6RJ85_MOUSE	>sp|Q8VH51-2|RBM39_MOUSE Isoform 2 of RNA-binding protein 39 OS=Mus musculus GN=Rbm39;>sp|Q8VH51|RBM39_MOUSE RNA-binding protein 39 OS=Mus musculus GN=Rbm39 PE=1 SV=2;>tr|E9Q8F0|E9Q8F0_MOUSE Uncharacterized protein OS=Mus musculus GN=Rbm39 PE=4 SV=1;>sp|Q8	12	11	1	1	7	10	1170200	981350	35789000	54855000
sp|Q91VE6-2|MK67I_MOUSE;sp|Q91VE6|MK67I_MOUSE;tr|E0CXU3|E0CXU3_MOUSE	>sp|Q91VE6-2|MK67I_MOUSE Isoform 2 of MKI67 FHA domain-interacting nucleolar phosphoprotein OS=Mus musculus GN=Mki67ip;>sp|Q91VE6|MK67I_MOUSE MKI67 FHA domain-interacting nucleolar phosphoprotein OS=Mus musculus GN=Mki67ip PE=2 SV=1	3	5	1	0	4	3	291190	0	10632000	20055000
tr|A2AFI4|A2AFI4_MOUSE;tr|A2AFI3|A2AFI3_MOUSE;sp|Q91VM5|RBMXL_MOUSE;tr|Q9WV02|Q9WV02_MOUSE;tr|Q9DAE2|Q9DAE2_MOUSE	>tr|A2AFI4|A2AFI4_MOUSE RNA binding motif protein, X chromosome (Fragment) OS=Mus musculus GN=Rbmx PE=4 SV=1;>tr|A2AFI3|A2AFI3_MOUSE RNA binding motif protein, X chromosome OS=Mus musculus GN=Rbmx PE=4 SV=1;>sp|Q91VM5|RBMXL_MOUSE Heterogeneous nuclear ribo	5	2	1	1	0	0	496090	288310	0	0
sp|Q91VN6|DDX41_MOUSE	>sp|Q91VN6|DDX41_MOUSE Probable ATP-dependent RNA helicase DDX41 OS=Mus musculus GN=Ddx41 PE=1 SV=2	1	25	6	7	19	16	6123200	22183000	178890000	243120000
sp|Q91VW3|SH3L3_MOUSE	>sp|Q91VW3|SH3L3_MOUSE SH3 domain-binding glutamic acid-rich-like protein 3 OS=Mus musculus GN=Sh3bgrl3 PE=1 SV=1	1	2	0	1	0	1	0	0	0	440960
sp|Q91WN1|DNJC9_MOUSE	>sp|Q91WN1|DNJC9_MOUSE DnaJ homolog subfamily C member 9 OS=Mus musculus GN=Dnajc9 PE=2 SV=2	1	2	1	0	1	1	171420	0	0	0
tr|Q3U5J2|Q3U5J2_MOUSE;sp|Q91ZX7|LRP1_MOUSE	>tr|Q3U5J2|Q3U5J2_MOUSE Uncharacterized protein OS=Mus musculus GN=Lrp1 PE=2 SV=1;>sp|Q91ZX7|LRP1_MOUSE Prolow-density lipoprotein receptor-related protein 1 OS=Mus musculus GN=Lrp1 PE=1 SV=1	2	1	0	0	0	1	0	0	0	0
tr|G3X956|G3X956_MOUSE;sp|Q920B9|SP16H_MOUSE	>tr|G3X956|G3X956_MOUSE Suppressor of Ty 16 homolog (S. cerevisiae) OS=Mus musculus GN=Supt16h PE=4 SV=1;>sp|Q920B9|SP16H_MOUSE FACT complex subunit SPT16 OS=Mus musculus GN=Supt16h PE=1 SV=2	2	1	1	0	0	0	148710	0	0	0
tr|E9PWW2|E9PWW2_MOUSE;tr|F6YC07|F6YC07_MOUSE;sp|Q921T2|TOIP1_MOUSE;tr|E9PZE2|E9PZE2_MOUSE;tr|E9PZE1|E9PZE1_MOUSE	>tr|E9PWW2|E9PWW2_MOUSE Uncharacterized protein OS=Mus musculus GN=Tor1aip1 PE=4 SV=1;>tr|F6YC07|F6YC07_MOUSE Uncharacterized protein (Fragment) OS=Mus musculus GN=Tor1aip1 PE=4 SV=1;>sp|Q921T2|TOIP1_MOUSE Torsin-1A-interacting protein 1 OS=Mus musculus GN	5	1	0	0	0	1	0	0	0	0
tr|Q8C0S5|Q8C0S5_MOUSE;sp|Q922J3-2|CLIP1_MOUSE;tr|D3Z3M7|D3Z3M7_MOUSE;sp|Q922J3|CLIP1_MOUSE;tr|D3Z2Z1|D3Z2Z1_MOUSE;tr|F8WIA1|F8WIA1_MOUSE	>tr|Q8C0S5|Q8C0S5_MOUSE Uncharacterized protein (Fragment) OS=Mus musculus GN=Clip1 PE=2 SV=1;>sp|Q922J3-2|CLIP1_MOUSE Isoform 2 of CAP-Gly domain-containing linker protein 1 OS=Mus musculus GN=Clip1;>tr|D3Z3M7|D3Z3M7_MOUSE Uncharacterized protein OS=Mus m	6	1	0	0	0	1	0	0	0	161830000
sp|Q99KV1|DJB11_MOUSE	>sp|Q99KV1|DJB11_MOUSE DnaJ homolog subfamily B member 11 OS=Mus musculus GN=Dnajb11 PE=1 SV=1	1	1	0	0	1	0	0	0	0	0
sp|Q99LX5|MMTA2_MOUSE	>sp|Q99LX5|MMTA2_MOUSE Multiple myeloma tumor-associated protein 2 homolog OS=Mus musculus GN=Mmtag2 PE=2 SV=1	1	1	0	0	0	1	0	0	0	557870
tr|E0CYQ2|E0CYQ2_MOUSE;sp|Q9CQ48|NUDC2_MOUSE	>tr|E0CYQ2|E0CYQ2_MOUSE Uncharacterized protein OS=Mus musculus GN=Nudcd2 PE=4 SV=1;>sp|Q9CQ48|NUDC2_MOUSE NudC domain-containing protein 2 OS=Mus musculus GN=Nudcd2 PE=1 SV=1	2	1	0	0	0	1	0	0	0	381490
sp|Q9CQE6|ASF1A_MOUSE	>sp|Q9CQE6|ASF1A_MOUSE Histone chaperone ASF1A OS=Mus musculus GN=Asf1a PE=2 SV=1	1	1	0	0	1	0	0	0	554320	0
tr|E9Q186|E9Q186_MOUSE;sp|Q9CTH6|FCF1_MOUSE	>tr|E9Q186|E9Q186_MOUSE Uncharacterized protein OS=Mus musculus GN=Fcf1 PE=4 SV=1;>sp|Q9CTH6|FCF1_MOUSE rRNA-processing protein FCF1 homolog OS=Mus musculus GN=Fcf1 PE=2 SV=2	2	1	0	0	0	1	0	0	0	1235400
sp|Q9CX11|UTP23_MOUSE;tr|G3X989|G3X989_MOUSE;tr|G3XA22|G3XA22_MOUSE	>sp|Q9CX11|UTP23_MOUSE rRNA-processing protein UTP23 homolog OS=Mus musculus GN=Utp23 PE=2 SV=1;>tr|G3X989|G3X989_MOUSE RIKEN cDNA D530033C11, isoform CRA_b OS=Mus musculus GN=Utp23 PE=4 SV=1;>tr|G3XA22|G3XA22_MOUSE RIKEN cDNA D530033C11, isoform CRA_c OS=	3	2	0	1	1	2	0	172940	1101800	4883300
tr|E9PYL9|E9PYL9_MOUSE;tr|D3Z3K1|D3Z3K1_MOUSE;sp|Q9CXW4|RL11_MOUSE;tr|A2BH06|A2BH06_MOUSE;tr|E9PZB3|E9PZB3_MOUSE	>tr|E9PYL9|E9PYL9_MOUSE Uncharacterized protein OS=Mus musculus GN=Gm10036 PE=3 SV=1;>tr|D3Z3K1|D3Z3K1_MOUSE MCG11809 OS=Mus musculus GN=Gm10288 PE=3 SV=1;>sp|Q9CXW4|RL11_MOUSE 60S ribosomal protein L11 OS=Mus musculus GN=Rpl11 PE=1 SV=4;>tr|A2BH06|A2BH06_	5	2	1	1	2	1	0	271020	4890200	0
tr|F6VT90|F6VT90_MOUSE;tr|D3YYK7|D3YYK7_MOUSE;tr|Q9DCT4|Q9DCT4_MOUSE;sp|Q9CY21|WBS22_MOUSE	>tr|F6VT90|F6VT90_MOUSE Uncharacterized protein (Fragment) OS=Mus musculus GN=Wbscr22 PE=4 SV=1;>tr|D3YYK7|D3YYK7_MOUSE MCG16714, isoform CRA_c OS=Mus musculus GN=Wbscr22 PE=4 SV=1;>tr|Q9DCT4|Q9DCT4_MOUSE MCG16714, isoform CRA_a OS=Mus musculus GN=Wbscr22	4	1	0	0	0	1	0	0	0	3536600
sp|Q9CYI4|LUC7L_MOUSE;tr|D3Z765|D3Z765_MOUSE;sp|Q9CYI4-2|LUC7L_MOUSE;tr|D3YZ82|D3YZ82_MOUSE	>sp|Q9CYI4|LUC7L_MOUSE Putative RNA-binding protein Luc7-like 1 OS=Mus musculus GN=Luc7l PE=2 SV=2;>tr|D3Z765|D3Z765_MOUSE Uncharacterized protein OS=Mus musculus GN=Luc7l PE=4 SV=1;>sp|Q9CYI4-2|LUC7L_MOUSE Isoform 2 of Putative RNA-binding protein Luc7-li	4	5	0	0	2	2	0	385580	9129800	6698900
sp|Q9D0D4|DIM1_MOUSE	>sp|Q9D0D4|DIM1_MOUSE Probable dimethyladenosine transferase OS=Mus musculus GN=Dimt1 PE=2 SV=1	1	6	4	1	1	2	2080200	554390	2070600	3755900
tr|B8JK33|B8JK33_MOUSE;tr|B8JK32|B8JK32_MOUSE;sp|Q9D0E1-2|HNRPM_MOUSE;sp|Q9D0E1|HNRPM_MOUSE;tr|E9Q0P7|E9Q0P7_MOUSE;tr|F6W322|F6W322_MOUSE	>tr|B8JK33|B8JK33_MOUSE Heterogeneous nuclear ribonucleoprotein M OS=Mus musculus GN=Hnrnpm PE=4 SV=1;>tr|B8JK32|B8JK32_MOUSE Heterogeneous nuclear ribonucleoprotein M OS=Mus musculus GN=Hnrnpm PE=4 SV=1;>sp|Q9D0E1-2|HNRPM_MOUSE Isoform 2 of Heterogeneous	6	3	1	3	1	1	236260	1683500	0	0
sp|Q9D0M5|DYL2_MOUSE;tr|D6RIN4|D6RIN4_MOUSE	>sp|Q9D0M5|DYL2_MOUSE Dynein light chain 2, cytoplasmic OS=Mus musculus GN=Dynll2 PE=1 SV=1;>tr|D6RIN4|D6RIN4_MOUSE Uncharacterized protein OS=Mus musculus GN=Dynll2 PE=4 SV=1	2	2	0	0	1	1	0	0	0	651130
sp|Q9D0T1|NH2L1_MOUSE;tr|E9PZS4|E9PZS4_MOUSE	>sp|Q9D0T1|NH2L1_MOUSE NHP2-like protein 1 OS=Mus musculus GN=Nhp2l1 PE=2 SV=4;>tr|E9PZS4|E9PZS4_MOUSE Uncharacterized protein OS=Mus musculus GN=Nhp2l1 PE=4 SV=1	2	2	0	2	0	1	0	596520	0	115810
sp|Q9D2Q8|S10AE_MOUSE	>sp|Q9D2Q8|S10AE_MOUSE Protein S100-A14 OS=Mus musculus GN=S100a14 PE=2 SV=1	1	1	0	0	1	1	0	0	220940	0
sp|Q9D565-3|WDR64_MOUSE;tr|E9QM22|E9QM22_MOUSE;sp|Q9D565|WDR64_MOUSE	>sp|Q9D565-3|WDR64_MOUSE Isoform 3 of WD repeat-containing protein 64 OS=Mus musculus GN=Wdr64;>tr|E9QM22|E9QM22_MOUSE Uncharacterized protein OS=Mus musculus GN=Wdr64 PE=4 SV=1;>sp|Q9D565|WDR64_MOUSE WD repeat-containing protein 64 OS=Mus musculus GN=Wdr6	3	1	1	0	0	0	592600	0	0	0
sp|Q9D7Z6|CLCA1_MOUSE	>sp|Q9D7Z6|CLCA1_MOUSE Calcium-activated chloride channel regulator 1 OS=Mus musculus GN=Clca1 PE=1 SV=2	1	9	3	1	5	0	615080	1007900	10997000	0
sp|Q9D824|FIP1_MOUSE;tr|D3Z3F1|D3Z3F1_MOUSE;tr|D3Z4V2|D3Z4V2_MOUSE;sp|Q9D824-4|FIP1_MOUSE;tr|D3Z619|D3Z619_MOUSE;sp|Q9D824-3|FIP1_MOUSE;sp|Q9D824-2|FIP1_MOUSE	>sp|Q9D824|FIP1_MOUSE Pre-mRNA 3-end-processing factor FIP1 OS=Mus musculus GN=Fip1l1 PE=1 SV=1;>tr|D3Z3F1|D3Z3F1_MOUSE Uncharacterized protein OS=Mus musculus GN=Fip1l1 PE=4 SV=1;>tr|D3Z4V2|D3Z4V2_MOUSE Uncharacterized protein OS=Mus musculus GN=Fip1l1 P	7	5	0	1	4	4	0	711450	2780500	7941800
sp|Q9D883|U2AF1_MOUSE	>sp|Q9D883|U2AF1_MOUSE Splicing factor U2AF 35 kDa subunit OS=Mus musculus GN=U2af1 PE=1 SV=4	1	1	0	1	0	0	0	246330	0	0
tr|Q9D9F1|Q9D9F1_MOUSE;sp|Q9D8M4|RL7L_MOUSE	>tr|Q9D9F1|Q9D9F1_MOUSE Uncharacterized protein OS=Mus musculus GN=1700084J12Rik PE=2 SV=1;>sp|Q9D8M4|RL7L_MOUSE 60S ribosomal protein L7-like 1 OS=Mus musculus GN=Rpl7l1 PE=2 SV=1	2	2	2	0	1	1	1345500	0	12564000	25913000
sp|Q9DB85|RRP8_MOUSE;tr|E9PVA2|E9PVA2_MOUSE	>sp|Q9DB85|RRP8_MOUSE Ribosomal RNA-processing protein 8 OS=Mus musculus GN=Rrp8 PE=1 SV=1;>tr|E9PVA2|E9PVA2_MOUSE Uncharacterized protein OS=Mus musculus GN=Rrp8 PE=4 SV=1	2	2	0	0	0	2	0	0	0	2557800
tr|Q8VCR4|Q8VCR4_MOUSE;sp|Q9DCG9|TR112_MOUSE	>tr|Q8VCR4|Q8VCR4_MOUSE 0610038D11Rik protein OS=Mus musculus GN=Trmt112 PE=2 SV=1;>sp|Q9DCG9|TR112_MOUSE tRNA methyltransferase 112 homolog OS=Mus musculus GN=Trmt112 PE=2 SV=1	2	1	1	0	0	0	388110	0	0	0
sp|Q9EPU4|CPSF1_MOUSE	>sp|Q9EPU4|CPSF1_MOUSE Cleavage and polyadenylation specificity factor subunit 1 OS=Mus musculus GN=Cpsf1 PE=1 SV=1	1	2	0	0	1	2	0	0	0	1054900
sp|Q9ERA6|TFP11_MOUSE;tr|D3YWC8|D3YWC8_MOUSE	>sp|Q9ERA6|TFP11_MOUSE Tuftelin-interacting protein 11 OS=Mus musculus GN=Tfip11 PE=1 SV=1	2	5	0	1	2	4	0	1024300	74705	11199000
sp|Q9EST1|GSDMA_MOUSE	>sp|Q9EST1|GSDMA_MOUSE Gasdermin-A OS=Mus musculus GN=Gsdma PE=2 SV=1	1	1	0	0	0	1	0	0	0	0
sp|Q9JI48|PLAC8_MOUSE	>sp|Q9JI48|PLAC8_MOUSE Placenta-specific gene 8 protein OS=Mus musculus GN=Plac8 PE=2 SV=1	1	1	1	1	0	1	852500	2835300	0	1976100
tr|F6RJ39|F6RJ39_MOUSE;tr|E9Q9R4|E9Q9R4_MOUSE;sp|Q9JIX8-4|ACINU_MOUSE;sp|Q9JIX8|ACINU_MOUSE	>tr|F6RJ39|F6RJ39_MOUSE Uncharacterized protein (Fragment) OS=Mus musculus GN=Acin1 PE=4 SV=1;>tr|E9Q9R4|E9Q9R4_MOUSE Uncharacterized protein OS=Mus musculus GN=Acin1 PE=4 SV=1;>sp|Q9JIX8-4|ACINU_MOUSE Isoform 4 of Apoptotic chromatin condensation inducer	4	1	0	1	0	0	0	334860	0	0
sp|Q9JLR9|HIG1A_MOUSE	>sp|Q9JLR9|HIG1A_MOUSE HIG1 domain family member 1A OS=Mus musculus GN=Higd1a PE=2 SV=1	1	1	0	0	1	1	0	0	160090	174340
sp|Q9JM93|AR6P4_MOUSE;tr|D3Z668|D3Z668_MOUSE;tr|D3YWC2|D3YWC2_MOUSE;tr|D3Z6F1|D3Z6F1_MOUSE	>sp|Q9JM93|AR6P4_MOUSE ADP-ribosylation factor-like protein 6-interacting protein 4 OS=Mus musculus GN=Arl6ip4 PE=1 SV=1;>tr|D3Z668|D3Z668_MOUSE Uncharacterized protein OS=Mus musculus GN=Arl6ip4 PE=4 SV=1;>tr|D3YWC2|D3YWC2_MOUSE ADP-ribosylation factor-li	4	2	0	0	2	2	0	0	190740	315080
sp|Q9JMC8|E41LB_MOUSE;tr|A2ALK6|A2ALK6_MOUSE	>sp|Q9JMC8|E41LB_MOUSE Band 4.1-like protein 4B OS=Mus musculus GN=Epb41l4b PE=2 SV=2;>tr|A2ALK6|A2ALK6_MOUSE Erythrocyte protein band 4.1-like 4b OS=Mus musculus GN=Epb4.1l4b PE=4 SV=1	2	3	0	1	1	2	0	0	873580	2277000
sp|Q9JMI7|TX101_MOUSE	>sp|Q9JMI7|TX101_MOUSE Testis-expressed protein 101 OS=Mus musculus GN=Tex101 PE=1 SV=1	1	1	0	0	1	0	0	0	1094700	0
sp|Q9QXE5|TSSP_MOUSE	>sp|Q9QXE5|TSSP_MOUSE Thymus-specific serine protease OS=Mus musculus GN=Prss16 PE=2 SV=1	1	2	0	0	2	1	0	0	1348600	305780
sp|Q9QXK7|CPSF3_MOUSE	>sp|Q9QXK7|CPSF3_MOUSE Cleavage and polyadenylation specificity factor subunit 3 OS=Mus musculus GN=Cpsf3 PE=1 SV=2	1	1	0	0	0	1	0	0	0	2441300
sp|Q9WTX5|SKP1_MOUSE	>sp|Q9WTX5|SKP1_MOUSE S-phase kinase-associated protein 1 OS=Mus musculus GN=Skp1 PE=1 SV=3	1	1	0	0	1	1	0	0	0	546690
tr|D3Z392|D3Z392_MOUSE;sp|Q9WTZ1|RBX2_MOUSE	>tr|D3Z392|D3Z392_MOUSE Uncharacterized protein OS=Mus musculus GN=Rnf7 PE=4 SV=1;>sp|Q9WTZ1|RBX2_MOUSE RING-box protein 2 OS=Mus musculus GN=Rnf7 PE=2 SV=1	2	1	0	0	0	1	0	0	0	308350
tr|F6X322|F6X322_MOUSE;tr|Q6ZQ92|Q6ZQ92_MOUSE;sp|Q9Z1B3-2|PLCB1_MOUSE;sp|Q9Z1B3-3|PLCB1_MOUSE;sp|Q9Z1B3|PLCB1_MOUSE	>tr|F6X322|F6X322_MOUSE Uncharacterized protein (Fragment) OS=Mus musculus GN=Plcb1 PE=4 SV=1;>tr|Q6ZQ92|Q6ZQ92_MOUSE MKIAA0581 protein (Fragment) OS=Mus musculus GN=Plcb1 PE=2 SV=1;>sp|Q9Z1B3-2|PLCB1_MOUSE Isoform B of 1-phosphatidylinositol-4,5-bisphosph	5	1	0	0	0	1	0	0	0	298250
sp|Q9Z204-4|HNRPC_MOUSE;sp|Q9Z204-3|HNRPC_MOUSE;sp|Q9Z204-2|HNRPC_MOUSE;sp|Q9Z204-5|HNRPC_MOUSE;sp|Q9Z204|HNRPC_MOUSE;tr|Q3U6P5|Q3U6P5_MOUSE	>sp|Q9Z204-4|HNRPC_MOUSE Isoform 4 of Heterogeneous nuclear ribonucleoproteins C1/C2 OS=Mus musculus GN=Hnrnpc;>sp|Q9Z204-3|HNRPC_MOUSE Isoform 3 of Heterogeneous nuclear ribonucleoproteins C1/C2 OS=Mus musculus GN=Hnrnpc;>sp|Q9Z204-2|HNRPC_MOUSE Isoform C	6	1	0	0	0	1	0	0	0	253280
tr|Q99N15|Q99N15_MOUSE;tr|A2AFQ2|A2AFQ2_MOUSE	>tr|Q99N15|Q99N15_MOUSE 17beta-hydroxysteroid dehydrogenase type 10/short chain L-3-hydroxyacyl-CoA dehydrogenase OS=Mus musculus GN=Hsd17b10 PE=2 SV=1;>tr|A2AFQ2|A2AFQ2_MOUSE Hydroxysteroid (17-beta) dehydrogenase 10 OS=Mus musculus GN=Hsd17b10 PE=3 SV=1	2	1	0	0	0	1	0	0	0	3709400
tr|A2AU91|A2AU91_MOUSE;tr|E9QL34|E9QL34_MOUSE;tr|A2AU89|A2AU89_MOUSE;sp|P70399|TP53B_MOUSE;sp|P70399-3|TP53B_MOUSE;sp|P70399-2|TP53B_MOUSE;tr|A2AU90|A2AU90_MOUSE;tr|F6ZRL3|F6ZRL3_MOUSE;tr|F6QNC8|F6QNC8_MOUSE;tr|F6VCK5|F6VCK5_MOUSE;tr|F6S5E4|F6S5E4_MOUSE	>tr|A2AU91|A2AU91_MOUSE Transformation related protein 53 binding protein 1 OS=Mus musculus GN=Trp53bp1 PE=4 SV=1;>tr|E9QL34|E9QL34_MOUSE Uncharacterized protein OS=Mus musculus GN=Trp53bp1 PE=4 SV=1;>tr|A2AU89|A2AU89_MOUSE Transformation related protein 5	11	30	6	8	18	23	2753500	10200000	59053000	110840000
tr|A8DUK4|A8DUK4_MOUSE;tr|E9Q223|E9Q223_MOUSE;sp|P02089|HBB2_MOUSE;sp|P02088|HBB1_MOUSE	>tr|A8DUK4|A8DUK4_MOUSE Beta-globin OS=Mus musculus GN=Hbb-b1 PE=3 SV=1;>tr|E9Q223|E9Q223_MOUSE Uncharacterized protein OS=Mus musculus GN=Hbb-b1 PE=3 SV=1;>sp|P02089|HBB2_MOUSE Hemoglobin subunit beta-2 OS=Mus musculus GN=Hbb-b2 PE=1 SV=2;>sp|P02088|HBB1_	4	2	0	1	1	2	0	1256400	1053400	1729300
tr|B1B0C7|B1B0C7_MOUSE;tr|E9PZ16|E9PZ16_MOUSE;tr|E9QL02|E9QL02_MOUSE;sp|Q05793|PGBM_MOUSE;tr|Q3UHH3|Q3UHH3_MOUSE	>tr|B1B0C7|B1B0C7_MOUSE Perlecan (Heparan sulfate proteoglycan 2) OS=Mus musculus GN=Hspg2 PE=4 SV=1;>tr|E9PZ16|E9PZ16_MOUSE Uncharacterized protein OS=Mus musculus GN=Hspg2 PE=4 SV=1;>tr|E9QL02|E9QL02_MOUSE Uncharacterized protein OS=Mus musculus GN=Hspg2	5	10	0	0	0	10	0	0	0	7994700
tr|B5X0E4|B5X0E4_MOUSE	>tr|B5X0E4|B5X0E4_MOUSE ATP-binding cassette sub-family B member 5 variant OS=Mus musculus GN=Abcb5 PE=2 SV=1	1	1	0	0	1	0	0	0	0	0
tr|D3YYT1|D3YYT1_MOUSE;sp|Q922P9|GLYR1_MOUSE	>tr|D3YYT1|D3YYT1_MOUSE RIKEN cDNA 3930401K13 OS=Mus musculus GN=Glyr1 PE=4 SV=1;>sp|Q922P9|GLYR1_MOUSE Putative oxidoreductase GLYR1 OS=Mus musculus GN=Glyr1 PE=2 SV=1	2	12	4	5	11	5	5813500	13151000	30093000	2769100
tr|D3Z1K2|D3Z1K2_MOUSE;tr|Q3V348|Q3V348_MOUSE	>tr|D3Z1K2|D3Z1K2_MOUSE Uncharacterized protein OS=Mus musculus GN=Acvr1c PE=4 SV=1;>tr|Q3V348|Q3V348_MOUSE Uncharacterized protein OS=Mus musculus GN=Acvr1c PE=2 SV=1	2	1	0	0	0	1	0	0	0	4170000
tr|D3Z3K2|D3Z3K2_MOUSE	>tr|D3Z3K2|D3Z3K2_MOUSE MCG50291 OS=Mus musculus GN=Ccnb1ip1 PE=4 SV=1	1	1	0	1	0	0	0	118410	0	0
tr|Q9D149|Q9D149_MOUSE;tr|D3Z3Y9|D3Z3Y9_MOUSE;tr|Q9CQH5|Q9CQH5_MOUSE;tr|Q9D1K4|Q9D1K4_MOUSE	>tr|Q9D149|Q9D149_MOUSE Late cornified envelope 1B OS=Mus musculus GN=Lce1b PE=2 SV=1;>tr|D3Z3Y9|D3Z3Y9_MOUSE Uncharacterized protein OS=Mus musculus GN=Lce1a2 PE=4 SV=1;>tr|Q9CQH5|Q9CQH5_MOUSE Late cornified envelope 1A1 OS=Mus musculus GN=Lce1a1 PE=2 SV=	4	1	0	0	0	1	0	0	0	160110
tr|Q8CA92|Q8CA92_MOUSE;tr|D3Z4R1|D3Z4R1_MOUSE	>tr|Q8CA92|Q8CA92_MOUSE HFM1, ATP-dependent DNA helicase homolog (S. cerevisiae), isoform CRA_a OS=Mus musculus GN=Hfm1 PE=2 SV=1;>tr|D3Z4R1|D3Z4R1_MOUSE Uncharacterized protein OS=Mus musculus GN=Hfm1 PE=4 SV=2	2	1	0	0	0	1	0	0	0	0
tr|D3Z5Y6|D3Z5Y6_MOUSE	>tr|D3Z5Y6|D3Z5Y6_MOUSE Uncharacterized protein OS=Mus musculus GN=Zbbx PE=4 SV=1	1	1	0	0	1	0	0	0	0	0
tr|E9Q3J0|E9Q3J0_MOUSE;tr|E0CX49|E0CX49_MOUSE;tr|Q3UWX6|Q3UWX6_MOUSE;tr|E9PWE7|E9PWE7_MOUSE	>tr|E9Q3J0|E9Q3J0_MOUSE Uncharacterized protein OS=Mus musculus GN=E330034G19Rik PE=4 SV=1;>tr|E0CX49|E0CX49_MOUSE Uncharacterized protein OS=Mus musculus GN=E330034G19Rik PE=4 SV=1;>tr|Q3UWX6|Q3UWX6_MOUSE RIKEN cDNA E330034G19 gene OS=Mus musculus GN=E330	4	1	0	0	1	0	0	0	226570	0
tr|E9PVV4|E9PVV4_MOUSE	>tr|E9PVV4|E9PVV4_MOUSE Uncharacterized protein OS=Mus musculus GN=Slc1a2 PE=4 SV=1	1	1	0	0	1	0	0	0	5126800	0
tr|E9PZ32|E9PZ32_MOUSE	>tr|E9PZ32|E9PZ32_MOUSE Uncharacterized protein OS=Mus musculus GN=4932425I24Rik PE=4 SV=1	1	1	0	0	1	0	0	0	549790	0
tr|Q925T9|Q925T9_MOUSE;tr|E9Q189|E9Q189_MOUSE	>tr|Q925T9|Q925T9_MOUSE Initiate factor 5 OS=Mus musculus GN=Btg4 PE=2 SV=2;>tr|E9Q189|E9Q189_MOUSE Uncharacterized protein OS=Mus musculus GN=Btg4 PE=4 SV=1	2	1	0	0	0	1	0	0	0	10398000
tr|E9Q1K4|E9Q1K4_MOUSE	>tr|E9Q1K4|E9Q1K4_MOUSE Uncharacterized protein OS=Mus musculus GN=Grk4 PE=4 SV=1	1	1	0	0	0	1	0	0	0	682830
tr|E9Q411|E9Q411_MOUSE	>tr|E9Q411|E9Q411_MOUSE Uncharacterized protein OS=Mus musculus GN=Nbas PE=4 SV=1	1	1	1	0	0	0	107730	0	0	0
tr|E9Q580|E9Q580_MOUSE	>tr|E9Q580|E9Q580_MOUSE Uncharacterized protein OS=Mus musculus GN=Myo1b PE=4 SV=1	1	1	0	0	1	0	0	0	0	0
tr|F7BRM2|F7BRM2_MOUSE;tr|E9Q616|E9Q616_MOUSE	>tr|F7BRM2|F7BRM2_MOUSE Uncharacterized protein (Fragment) OS=Mus musculus GN=Ahnak PE=4 SV=1;>tr|E9Q616|E9Q616_MOUSE Uncharacterized protein OS=Mus musculus GN=Ahnak PE=4 SV=1	2	1	0	0	0	1	0	0	0	9893700
tr|E9QA66|E9QA66_MOUSE;tr|Q6PFE1|Q6PFE1_MOUSE	>tr|E9QA66|E9QA66_MOUSE Uncharacterized protein OS=Mus musculus GN=Klhl5 PE=4 SV=1;>tr|Q6PFE1|Q6PFE1_MOUSE Kelch-like 5 (Drosophila), isoform CRA_a OS=Mus musculus GN=Klhl5 PE=2 SV=1	2	1	0	0	1	0	0	0	22778000	0
tr|E9QNN9|E9QNN9_MOUSE	>tr|E9QNN9|E9QNN9_MOUSE Uncharacterized protein OS=Mus musculus GN=Gcfc1 PE=4 SV=1	1	1	1	0	0	0	191880	0	0	0
tr|F6TLU3|F6TLU3_MOUSE	>tr|F6TLU3|F6TLU3_MOUSE Uncharacterized protein (Fragment) OS=Mus musculus GN=Gm7112 PE=4 SV=1	1	1	0	0	0	1	0	0	0	799220
tr|F6X089|F6X089_MOUSE;tr|F8WJ43|F8WJ43_MOUSE	>tr|F6X089|F6X089_MOUSE Uncharacterized protein (Fragment) OS=Mus musculus GN=Nf2 PE=4 SV=1;>tr|F8WJ43|F8WJ43_MOUSE Uncharacterized protein (Fragment) OS=Mus musculus GN=Nf2 PE=4 SV=1	2	1	0	0	1	0	0	0	0	0
tr|F8VQ54|F8VQ54_MOUSE;tr|G3UW33|G3UW33_MOUSE;sp|Q8R418|DICER_MOUSE;tr|F7D1A4|F7D1A4_MOUSE;tr|E9Q6I7|E9Q6I7_MOUSE	>tr|F8VQ54|F8VQ54_MOUSE Uncharacterized protein OS=Mus musculus GN=Dicer1 PE=4 SV=1;>tr|G3UW33|G3UW33_MOUSE Dicer1, Dcr-1 homolog (Drosophila), isoform CRA_a (Fragment) OS=Mus musculus GN=Dicer1 PE=4 SV=1;>sp|Q8R418|DICER_MOUSE Endoribonuclease Dicer OS=Mu	5	35	25	29	0	0	26899000	115510000	0	0
tr|G3X8R0|G3X8R0_MOUSE	>tr|G3X8R0|G3X8R0_MOUSE Receptor accessory protein 5, isoform CRA_a OS=Mus musculus GN=Reep5 PE=4 SV=1	1	1	0	1	0	0	0	0	0	0
tr|Q3U7K7|Q3U7K7_MOUSE;sp|Q62191|RO52_MOUSE	>tr|Q3U7K7|Q3U7K7_MOUSE Uncharacterized protein OS=Mus musculus GN=Trim21 PE=2 SV=1;>sp|Q62191|RO52_MOUSE E3 ubiquitin-protein ligase TRIM21 OS=Mus musculus GN=Trim21 PE=1 SV=1	2	23	11	14	21	15	50389000	182550000	990960000	1173500000
tr|Q5NBZ2|Q5NBZ2_MOUSE;tr|Q5NBZ1|Q5NBZ1_MOUSE;tr|Q80XS2|Q80XS2_MOUSE;tr|Q9JMG9|Q9JMG9_MOUSE;tr|Q5NBY9|Q5NBY9_MOUSE	>tr|Q5NBZ2|Q5NBZ2_MOUSE POZ (BTB) and AT hook containing zinc finger 1 OS=Mus musculus GN=Patz1 PE=2 SV=1;>tr|Q5NBZ1|Q5NBZ1_MOUSE POZ (BTB) and AT hook containing zinc finger 1 OS=Mus musculus GN=Patz1 PE=2 SV=1;>tr|Q80XS2|Q80XS2_MOUSE Patz1 protein OS=Mus	5	1	0	0	0	1	0	0	0	0
tr|Q6NZQ2|Q6NZQ2_MOUSE	>tr|Q6NZQ2|Q6NZQ2_MOUSE DEAD/H (Asp-Glu-Ala-Asp/His) box polypeptide 31 OS=Mus musculus GN=Ddx31 PE=2 SV=2	1	4	2	2	0	2	652310	0	0	1784300
tr|Q792Z1|Q792Z1_MOUSE	>tr|Q792Z1|Q792Z1_MOUSE MCG140784 OS=Mus musculus GN=Try10 PE=2 SV=1	1	1	0	0	0	1	0	0	0	4036300
tr|Q80ZM5|Q80ZM5_MOUSE	>tr|Q80ZM5|Q80ZM5_MOUSE H1 histone family, member X OS=Mus musculus GN=H1fx PE=2 SV=1	1	1	0	0	0	1	0	0	0	153410
tr|Q8BVY0|Q8BVY0_MOUSE;tr|E9Q0A1|E9Q0A1_MOUSE;tr|Q3UL54|Q3UL54_MOUSE	>tr|Q8BVY0|Q8BVY0_MOUSE Uncharacterized protein OS=Mus musculus GN=Rsl1d1 PE=2 SV=1;>tr|E9Q0A1|E9Q0A1_MOUSE Uncharacterized protein OS=Mus musculus GN=Rsl1d1 PE=4 SV=1;>tr|Q3UL54|Q3UL54_MOUSE Uncharacterized protein OS=Mus musculus GN=Rsl1d1 PE=2 SV=1	3	8	1	3	3	8	449120	874790	2600200	45504000
tr|Q8K350|Q8K350_MOUSE	>tr|Q8K350|Q8K350_MOUSE Teashirt zinc finger family member 2 (Fragment) OS=Mus musculus GN=Tshz2 PE=2 SV=2	1	1	0	0	1	0	0	0	0	0
tr|Q923L7|Q923L7_MOUSE	>tr|Q923L7|Q923L7_MOUSE Ear6 protein OS=Mus musculus GN=Ear6 PE=2 SV=1	1	1	0	0	0	1	0	0	0	0
tr|Q9D410|Q9D410_MOUSE	>tr|Q9D410|Q9D410_MOUSE DMRT-like family C1c1 OS=Mus musculus GN=Dmrtc1c1 PE=2 SV=1	1	1	0	0	1	0	0	0	121410000	0
