# Supplementary material for: Endogenous Mouse Dicer Is an Exclusively Cytoplasmic Protein
Source: PLoS Genet. 2016 Jun 2;12(6):e1006095. doi: 10.1371/journal.pgen.1006095 (PMC4890738; doi:10.1371/journal.pgen.1006095)
Supplement: S4 Table — (XLSX) [file pgen.1006095.s006.xlsx]

## Sheet: Sheet1
Protein IDs PMEFs, Testis and Thymus	Fasta headers	Number of proteins	Peptides	Unique peptides Dcr1 PMEFs	Unique peptides Dcr2 PMEFs	Unique peptides Dcr1 Testis	Unique peptides Dcr2 Testis	Unique peptides Dcr1 Thymus	Unique peptides Dcr2 Thymus	Unique peptides WT1 PMEFs	Unique peptides WT2 PMEFs	Unique peptides WT1 Testis	Unique peptides WT2 Testis	Unique peptides WT1 Thymus	Unique peptides WT2 Thymus	Intensity Dcr1 PMEFs	Intensity Dcr2 PMEFs	Intensity Dcr1 Testis	Intensity Dcr2 Testis	Intensity Dcr1 Thymus	Intensity Dcr2 Thymus	Intensity WT1 PMEFs	Intensity WT2 PMEFs	Intensity WT1 Testis	Intensity WT2 Testis	Intensity WT1 Thymus	Intensity WT2 Thymus
tr|F6WF36|F6WF36_MOUSE;tr|A2AJI1|A2AJI1_MOUSE;sp|A2AJI0-2|MA7D1_MOUSE;tr|A8Y5P4|A8Y5P4_MOUSE;sp|A2AJI0|MA7D1_MOUSE	>tr|F6WF36|F6WF36_MOUSE Uncharacterized protein (Fragment) OS=Mus musculus GN=Mtap7d1 PE=4 SV=1;>tr|A2AJI1|A2AJI1_MOUSE Microtubule-associated protein 7 domain containing 1 OS=Mus musculus GN=Mtap7d1 PE=4 SV=1;>sp|A2AJI0-2|MA7D1_MOUSE Isoform 2 of MAP7 dom	5	1	0	1	0	0	0	0	1	0	0	0	0	0	0	255740	0	0	0	0	0	0	0	0	0	0
sp|A3KGV1-6|ODFP2_MOUSE;tr|A3KGV9|A3KGV9_MOUSE;sp|A3KGV1|ODFP2_MOUSE;sp|A3KGV1-7|ODFP2_MOUSE;sp|A3KGV1-5|ODFP2_MOUSE;tr|A3KGW0|A3KGW0_MOUSE;sp|A3KGV1-2|ODFP2_MOUSE;sp|A3KGV1-3|ODFP2_MOUSE;sp|A3KGV1-4|ODFP2_MOUSE;tr|F6Y325|F6Y325_MOUSE	>sp|A3KGV1-6|ODFP2_MOUSE Isoform 6 of Outer dense fiber protein 2 OS=Mus musculus GN=Odf2;>tr|A3KGV9|A3KGV9_MOUSE Outer dense fiber of sperm tails 2 OS=Mus musculus GN=Odf2 PE=4 SV=1;>sp|A3KGV1|ODFP2_MOUSE Outer dense fiber protein 2 OS=Mus musculus GN=Odf	10	6	0	0	0	1	0	0	0	0	1	3	1	0	0	0	0	272220	0	0	0	0	1395700	3650500	0	0
sp|B2RQC2|UBP42_MOUSE	>sp|B2RQC2|UBP42_MOUSE Ubiquitin carboxyl-terminal hydrolase 42 OS=Mus musculus GN=Usp42 PE=2 SV=1	1	2	0	0	2	0	0	0	0	0	0	0	0	0	0	0	254590	0	0	0	0	0	0	0	0	0
sp|B2RY56-2|RBM25_MOUSE;sp|B2RY56|RBM25_MOUSE;sp|B2RY56-3|RBM25_MOUSE	>sp|B2RY56-2|RBM25_MOUSE Isoform 2 of RNA-binding protein 25 OS=Mus musculus GN=Rbm25;>sp|B2RY56|RBM25_MOUSE RNA-binding protein 25 OS=Mus musculus GN=Rbm25 PE=1 SV=1;>sp|B2RY56-3|RBM25_MOUSE Isoform 3 of RNA-binding protein 25 OS=Mus musculus GN=Rbm25	3	3	0	1	0	0	0	1	1	0	0	0	1	0	0	238600	0	0	0	846220	552660	0	0	0	1028900	0
tr|E9PZM6|E9PZM6_MOUSE;sp|D3YXK2|SAFB1_MOUSE;tr|F6X6Q7|F6X6Q7_MOUSE;tr|F6TC77|F6TC77_MOUSE;sp|Q80YR5|SAFB2_MOUSE	>tr|E9PZM6|E9PZM6_MOUSE Uncharacterized protein OS=Mus musculus GN=Safb PE=4 SV=1;>sp|D3YXK2|SAFB1_MOUSE Scaffold attachment factor B1 OS=Mus musculus GN=Safb PE=2 SV=2;>tr|F6X6Q7|F6X6Q7_MOUSE Uncharacterized protein (Fragment) OS=Mus musculus GN=Safb2 PE=	5	2	0	0	0	0	0	0	0	0	0	1	0	1	0	0	0	0	0	0	0	0	0	2009600	0	113140
sp|E9Q557|DESP_MOUSE;tr|E9PZW0|E9PZW0_MOUSE	>sp|E9Q557|DESP_MOUSE Desmoplakin OS=Mus musculus GN=Dsp PE=3 SV=1;>tr|E9PZW0|E9PZW0_MOUSE Uncharacterized protein OS=Mus musculus GN=Dsp PE=4 SV=1	2	8	1	1	0	1	1	1	5	0	3	0	2	3	210110	2884500	0	711070	600330	742890	15885000	0	7929700	0	2940300	11637000
sp|O08583-2|THOC4_MOUSE;sp|Q9JJW6-2|REFP2_MOUSE;sp|O08583|THOC4_MOUSE	>sp|O08583-2|THOC4_MOUSE Isoform 2 of THO complex subunit 4 OS=Mus musculus GN=Thoc4;>sp|Q9JJW6-2|REFP2_MOUSE Isoform 2 of RNA and export factor-binding protein 2 OS=Mus musculus GN=Refbp2;>sp|O08583|THOC4_MOUSE THO complex subunit 4 OS=Mus musculus GN=Tho	3	1	0	0	0	0	0	0	0	0	1	0	1	0	0	0	0	0	0	0	0	0	1773400	0	445350	0
tr|B1AZS9|B1AZS9_MOUSE;sp|O08807|PRDX4_MOUSE	>tr|B1AZS9|B1AZS9_MOUSE Peroxiredoxin 4 (Fragment) OS=Mus musculus GN=Prdx4 PE=4 SV=1;>sp|O08807|PRDX4_MOUSE Peroxiredoxin-4 OS=Mus musculus GN=Prdx4 PE=1 SV=1	2	1	0	1	0	0	0	0	0	1	1	0	0	0	0	0	0	0	0	0	0	34321000	65323000	0	0	0
sp|O09035|DBIL5_MOUSE	>sp|O09035|DBIL5_MOUSE Diazepam-binding inhibitor-like 5 OS=Mus musculus GN=Dbil5 PE=2 SV=1	1	1	0	0	0	0	0	0	0	0	0	1	0	0	0	0	0	0	0	0	0	0	0	4499700	0	0
tr|E9Q388|E9Q388_MOUSE;sp|O09126|SEM4D_MOUSE	>tr|E9Q388|E9Q388_MOUSE Uncharacterized protein OS=Mus musculus GN=Sema4d PE=4 SV=1;>sp|O09126|SEM4D_MOUSE Semaphorin-4D OS=Mus musculus GN=Sema4d PE=1 SV=2	2	1	0	0	0	0	0	0	1	0	1	0	0	0	0	0	0	0	0	0	14387000	0	24037000	0	0	0
tr|A2AJY7|A2AJY7_MOUSE;tr|A2AJY5|A2AJY5_MOUSE;tr|A2AJY2|A2AJY2_MOUSE;sp|O35206|COFA1_MOUSE	>tr|A2AJY7|A2AJY7_MOUSE Procollagen type XV OS=Mus musculus GN=Col15a1 PE=4 SV=1;>tr|A2AJY5|A2AJY5_MOUSE Procollagen type XV OS=Mus musculus GN=Col15a1 PE=4 SV=1;>tr|A2AJY2|A2AJY2_MOUSE Procollagen type XV OS=Mus musculus GN=Col15a1 PE=4 SV=1;>sp|O35206|CO	4	1	0	0	0	0	0	0	0	0	0	0	0	1	0	0	0	0	0	0	0	0	0	0	0	422190
sp|O35218|CPSF2_MOUSE	>sp|O35218|CPSF2_MOUSE Cleavage and polyadenylation specificity factor subunit 2 OS=Mus musculus GN=Cpsf2 PE=1 SV=1	1	2	0	0	0	1	0	0	0	0	1	0	0	0	0	0	0	0	0	0	0	0	4722200	0	0	0
sp|O35368-2|IFI3_MOUSE;sp|O35368|IFI3_MOUSE;tr|E9PUG6|E9PUG6_MOUSE;sp|O35368-3|IFI3_MOUSE;tr|E9QAN9|E9QAN9_MOUSE	>sp|O35368-2|IFI3_MOUSE Isoform 2 of Interferon-activable protein 203 OS=Mus musculus GN=Ifi203;>sp|O35368|IFI3_MOUSE Interferon-activable protein 203 OS=Mus musculus GN=Ifi203 PE=1 SV=1;>tr|E9PUG6|E9PUG6_MOUSE Uncharacterized protein OS=Mus musculus GN=If	5	1	0	0	0	0	0	0	0	0	0	0	0	1	0	0	0	0	0	0	0	0	0	0	0	165580
sp|O35658|C1QBP_MOUSE;tr|Q8R5L1|Q8R5L1_MOUSE	>sp|O35658|C1QBP_MOUSE Complement component 1 Q subcomponent-binding protein, mitochondrial OS=Mus musculus GN=C1qbp PE=1 SV=1;>tr|Q8R5L1|Q8R5L1_MOUSE Complement component 1, q subcomponent binding protein OS=Mus musculus GN=C1qbp PE=2 SV=1	2	1	0	0	0	0	0	0	0	0	1	0	0	0	0	0	0	0	0	0	0	0	0	0	0	0
tr|Q3V2F3|Q3V2F3_MOUSE;tr|Q9QYY6|Q9QYY6_MOUSE;sp|O35903|CCL25_MOUSE	>tr|Q3V2F3|Q3V2F3_MOUSE Uncharacterized protein OS=Mus musculus GN=Ccl25 PE=2 SV=1;>tr|Q9QYY6|Q9QYY6_MOUSE Chemokine (C-C motif) ligand 25 (Precursor) OS=Mus musculus GN=Ccl25 PE=2 SV=1;>sp|O35903|CCL25_MOUSE C-C motif chemokine 25 OS=Mus musculus GN=Ccl25	3	3	0	0	0	0	0	1	0	0	0	0	1	2	0	0	0	0	0	385240	0	0	0	0	250830	719970
sp|O54724|PTRF_MOUSE;tr|Q3U4N4|Q3U4N4_MOUSE;tr|Q3TER0|Q3TER0_MOUSE	>sp|O54724|PTRF_MOUSE Polymerase I and transcript release factor OS=Mus musculus GN=Ptrf PE=1 SV=1;>tr|Q3U4N4|Q3U4N4_MOUSE Uncharacterized protein OS=Mus musculus GN=Ptrf PE=2 SV=1;>tr|Q3TER0|Q3TER0_MOUSE Uncharacterized protein OS=Mus musculus GN=Ptrf PE=	3	7	0	1	0	0	0	0	0	0	2	0	0	6	0	0	0	0	0	0	0	0	0	0	0	47751000
tr|E9Q578|E9Q578_MOUSE;sp|O54833|CSK22_MOUSE	>tr|E9Q578|E9Q578_MOUSE Uncharacterized protein OS=Mus musculus GN=Csnk2a2 PE=4 SV=1;>sp|O54833|CSK22_MOUSE Casein kinase II subunit alpha OS=Mus musculus GN=Csnk2a2 PE=2 SV=1	2	1	0	0	0	0	0	0	0	0	0	1	0	0	0	0	0	0	0	0	0	0	0	1838300	0	0
tr|D3YY73|D3YY73_MOUSE;tr|D3Z2N9|D3Z2N9_MOUSE;sp|O55128|SAP18_MOUSE;tr|E9Q317|E9Q317_MOUSE	>tr|D3YY73|D3YY73_MOUSE Uncharacterized protein OS=Mus musculus GN=Sap18 PE=4 SV=1;>tr|D3Z2N9|D3Z2N9_MOUSE Uncharacterized protein OS=Mus musculus GN=Sap18 PE=4 SV=1;>sp|O55128|SAP18_MOUSE Histone deacetylase complex subunit SAP18 OS=Mus musculus GN=Sap18	4	1	0	1	0	0	0	0	0	0	0	0	0	0	0	0	0	0	0	0	0	0	0	0	0	0
sp|O70133-2|DHX9_MOUSE;tr|E9QNN1|E9QNN1_MOUSE;sp|O70133-3|DHX9_MOUSE;sp|O70133|DHX9_MOUSE	>sp|O70133-2|DHX9_MOUSE Isoform 2 of ATP-dependent RNA helicase A OS=Mus musculus GN=Dhx9;>tr|E9QNN1|E9QNN1_MOUSE Uncharacterized protein OS=Mus musculus GN=Dhx9 PE=4 SV=1;>sp|O70133-3|DHX9_MOUSE Isoform 3 of ATP-dependent RNA helicase A OS=Mus musculus GN	4	2	0	0	0	1	1	0	0	0	0	1	0	0	0	0	0	168680	196060	0	0	0	0	547760	0	0
sp|O70250|PGAM2_MOUSE;sp|Q9DBJ1|PGAM1_MOUSE	>sp|O70250|PGAM2_MOUSE Phosphoglycerate mutase 2 OS=Mus musculus GN=Pgam2 PE=1 SV=3;>sp|Q9DBJ1|PGAM1_MOUSE Phosphoglycerate mutase 1 OS=Mus musculus GN=Pgam1 PE=1 SV=3	2	1	0	1	0	0	0	0	0	0	1	0	0	0	0	2789100	0	0	0	0	0	0	115470000	0	0	0
sp|O70325-2|GPX41_MOUSE;sp|O70325|GPX41_MOUSE;tr|Q76LV0|Q76LV0_MOUSE;sp|Q91XR9|GPX42_MOUSE	>sp|O70325-2|GPX41_MOUSE Isoform Cytoplasmic of Phospholipid hydroperoxide glutathione peroxidase, mitochondrial OS=Mus musculus GN=Gpx4;>sp|O70325|GPX41_MOUSE Phospholipid hydroperoxide glutathione peroxidase, mitochondrial OS=Mus musculus GN=Gpx4 PE=1 SV	4	6	0	0	6	4	0	0	0	0	5	1	0	0	0	0	51736000	2394100	0	0	0	0	197790000	13587000	0	0
sp|O70433|FHL2_MOUSE	>sp|O70433|FHL2_MOUSE Four and a half LIM domains protein 2 OS=Mus musculus GN=Fhl2 PE=1 SV=1	1	4	1	1	0	0	0	0	3	0	0	0	0	0	245300	419390	0	0	0	0	6446500	0	0	0	0	0
tr|E0CZ34|E0CZ34_MOUSE;tr|F8WH02|F8WH02_MOUSE;tr|E0CYL6|E0CYL6_MOUSE;sp|O70435|PSA3_MOUSE	>tr|E0CZ34|E0CZ34_MOUSE Uncharacterized protein OS=Mus musculus GN=Psma3 PE=4 SV=1;>tr|F8WH02|F8WH02_MOUSE Uncharacterized protein OS=Mus musculus GN=Psma3 PE=4 SV=1;>tr|E0CYL6|E0CYL6_MOUSE Uncharacterized protein OS=Mus musculus GN=Psma3 PE=4 SV=1;>sp|O70	4	1	0	0	0	0	0	0	0	0	0	1	0	0	0	0	0	0	0	0	0	0	0	1196400	0	0
sp|O70456|1433S_MOUSE	>sp|O70456|1433S_MOUSE 14-3-3 protein sigma OS=Mus musculus GN=Sfn PE=1 SV=2	1	3	0	0	0	0	0	1	0	0	0	0	0	0	0	0	0	0	0	1442100	0	0	0	0	0	0
sp|O70560|SPR2I_MOUSE;sp|O70556|SPR2E_MOUSE;sp|O70555|SPR2D_MOUSE;sp|O70559|SPR2H_MOUSE	>sp|O70560|SPR2I_MOUSE Small proline-rich protein 2I OS=Mus musculus GN=Sprr2i PE=2 SV=1;>sp|O70556|SPR2E_MOUSE Small proline-rich protein 2E OS=Mus musculus GN=Sprr2e PE=2 SV=1;>sp|O70555|SPR2D_MOUSE Small proline-rich protein 2D OS=Mus musculus GN=Sprr2d	4	1	0	1	0	0	0	0	1	0	0	0	1	1	0	0	0	0	0	0	325970	0	0	0	73969	472580
tr|G5E8D1|G5E8D1_MOUSE;sp|O70562|SPR2K_MOUSE;sp|O70557|SPR2F_MOUSE;tr|Q9D2Q9|Q9D2Q9_MOUSE;sp|O70561|SPR2J_MOUSE	>tr|G5E8D1|G5E8D1_MOUSE Small proline-rich protein 2K OS=Mus musculus GN=Sprr2k PE=4 SV=1;>sp|O70562|SPR2K_MOUSE Small proline-rich protein 2K OS=Mus musculus GN=Sprr2k PE=2 SV=1;>sp|O70557|SPR2F_MOUSE Small proline-rich protein 2F OS=Mus musculus GN=Sprr2	5	1	0	0	0	0	1	0	0	0	0	0	0	0	0	0	0	0	0	0	0	0	0	0	0	0
sp|O88569-3|ROA2_MOUSE;sp|O88569-2|ROA2_MOUSE;tr|F6U106|F6U106_MOUSE;sp|O88569|ROA2_MOUSE	>sp|O88569-3|ROA2_MOUSE Isoform 3 of Heterogeneous nuclear ribonucleoproteins A2/B1 OS=Mus musculus GN=Hnrnpa2b1;>sp|O88569-2|ROA2_MOUSE Isoform 2 of Heterogeneous nuclear ribonucleoproteins A2/B1 OS=Mus musculus GN=Hnrnpa2b1;>tr|F6U106|F6U106_MOUSE Unchar	4	2	0	0	0	0	0	0	0	0	2	1	0	0	0	0	0	0	0	0	0	0	570250	3272100	0	0
sp|O88874|CCNK_MOUSE;tr|Q3U3M5|Q3U3M5_MOUSE	>sp|O88874|CCNK_MOUSE Cyclin-K OS=Mus musculus GN=Ccnk PE=1 SV=3;>tr|Q3U3M5|Q3U3M5_MOUSE Uncharacterized protein OS=Mus musculus GN=Ccnk PE=2 SV=1	2	1	0	0	0	0	0	0	0	1	1	0	0	0	0	0	0	0	0	0	0	272520	184620	0	0	0
tr|B2KGR2|B2KGR2_MOUSE;sp|O89112|LANC1_MOUSE	>tr|B2KGR2|B2KGR2_MOUSE LanC (Bacterial lantibiotic synthetase component C)-like 1 (Fragment) OS=Mus musculus GN=Lancl1 PE=4 SV=1;>sp|O89112|LANC1_MOUSE LanC-like protein 1 OS=Mus musculus GN=Lancl1 PE=1 SV=1	2	1	0	0	0	0	0	0	0	0	1	0	0	0	0	0	0	0	0	0	0	0	13649000	0	0	0
sp|P00342|LDHC_MOUSE;tr|D3YVR7|D3YVR7_MOUSE;tr|D3YZE4|D3YZE4_MOUSE;tr|D3Z736|D3Z736_MOUSE;tr|D3YZQ9|D3YZQ9_MOUSE;tr|Q6NXW3|Q6NXW3_MOUSE;tr|D3Z7F0|D3Z7F0_MOUSE;sp|P16125|LDHB_MOUSE	>sp|P00342|LDHC_MOUSE L-lactate dehydrogenase C chain OS=Mus musculus GN=Ldhc PE=1 SV=2;>tr|D3YVR7|D3YVR7_MOUSE L-lactate dehydrogenase OS=Mus musculus GN=Ldhc PE=3 SV=1;>tr|D3YZE4|D3YZE4_MOUSE L-lactate dehydrogenase OS=Mus musculus GN=Ldhc PE=3 SV=1	8	7	0	0	1	3	0	0	0	0	3	0	0	0	2317800	401780	5005200	2398000	0	0	0	0	18449000	0	292480	902190
sp|P01027|CO3_MOUSE;sp|P01027-2|CO3_MOUSE	>sp|P01027|CO3_MOUSE Complement C3 OS=Mus musculus GN=C3 PE=1 SV=3	2	7	3	1	0	2	1	1	4	0	4	0	3	1	1064300	123600	0	275270	109920	875510	5575900	0	2016100	0	2321700	1140200
sp|P01029|CO4B_MOUSE	>sp|P01029|CO4B_MOUSE Complement C4-B OS=Mus musculus GN=C4b PE=1 SV=3	1	1	0	0	0	0	0	0	1	0	0	0	0	0	0	0	0	0	0	0	690570	0	0	0	0	0
sp|P01592|IGJ_MOUSE;tr|E9PWK4|E9PWK4_MOUSE	>sp|P01592|IGJ_MOUSE Immunoglobulin J chain OS=Mus musculus GN=Igj PE=2 SV=4;>tr|E9PWK4|E9PWK4_MOUSE Uncharacterized protein OS=Mus musculus GN=Igj PE=4 SV=1	2	2	0	0	0	0	0	0	0	0	0	0	2	1	0	0	0	0	0	0	0	0	0	0	515440	2336900
sp|P01631|KV2A7_MOUSE;tr|F6XWB2|F6XWB2_MOUSE	>sp|P01631|KV2A7_MOUSE Ig kappa chain V-II region 26-10 OS=Mus musculus PE=1 SV=1;>tr|F6XWB2|F6XWB2_MOUSE Uncharacterized protein (Fragment) OS=Mus musculus GN=Igkv1-115 PE=4 SV=1	2	1	1	0	0	0	0	0	1	0	1	0	0	1	1921600	0	0	0	0	0	8924400	0	2443600	0	0	12376000
sp|P01633|KV5A1_MOUSE	>sp|P01633|KV5A1_MOUSE Ig kappa chain V19-17 OS=Mus musculus GN=Igk-V19-17 PE=1 SV=1	1	1	0	0	0	0	0	1	1	0	0	0	0	0	0	0	0	0	0	2270700	9132000	0	0	0	0	0
sp|P01635|KV5A3_MOUSE	>sp|P01635|KV5A3_MOUSE Ig kappa chain V-V region K2 (Fragment) OS=Mus musculus PE=1 SV=1	1	2	1	1	0	1	0	1	1	1	0	0	0	0	7085600	1041700	0	207800	0	1131500	4285600	0	0	0	0	0
sp|P01638|KV5A6_MOUSE;sp|P01637|KV5A5_MOUSE	>sp|P01638|KV5A6_MOUSE Ig kappa chain V-V region L6 (Fragment) OS=Mus musculus PE=2 SV=1;>sp|P01637|KV5A5_MOUSE Ig kappa chain V-V region T1 OS=Mus musculus PE=2 SV=1	2	2	2	1	1	1	0	1	2	0	0	0	2	1	3678400	0	0	159030	0	1124700	8689800	0	0	0	823340	2588000
sp|P01639|KV5A7_MOUSE	>sp|P01639|KV5A7_MOUSE Ig kappa chain V-V region MOPC 41 OS=Mus musculus GN=Gm5571 PE=1 SV=1	1	1	0	1	0	0	0	0	0	0	0	0	0	1	0	711440	0	0	0	0	0	0	0	0	0	5875800
sp|P01642|KV5A9_MOUSE	>sp|P01642|KV5A9_MOUSE Ig kappa chain V-V region L7 (Fragment) OS=Mus musculus GN=Gm10881 PE=1 SV=1	1	1	1	0	0	0	0	0	0	0	0	0	0	1	0	0	0	0	0	0	0	0	0	0	0	6733700
sp|P01645|KV5AC_MOUSE;sp|P01644|KV5AB_MOUSE;sp|P01646|KV5AD_MOUSE;sp|P01647|KV5AE_MOUSE;sp|P01643|KV5AA_MOUSE	>sp|P01645|KV5AC_MOUSE Ig kappa chain V-V region HP 93G7 OS=Mus musculus PE=1 SV=1;>sp|P01644|KV5AB_MOUSE Ig kappa chain V-V region HP R16.7 OS=Mus musculus PE=1 SV=1;>sp|P01646|KV5AD_MOUSE Ig kappa chain V-V region HP 123E6 OS=Mus musculus PE=1 SV=1;>sp|P	5	2	1	2	1	1	1	1	1	0	1	0	1	1	3063200	5306900	7954700	1986400	0	1828300	5097100	0	2419600	0	3829700	4760300
sp|P01649|KV5AG_MOUSE;sp|P01648|KV5AF_MOUSE	>sp|P01649|KV5AG_MOUSE Ig kappa chain V-V regions OS=Mus musculus PE=1 SV=1;>sp|P01648|KV5AF_MOUSE Ig kappa chain V-V region HP 91A3 OS=Mus musculus PE=1 SV=1	2	1	1	1	0	0	0	0	0	0	1	0	0	1	0	854140	0	0	0	0	0	0	0	0	0	755330
sp|P01656|KV3A3_MOUSE;sp|P01654|KV3A1_MOUSE;sp|P03977|KV3A4_MOUSE;sp|P01655|KV3A2_MOUSE	>sp|P01656|KV3A3_MOUSE Ig kappa chain V-III region MOPC 70 OS=Mus musculus PE=1 SV=1;>sp|P01654|KV3A1_MOUSE Ig kappa chain V-III region PC 2880/PC 1229 OS=Mus musculus PE=1 SV=1;>sp|P03977|KV3A4_MOUSE Ig kappa chain V-III region 50S10.1 OS=Mus musculus PE=	4	3	2	2	1	0	1	0	1	0	1	0	1	1	15686000	43269000	42049000	2049900	3618700	9327500	23555000	38081000	46028000	0	3111400	5986000
sp|P01660|KV3A8_MOUSE;sp|P01673|KV3AL_MOUSE;sp|P01672|KV3AK_MOUSE;sp|P01671|KV3AJ_MOUSE;sp|P01670|KV3AI_MOUSE;sp|P01669|KV3AH_MOUSE;sp|P01667|KV3AF_MOUSE;sp|P01657|KV3A5_MOUSE;sp|P01659|KV3A7_MOUSE	>sp|P01660|KV3A8_MOUSE Ig kappa chain V-III region PC 3741/TEPC 111 OS=Mus musculus PE=1 SV=1;>sp|P01673|KV3AL_MOUSE Ig kappa chain V-III region PC 2485/PC 4039 OS=Mus musculus PE=1 SV=1;>sp|P01672|KV3AK_MOUSE Ig kappa chain V-III region PC 7940 OS=Mus mus	9	2	0	0	1	0	0	0	1	0	0	0	0	1	0	0	5481900	0	0	0	3261700	0	0	0	0	1132800
sp|P01663|KV3AB_MOUSE;sp|P01662|KV3AA_MOUSE	>sp|P01663|KV3AB_MOUSE Ig kappa chain V-III region PC 4050 OS=Mus musculus PE=1 SV=1;>sp|P01662|KV3AA_MOUSE Ig kappa chain V-III region ABPC 22/PC 9245 OS=Mus musculus PE=1 SV=1	2	1	1	1	1	1	1	1	0	1	0	0	0	1	4406800	7121100	9507400	583900	1155400	3067100	0	0	0	0	0	11644000
sp|P01668|KV3AG_MOUSE;sp|P01666|KV3AE_MOUSE;sp|P01665|KV3AD_MOUSE;sp|P01664|KV3AC_MOUSE	>sp|P01668|KV3AG_MOUSE Ig kappa chain V-III region PC 7210 OS=Mus musculus PE=1 SV=1;>sp|P01666|KV3AE_MOUSE Ig kappa chain V-III region PC 7183 OS=Mus musculus PE=1 SV=1;>sp|P01665|KV3AD_MOUSE Ig kappa chain V-III region PC 7043 OS=Mus musculus PE=1 SV=1;>	4	2	0	0	0	1	1	1	1	0	0	0	1	0	0	0	0	277980	387880	2304100	6591400	0	0	0	21182000	0
sp|P01674|KV3AM_MOUSE	>sp|P01674|KV3AM_MOUSE Ig kappa chain V-III region PC 2154 OS=Mus musculus PE=1 SV=1	1	1	1	1	0	0	0	1	1	0	0	0	0	1	623310	404180	0	0	0	390420	1854400	0	0	0	0	557620
sp|P01679|KV6A5_MOUSE;sp|P01678|KV6A4_MOUSE;sp|P01677|KV6A3_MOUSE;sp|P01676|KV6A2_MOUSE;sp|P01675|KV6A1_MOUSE	>sp|P01679|KV6A5_MOUSE Ig kappa chain V-VI region J539 OS=Mus musculus PE=1 SV=1;>sp|P01678|KV6A4_MOUSE Ig kappa chain V-VI region SAPC 10 OS=Mus musculus PE=1 SV=1;>sp|P01677|KV6A3_MOUSE Ig kappa chain V-VI region TEPC 601/TEPC 191 OS=Mus musculus PE=1 SV	5	1	1	1	0	1	0	1	1	0	0	0	1	1	4376100	3450200	0	352240	0	1927100	3022200	0	0	0	3871500	6366000
sp|P01725|LV1C_MOUSE	>sp|P01725|LV1C_MOUSE Ig lambda-1 chain V region S178 OS=Mus musculus PE=1 SV=1	1	1	0	0	0	0	0	0	0	1	0	0	0	0	0	0	0	0	0	0	0	3107400	0	0	0	0
sp|P01749|HVM05_MOUSE	>sp|P01749|HVM05_MOUSE Ig heavy chain V region 3 OS=Mus musculus GN=Igh-VJ558 PE=1 SV=1	1	1	0	0	0	1	0	0	0	0	0	1	0	0	0	0	0	229010	0	0	0	0	0	1448700	0	0
sp|P01786|HVM17_MOUSE;sp|P01790|HVM21_MOUSE;sp|P01789|HVM20_MOUSE;sp|P01794|HVM25_MOUSE;sp|P01793|HVM24_MOUSE;sp|P01792|HVM23_MOUSE;sp|P01791|HVM22_MOUSE;sp|P01788|HVM19_MOUSE;sp|P01787|HVM18_MOUSE	>sp|P01786|HVM17_MOUSE Ig heavy chain V region MOPC 47A OS=Mus musculus PE=1 SV=1;>sp|P01790|HVM21_MOUSE Ig heavy chain V region M511 OS=Mus musculus PE=1 SV=1;>sp|P01789|HVM20_MOUSE Ig heavy chain V region M603 OS=Mus musculus PE=1 SV=1;>sp|P01794|HVM25_M	9	1	0	0	0	0	0	0	1	0	0	0	0	1	0	0	0	0	0	0	2888300	0	0	0	0	0
sp|P01800|HVM31_MOUSE;sp|P01799|HVM30_MOUSE;sp|P01798|HVM29_MOUSE;sp|P01797|HVM28_MOUSE;sp|P01796|HVM27_MOUSE;sp|P01802|HVM33_MOUSE;sp|P01801|HVM32_MOUSE	>sp|P01800|HVM31_MOUSE Ig heavy chain V-III region T957 OS=Mus musculus PE=1 SV=2;>sp|P01799|HVM30_MOUSE Ig heavy chain V-III region ABE-47N OS=Mus musculus PE=1 SV=1;>sp|P01798|HVM29_MOUSE Ig heavy chain V-III region E109 OS=Mus musculus PE=1 SV=1;>sp|P01	7	1	0	0	0	0	0	0	1	0	0	0	0	1	0	0	0	0	0	0	0	0	0	0	0	609080
sp|P01806|HVM36_MOUSE;sp|P01810|HVM40_MOUSE;sp|P01808|HVM38_MOUSE;sp|P01807|HVM37_MOUSE;sp|P01811|HVM41_MOUSE	>sp|P01806|HVM36_MOUSE Ig heavy chain V region 441 OS=Mus musculus PE=2 SV=1;>sp|P01810|HVM40_MOUSE Ig heavy chain V region J539 OS=Mus musculus PE=1 SV=1;>sp|P01808|HVM38_MOUSE Ig heavy chain V region T601 OS=Mus musculus PE=1 SV=1;>sp|P01807|HVM37_MOUSE	5	2	0	1	0	1	0	1	0	0	0	0	0	0	0	661770	0	454210	0	1659500	0	0	0	0	0	0
sp|P01820|HVM44_MOUSE;sp|P01819|HVM43_MOUSE	>sp|P01820|HVM44_MOUSE Ig heavy chain V region PJ14 OS=Mus musculus PE=1 SV=1;>sp|P01819|HVM43_MOUSE Ig heavy chain V region MOPC 141 OS=Mus musculus PE=4 SV=1	2	1	0	0	0	0	0	1	0	0	0	0	0	1	0	0	0	0	0	328770	0	0	0	0	0	218260
sp|P01831|THY1_MOUSE	>sp|P01831|THY1_MOUSE Thy-1 membrane glycoprotein OS=Mus musculus GN=Thy1 PE=1 SV=1	1	2	0	0	0	0	0	1	0	0	0	0	0	2	0	0	0	0	0	1035600	0	0	0	0	0	4930800
sp|P01837|IGKC_MOUSE	>sp|P01837|IGKC_MOUSE Ig kappa chain C region OS=Mus musculus PE=1 SV=1	1	8	4	5	4	4	4	4	5	4	5	5	6	5	2924100000	2345600000	1650200000	41076000	128760000	590460000	2918700000	3005200000	4327900000	815600000	3044000000	4041100000
sp|P01843|LAC1_MOUSE	>sp|P01843|LAC1_MOUSE Ig lambda-1 chain C region OS=Mus musculus PE=1 SV=1	1	3	3	2	0	0	2	1	2	0	2	1	3	2	5755300	874620	0	0	309220	880460	4520600	0	11156000	1698500	6730500	1182100
sp|P01863|GCAA_MOUSE;sp|P01865|GCAM_MOUSE;sp|P84751|HVM63_MOUSE;sp|P01864|GCAB_MOUSE;tr|F6TQW2|F6TQW2_MOUSE	>sp|P01863|GCAA_MOUSE Ig gamma-2A chain C region, A allele OS=Mus musculus GN=Ighg PE=1 SV=1;>sp|P01865|GCAM_MOUSE Ig gamma-2A chain C region, membrane-bound form OS=Mus musculus GN=Igh-1a PE=1 SV=3	5	8	4	4	2	4	2	3	5	0	5	0	4	4	46348000	33086000	16920000	1747000	1191400	13917000	57840000	0	122710000	0	35876000	74465000
sp|P01867-2|IGG2B_MOUSE;sp|P01867|IGG2B_MOUSE	>sp|P01867-2|IGG2B_MOUSE Isoform 2 of Ig gamma-2B chain C region OS=Mus musculus GN=Igh-3;>sp|P01867|IGG2B_MOUSE Ig gamma-2B chain C region OS=Mus musculus GN=Igh-3 PE=1 SV=3	2	8	5	3	2	1	1	1	1	0	3	0	1	1	11553000	1813500	19000000	140990	1011500	1150500	2531600	0	16263000	0	5250800	6928000
sp|P01868|IGHG1_MOUSE;sp|P01869|IGH1M_MOUSE	>sp|P01868|IGHG1_MOUSE Ig gamma-1 chain C region secreted form OS=Mus musculus GN=Ighg1 PE=1 SV=1;>sp|P01869|IGH1M_MOUSE Ig gamma-1 chain C region, membrane-bound form OS=Mus musculus GN=Ighg1 PE=1 SV=2	2	12	8	8	5	7	7	7	8	9	8	7	8	10	1864100000	194040000	1499300000	108560000	148090000	665290000	1143900000	2693800000	818270000	2736400000	1219200000	1093700000
sp|P01872|IGHM_MOUSE;sp|P01873|MUCM_MOUSE	>sp|P01872|IGHM_MOUSE Ig mu chain C region secreted form OS=Mus musculus GN=Igh-6 PE=1 SV=2;>sp|P01873|MUCM_MOUSE Ig mu chain C region membrane-bound form OS=Mus musculus GN=Igh-6 PE=2 SV=3	2	12	0	0	1	3	3	4	0	0	4	0	10	8	0	0	3249200	990560	4910700	25478000	0	0	18120000	0	183590000	431070000
tr|F8VQJ3|F8VQJ3_MOUSE;sp|P02468|LAMC1_MOUSE	>tr|F8VQJ3|F8VQJ3_MOUSE Uncharacterized protein OS=Mus musculus GN=Lamc1 PE=4 SV=1;>sp|P02468|LAMC1_MOUSE Laminin subunit gamma-1 OS=Mus musculus GN=Lamc1 PE=1 SV=2	2	2	0	0	0	0	0	0	0	0	0	0	0	2	0	0	0	0	0	0	0	0	0	0	0	0
sp|P02469|LAMB1_MOUSE;tr|E9QN70|E9QN70_MOUSE;tr|Q3TNZ8|Q3TNZ8_MOUSE;tr|E9PZF8|E9PZF8_MOUSE;tr|E9PYT5|E9PYT5_MOUSE	>sp|P02469|LAMB1_MOUSE Laminin subunit beta-1 OS=Mus musculus GN=Lamb1 PE=1 SV=3;>tr|E9QN70|E9QN70_MOUSE Uncharacterized protein OS=Mus musculus GN=Lamb1 PE=4 SV=1;>tr|Q3TNZ8|Q3TNZ8_MOUSE Uncharacterized protein (Fragment) OS=Mus musculus GN=Lamb1 PE=2 SV=	5	2	0	0	0	0	0	0	0	0	0	0	0	2	0	0	0	0	0	0	0	0	0	0	0	647780
sp|P03987-2|IGHG3_MOUSE;sp|P03987|IGHG3_MOUSE	>sp|P03987-2|IGHG3_MOUSE Isoform 2 of Ig gamma-3 chain C region OS=Mus musculus;>sp|P03987|IGHG3_MOUSE Ig gamma-3 chain C region OS=Mus musculus PE=1 SV=2	2	7	4	5	3	3	2	4	3	1	1	0	3	2	20341000	29395000	33116000	1869800	1889500	8575600	20503000	10525000	2438500	0	9013600	9046100
sp|P04945|KV6AB_MOUSE	>sp|P04945|KV6AB_MOUSE Ig kappa chain V-VI region NQ2-6.1 OS=Mus musculus PE=2 SV=1	1	1	1	1	0	1	1	0	1	0	0	0	0	0	2468300	2848100	0	331860	435120	0	5021100	0	0	0	0	0
sp|P05214|TBA3_MOUSE	>sp|P05214|TBA3_MOUSE Tubulin alpha-3 chain OS=Mus musculus GN=Tuba3a PE=1 SV=1	1	10	0	0	1	1	0	0	0	0	1	1	0	0	0	0	25594000	3654400	0	0	0	0	73847000	114130000	0	0
sp|P06330|HVM51_MOUSE;sp|P01757|HVM13_MOUSE;sp|P01756|HVM12_MOUSE	>sp|P06330|HVM51_MOUSE Ig heavy chain V region AC38 205.12 OS=Mus musculus PE=1 SV=1;>sp|P01757|HVM13_MOUSE Ig heavy chain V region J558 OS=Mus musculus PE=1 SV=1;>sp|P01756|HVM12_MOUSE Ig heavy chain V region MOPC 104E OS=Mus musculus PE=1 SV=1	3	3	2	2	1	1	2	3	1	1	2	1	2	2	13932000	8561500	19157000	1382000	4511500	19384000	22017000	26199000	24297000	34610000	29151000	26586000
tr|B0V2N7|B0V2N7_MOUSE;sp|P07356|ANXA2_MOUSE;tr|B0V2N8|B0V2N8_MOUSE;tr|B0V2N5|B0V2N5_MOUSE	>tr|B0V2N7|B0V2N7_MOUSE Annexin A2 (Fragment) OS=Mus musculus GN=Anxa2 PE=3 SV=1;>sp|P07356|ANXA2_MOUSE Annexin A2 OS=Mus musculus GN=Anxa2 PE=1 SV=2;>tr|B0V2N8|B0V2N8_MOUSE Annexin A2 (Fragment) OS=Mus musculus GN=Anxa2 PE=3 SV=1;>tr|B0V2N5|B0V2N5_MOUSE A	4	5	0	3	0	4	1	1	4	0	2	0	0	2	0	1103100	0	773660	83596	816490	8097600	0	978890	0	0	1552200
sp|P07724|ALBU_MOUSE	>sp|P07724|ALBU_MOUSE Serum albumin OS=Mus musculus GN=Alb PE=1 SV=3	1	6	1	1	1	0	0	1	1	0	1	1	1	3	0	1101600	1376400	0	0	496360	1175800	0	308270	1204700	231970	388520
sp|Q00896|A1AT3_MOUSE;sp|P07758|A1AT1_MOUSE;sp|Q00897|A1AT4_MOUSE;sp|P22599|A1AT2_MOUSE;sp|Q00898|A1AT5_MOUSE	>sp|Q00896|A1AT3_MOUSE Alpha-1-antitrypsin 1-3 OS=Mus musculus GN=Serpina1c PE=1 SV=2;>sp|P07758|A1AT1_MOUSE Alpha-1-antitrypsin 1-1 OS=Mus musculus GN=Serpina1a PE=1 SV=4;>sp|Q00897|A1AT4_MOUSE Alpha-1-antitrypsin 1-4 OS=Mus musculus GN=Serpina1d PE=2 SV=	5	5	3	3	0	1	1	0	2	0	3	0	2	1	5979300	3498700	0	280480	493170	0	7475700	0	6823100	0	1938300	3219900
sp|P07759|SPA3K_MOUSE;tr|E9Q499|E9Q499_MOUSE;tr|Q4V9W0|Q4V9W0_MOUSE;tr|F2Z405|F2Z405_MOUSE;tr|E9Q3C6|E9Q3C6_MOUSE;sp|P29621|SPA3C_MOUSE;tr|G3X8T9|G3X8T9_MOUSE;sp|Q91WP6|SPA3N_MOUSE;sp|Q03734|SPA3M_MOUSE;sp|Q5I2A0|SPA3G_MOUSE;sp|Q80X76|SPA3F_MOUSE	>sp|P07759|SPA3K_MOUSE Serine protease inhibitor A3K OS=Mus musculus GN=Serpina3k PE=1 SV=2	11	8	3	5	1	4	1	1	3	0	2	0	2	2	5295200	5533700	2588400	1508700	1025000	1324400	8908900	0	9664500	0	1508100	4584800
sp|P08113|ENPL_MOUSE	>sp|P08113|ENPL_MOUSE Endoplasmin OS=Mus musculus GN=Hsp90b1 PE=1 SV=2	1	2	0	0	0	0	1	0	0	0	0	0	0	0	0	0	0	0	130040	0	0	0	0	0	0	0
sp|P08226|APOE_MOUSE	>sp|P08226|APOE_MOUSE Apolipoprotein E OS=Mus musculus GN=Apoe PE=1 SV=2	1	1	0	0	1	0	0	0	0	1	0	0	0	0	0	0	211160	0	0	0	0	669410	0	0	0	0
tr|E9Q9J0|E9Q9J0_MOUSE;sp|P62984|RL40_MOUSE;tr|E9Q0Z8|E9Q0Z8_MOUSE;sp|P62983|RS27A_MOUSE;tr|E9Q4P0|E9Q4P0_MOUSE;tr|E9Q5F6|E9Q5F6_MOUSE;tr|E9QNP0|E9QNP0_MOUSE;tr|Q5SX22|Q5SX22_MOUSE;sp|P0CG49|UBB_MOUSE;tr|Q922Z8|Q922Z8_MOUSE;tr|Q8VC46|Q8VC46_MOUSE;sp|P0CG50|UBC_MOUSE;tr|F6X7C4|F6X7C4_MOUSE;tr|D3YYZ2|D3YYZ2_MOUSE	>tr|E9Q9J0|E9Q9J0_MOUSE Uncharacterized protein OS=Mus musculus GN=Uba52 PE=4 SV=1;>sp|P62984|RL40_MOUSE Ubiquitin-60S ribosomal protein L40 OS=Mus musculus GN=Uba52 PE=1 SV=2;>tr|E9Q0Z8|E9Q0Z8_MOUSE Uncharacterized protein OS=Mus musculus GN=Ubb PE=4 SV=1	14	4	3	2	1	1	3	3	3	0	3	1	3	2	15643000	11013000	5742300	2083800	12698000	48964000	24716000	0	58116000	5059100	14526000	40614000
sp|P10107|ANXA1_MOUSE;tr|E9QA30|E9QA30_MOUSE	>sp|P10107|ANXA1_MOUSE Annexin A1 OS=Mus musculus GN=Anxa1 PE=1 SV=2;>tr|E9QA30|E9QA30_MOUSE Uncharacterized protein OS=Mus musculus GN=Anxa1 PE=3 SV=1	2	1	0	0	0	0	0	0	0	0	0	0	0	1	0	0	0	0	0	0	0	0	0	0	0	0
sp|P10126|EF1A1_MOUSE;sp|P62631|EF1A2_MOUSE;tr|B7ZBW3|B7ZBW3_MOUSE;tr|D3Z3I8|D3Z3I8_MOUSE;tr|D3YZ68|D3YZ68_MOUSE	>sp|P10126|EF1A1_MOUSE Elongation factor 1-alpha 1 OS=Mus musculus GN=Eef1a1 PE=1 SV=3;>sp|P62631|EF1A2_MOUSE Elongation factor 1-alpha 2 OS=Mus musculus GN=Eef1a2 PE=1 SV=1;>tr|B7ZBW3|B7ZBW3_MOUSE Elongation factor 1-alpha OS=Mus musculus GN=Eef1a2 PE=3 S	5	9	0	3	2	1	0	1	2	2	7	3	2	2	0	9530100	14836000	788690	0	951420	8552200	113010000	296120000	96202000	3341000	3348500
sp|P10493|NID1_MOUSE	>sp|P10493|NID1_MOUSE Nidogen-1 OS=Mus musculus GN=Nid1 PE=1 SV=2	1	2	0	0	0	0	0	0	0	0	0	0	0	2	0	0	0	0	0	0	0	0	0	0	0	161550
sp|P10639|THIO_MOUSE	>sp|P10639|THIO_MOUSE Thioredoxin OS=Mus musculus GN=Txn PE=1 SV=3	1	3	0	1	0	0	0	0	0	0	1	0	1	1	0	0	0	0	0	0	0	0	284070	0	1066800	369620
sp|Q8CGP2|H2B1P_MOUSE;sp|Q8CGP1|H2B1K_MOUSE;sp|Q64475|H2B1B_MOUSE;sp|P10853|H2B1F_MOUSE;tr|Q8CBB6|Q8CBB6_MOUSE;tr|Q921L4|Q921L4_MOUSE;sp|Q8CGP2-2|H2B1P_MOUSE;sp|Q9D2U9|H2B3A_MOUSE;sp|Q8CGP0|H2B3B_MOUSE	>sp|Q8CGP2|H2B1P_MOUSE Histone H2B type 1-P OS=Mus musculus GN=Hist1h2bp PE=1 SV=3;>sp|Q8CGP1|H2B1K_MOUSE Histone H2B type 1-K OS=Mus musculus GN=Hist1h2bk PE=1 SV=3;>sp|Q64475|H2B1B_MOUSE Histone H2B type 1-B OS=Mus musculus GN=Hist1h2bb PE=1 SV=3;>sp|P10	9	6	0	0	0	0	0	0	0	0	0	0	0	0	2057500	2946000	70202000	0	175040000	741580000	7755100	0	81759000	248130000	9381700	328480000
sp|P10922|H10_MOUSE	>sp|P10922|H10_MOUSE Histone H1.0 OS=Mus musculus GN=H1f0 PE=2 SV=4	1	3	0	0	1	0	1	1	0	0	0	0	0	1	0	0	878340	0	380040	572960	0	0	0	0	0	0
sp|P11031|TCP4_MOUSE	>sp|P11031|TCP4_MOUSE Activated RNA polymerase II transcriptional coactivator p15 OS=Mus musculus GN=Sub1 PE=1 SV=3	1	4	3	3	3	2	1	4	2	0	3	1	4	4	32086000	8806600	13289000	2676300	1688500	32147000	33962000	0	66344000	0	70538000	139230000
sp|P11032-2|GRAA_MOUSE;sp|P11032|GRAA_MOUSE	>sp|P11032-2|GRAA_MOUSE Isoform HF2 of Granzyme A OS=Mus musculus GN=Gzma;>sp|P11032|GRAA_MOUSE Granzyme A OS=Mus musculus GN=Gzma PE=1 SV=2	2	3	0	0	0	0	0	0	0	0	0	0	2	3	0	0	0	0	0	0	0	0	0	0	2850600	17163000
sp|P11087|CO1A1_MOUSE	>sp|P11087|CO1A1_MOUSE Collagen alpha-1(I) chain OS=Mus musculus GN=Col1a1 PE=1 SV=4	1	1	0	1	0	0	0	0	0	0	0	0	0	0	0	194070	0	0	0	0	0	0	0	0	0	0
tr|Q91XK4|Q91XK4_MOUSE;sp|P11378|STP2_MOUSE	>tr|Q91XK4|Q91XK4_MOUSE Nuclear transition protein 2 OS=Mus musculus GN=Tnp2 PE=2 SV=1;>sp|P11378|STP2_MOUSE Nuclear transition protein 2 OS=Mus musculus GN=Tnp2 PE=2 SV=2	2	1	0	0	1	1	0	0	0	0	1	0	0	0	0	0	63493000	1733300	0	0	0	0	5676000	0	0	0
sp|P11499|HS90B_MOUSE;sp|P07901|HS90A_MOUSE;tr|E9Q3D6|E9Q3D6_MOUSE;tr|B7ZC50|B7ZC50_MOUSE;tr|D3Z1R1|D3Z1R1_MOUSE;tr|E9PX27|E9PX27_MOUSE	>sp|P11499|HS90B_MOUSE Heat shock protein HSP 90-beta OS=Mus musculus GN=Hsp90ab1 PE=1 SV=3;>sp|P07901|HS90A_MOUSE Heat shock protein HSP 90-alpha OS=Mus musculus GN=Hsp90aa1 PE=1 SV=4	6	6	0	2	0	2	0	1	3	1	0	0	0	1	0	4599100	0	706880	0	1470400	5889200	19737000	4410300	0	0	3944000
sp|P12025|MK_MOUSE;tr|Q2LEK5|Q2LEK5_MOUSE	>sp|P12025|MK_MOUSE Midkine OS=Mus musculus GN=Mdk PE=2 SV=2;>tr|Q2LEK5|Q2LEK5_MOUSE Embryonic-specific truncated midkine C OS=Mus musculus GN=Mdk PE=2 SV=1	2	2	1	1	0	0	0	1	0	0	0	0	0	1	272890	146990	0	0	0	292880	0	0	0	0	0	0
tr|D3Z3R0|D3Z3R0_MOUSE;tr|D3YXT4|D3YXT4_MOUSE;tr|D3YVE6|D3YVE6_MOUSE;tr|D3YU93|D3YU93_MOUSE;sp|P12970|RL7A_MOUSE;tr|F6U2H0|F6U2H0_MOUSE;tr|F6TJZ4|F6TJZ4_MOUSE;tr|F6YI27|F6YI27_MOUSE;tr|F6SSI5|F6SSI5_MOUSE;tr|F6ZVW4|F6ZVW4_MOUSE;tr|F6TIC7|F6TIC7_MOUSE	>tr|D3Z3R0|D3Z3R0_MOUSE Uncharacterized protein OS=Mus musculus GN=Gm16477 PE=4 SV=1;>tr|D3YXT4|D3YXT4_MOUSE Uncharacterized protein OS=Mus musculus GN=Gm5619 PE=4 SV=1;>tr|D3YVE6|D3YVE6_MOUSE MCG18601 OS=Mus musculus GN=Rpl7a-ps10 PE=4 SV=1;>tr|D3YU93|D3Y	11	2	0	0	0	0	0	0	0	0	0	0	0	2	0	0	0	0	0	0	0	0	0	0	0	3107300
tr|Q3U793|Q3U793_MOUSE;sp|P14106|C1QB_MOUSE	>tr|Q3U793|Q3U793_MOUSE Complement component 1, q subcomponent, beta polypeptide OS=Mus musculus GN=C1qb PE=2 SV=1;>sp|P14106|C1QB_MOUSE Complement C1q subcomponent subunit B OS=Mus musculus GN=C1qb PE=1 SV=1	2	7	5	4	2	3	4	4	3	1	4	2	6	7	17436000	52415000	26479000	3057900	18166000	170650000	57462000	107410000	276420000	199420000	1094800000	1190800000
sp|P14131|RS16_MOUSE	>sp|P14131|RS16_MOUSE 40S ribosomal protein S16 OS=Mus musculus GN=Rps16 PE=2 SV=4	1	1	0	0	1	0	0	0	0	0	0	0	0	0	0	0	2227300	0	0	0	0	0	0	0	0	0
sp|P14206|RSSA_MOUSE;tr|D3YTT7|D3YTT7_MOUSE	>sp|P14206|RSSA_MOUSE 40S ribosomal protein SA OS=Mus musculus GN=Rpsa PE=1 SV=4;>tr|D3YTT7|D3YTT7_MOUSE MCG2650 OS=Mus musculus GN=Rpsa-ps10 PE=3 SV=1	2	4	2	1	1	1	1	1	1	0	0	0	1	1	2730100	2153500	0	122710	0	911160	3033400	0	0	0	0	5586700
sp|P14733|LMNB1_MOUSE	>sp|P14733|LMNB1_MOUSE Lamin-B1 OS=Mus musculus GN=Lmnb1 PE=1 SV=3	1	10	0	0	1	0	5	8	0	0	2	1	0	5	0	0	202200	0	3383800	18935000	0	0	563050	595180	0	8839400
sp|P14869|RLA0_MOUSE;tr|E9Q070|E9Q070_MOUSE;tr|D3YVM5|D3YVM5_MOUSE	>sp|P14869|RLA0_MOUSE 60S acidic ribosomal protein P0 OS=Mus musculus GN=Rplp0 PE=1 SV=3;>tr|E9Q070|E9Q070_MOUSE Uncharacterized protein OS=Mus musculus GN=Gm8730 PE=3 SV=1;>tr|D3YVM5|D3YVM5_MOUSE Uncharacterized protein OS=Mus musculus GN=Rplp0 PE=3 SV=1	3	5	0	3	1	1	0	0	2	0	1	1	0	0	0	2801100	1967200	368620	0	0	0	0	1081900	9841200	0	0
sp|P15265|MCSP_MOUSE	>sp|P15265|MCSP_MOUSE Sperm mitochondrial-associated cysteine-rich protein OS=Mus musculus GN=Smcp PE=2 SV=4	1	2	0	0	1	0	0	0	0	0	2	0	0	0	0	0	654850	0	0	0	0	0	302380	0	0	0
sp|P15864|H12_MOUSE	>sp|P15864|H12_MOUSE Histone H1.2 OS=Mus musculus GN=Hist1h1c PE=1 SV=2	1	11	0	0	2	0	4	4	0	0	0	1	3	2	244940	207580	136990000	3235800	42097000	241310000	0	0	15454000	2200800	53558000	123430000
sp|P16045|LEG1_MOUSE	>sp|P16045|LEG1_MOUSE Galectin-1 OS=Mus musculus GN=Lgals1 PE=1 SV=3	1	2	1	1	0	0	0	0	1	0	0	0	0	0	3048300	1031000	0	0	0	0	2538200	0	0	0	0	0
sp|P16546|SPTA2_MOUSE;tr|A3KGU7|A3KGU7_MOUSE;sp|P16546-2|SPTA2_MOUSE;tr|A3KGU5|A3KGU5_MOUSE;tr|E9Q447|E9Q447_MOUSE;tr|A3KGU4|A3KGU4_MOUSE	>sp|P16546|SPTA2_MOUSE Spectrin alpha chain, brain OS=Mus musculus GN=Sptan1 PE=1 SV=4;>tr|A3KGU7|A3KGU7_MOUSE Spectrin alpha 2 OS=Mus musculus GN=Spna2 PE=4 SV=1;>sp|P16546-2|SPTA2_MOUSE Isoform 2 of Spectrin alpha chain, brain OS=Mus musculus GN=Sptan1;>	6	6	0	0	0	0	0	0	0	0	0	0	0	6	0	0	0	0	0	0	0	0	0	0	0	5028500
sp|P16627|HS71L_MOUSE	>sp|P16627|HS71L_MOUSE Heat shock 70 kDa protein 1-like OS=Mus musculus GN=Hspa1l PE=2 SV=4	1	7	0	0	0	0	0	0	0	0	1	1	0	0	0	0	0	0	0	0	0	0	1562900	1721600	0	0
tr|F6ZQM8|F6ZQM8_MOUSE;tr|E9PX42|E9PX42_MOUSE;sp|P16858|G3P_MOUSE;tr|E9PZH9|E9PZH9_MOUSE;tr|E9QAC7|E9QAC7_MOUSE;tr|E9PX72|E9PX72_MOUSE;tr|E9Q5U3|E9Q5U3_MOUSE;tr|E9Q1S8|E9Q1S8_MOUSE;tr|E9Q0E3|E9Q0E3_MOUSE;tr|E9Q9E5|E9Q9E5_MOUSE;tr|D3YU05|D3YU05_MOUSE;tr|F8WJL5|F8WJL5_MOUSE;tr|E9PZL2|E9PZL2_MOUSE;tr|E9PYX4|E9PYX4_MOUSE;tr|D3YYI5|D3YYI5_MOUSE;tr|E9PXL6|E9PXL6_MOUSE;tr|D3YUV0|D3YUV0_MOUSE;tr|D3YV03|D…	>tr|F6ZQM8|F6ZQM8_MOUSE Glyceraldehyde-3-phosphate dehydrogenase (Fragment) OS=Mus musculus GN=Gm3222 PE=3 SV=1;>tr|E9PX42|E9PX42_MOUSE Glyceraldehyde-3-phosphate dehydrogenase OS=Mus musculus GN=Gm2606 PE=3 SV=1;>sp|P16858|G3P_MOUSE Glyceraldehyde-3-phosp	25	7	0	1	1	2	0	0	1	1	1	0	1	2	0	554550	39393000	2246600	0	0	5632900	123610000	27768000	0	4631600	7590000
sp|P17156|HSP72_MOUSE	>sp|P17156|HSP72_MOUSE Heat shock-related 70 kDa protein 2 OS=Mus musculus GN=Hspa2 PE=1 SV=2	1	18	0	0	7	5	0	0	0	0	6	3	0	0	14545000	17744000	140380000	11013000	1011600	9859800	19974000	0	160440000	18297000	2088700	29864000
sp|P17182|ENOA_MOUSE;tr|Q6PHC1|Q6PHC1_MOUSE;tr|B1ARR6|B1ARR6_MOUSE;tr|B1ARR7|B1ARR7_MOUSE;tr|D3YVD3|D3YVD3_MOUSE;tr|D3Z2S4|D3Z2S4_MOUSE;tr|B0QZL1|B0QZL1_MOUSE;tr|D3Z6E4|D3Z6E4_MOUSE;sp|P17183|ENOG_MOUSE;tr|Q5SX61|Q5SX61_MOUSE;tr|Q5SX60|Q5SX60_MOUSE;tr|Q5SX59|Q5SX59_MOUSE;sp|P21550|ENOB_MOUSE	>sp|P17182|ENOA_MOUSE Alpha-enolase OS=Mus musculus GN=Eno1 PE=1 SV=3;>tr|Q6PHC1|Q6PHC1_MOUSE Enolase OS=Mus musculus GN=Eno1 PE=2 SV=1	13	5	2	1	0	0	2	1	2	0	0	0	0	2	1719000	2352500	0	0	810470	611660	1295600	0	0	0	0	4180400
tr|G3UXZ8|G3UXZ8_MOUSE;tr|G3UZ01|G3UZ01_MOUSE;tr|Q8CB58|Q8CB58_MOUSE;sp|Q8BHD7-2|ROD1_MOUSE;sp|Q8BHD7|ROD1_MOUSE;sp|P17225|PTBP1_MOUSE;tr|E9Q4L8|E9Q4L8_MOUSE;tr|Q8BGJ5|Q8BGJ5_MOUSE;tr|G3UXA6|G3UXA6_MOUSE;tr|Q922I7|Q922I7_MOUSE	>tr|G3UXZ8|G3UXZ8_MOUSE Uncharacterized protein (Fragment) OS=Mus musculus GN=Rod1 PE=4 SV=1;>tr|G3UZ01|G3UZ01_MOUSE Uncharacterized protein OS=Mus musculus GN=Rod1 PE=4 SV=1;>tr|Q8CB58|Q8CB58_MOUSE MCG13402, isoform CRA_d OS=Mus musculus GN=Ptbp1 PE=2 SV=	10	1	0	0	0	0	0	0	0	0	1	0	0	0	0	0	0	0	0	0	0	0	115990	0	0	0
tr|E9Q1E3|E9Q1E3_MOUSE;sp|P17742|PPIA_MOUSE	>tr|E9Q1E3|E9Q1E3_MOUSE Peptidyl-prolyl cis-trans isomerase OS=Mus musculus GN=Gm9234 PE=3 SV=1;>sp|P17742|PPIA_MOUSE Peptidyl-prolyl cis-trans isomerase A OS=Mus musculus GN=Ppia PE=1 SV=2	2	1	0	0	0	0	0	0	0	1	0	0	0	0	0	0	0	0	0	0	0	530960	0	0	0	0
sp|P17751|TPIS_MOUSE	>sp|P17751|TPIS_MOUSE Triosephosphate isomerase OS=Mus musculus GN=Tpi1 PE=1 SV=4	1	2	1	0	0	0	0	0	0	0	0	0	0	2	190180	0	0	0	0	0	0	0	0	0	0	0
sp|Q61696|HS71A_MOUSE;sp|P17879|HS71B_MOUSE	>sp|Q61696|HS71A_MOUSE Heat shock 70 kDa protein 1A OS=Mus musculus GN=Hspa1a PE=1 SV=2;>sp|P17879|HS71B_MOUSE Heat shock 70 kDa protein 1B OS=Mus musculus GN=Hspa1b PE=1 SV=3	2	6	0	1	0	1	1	0	0	1	2	0	0	0	0	4043900	0	331560	259000	0	0	88900000	167010000	0	0	0
sp|P17897|LYZ1_MOUSE	>sp|P17897|LYZ1_MOUSE Lysozyme C-1 OS=Mus musculus GN=Lyz1 PE=1 SV=1	1	1	0	1	0	0	1	0	1	0	0	0	0	0	0	4570800	0	0	830360	0	3723500	0	0	0	0	0
tr|F6Y6L6|F6Y6L6_MOUSE;sp|P18242|CATD_MOUSE;tr|Q8C243|Q8C243_MOUSE;tr|F8WIR1|F8WIR1_MOUSE	>tr|F6Y6L6|F6Y6L6_MOUSE Uncharacterized protein (Fragment) OS=Mus musculus GN=Ctsd PE=3 SV=1;>sp|P18242|CATD_MOUSE Cathepsin D OS=Mus musculus GN=Ctsd PE=1 SV=1;>tr|Q8C243|Q8C243_MOUSE Uncharacterized protein OS=Mus musculus GN=Ctsd PE=2 SV=1;>tr|F8WIR1|F8	4	2	0	0	0	2	0	0	0	0	1	0	0	0	0	0	0	1226500	0	0	0	0	607290	0	0	0
sp|P18525|HVM54_MOUSE	>sp|P18525|HVM54_MOUSE Ig heavy chain V region 5-84 OS=Mus musculus PE=1 SV=1	1	2	1	1	0	0	0	0	1	0	0	0	1	1	277000	0	0	0	0	737060	2585700	0	0	0	280650	1496300
sp|P18526|HVM55_MOUSE;sp|P18527|HVM56_MOUSE;sp|P18529|HVM58_MOUSE;sp|P01783|HVM16_MOUSE	>sp|P18526|HVM55_MOUSE Ig heavy chain V region 345 OS=Mus musculus PE=4 SV=1;>sp|P18527|HVM56_MOUSE Ig heavy chain V region 914 OS=Mus musculus PE=1 SV=1;>sp|P18529|HVM58_MOUSE Ig heavy chain V region 5-76 OS=Mus musculus PE=1 SV=1;>sp|P01783|HVM16_MOUSE I	4	2	0	0	0	0	0	0	0	0	0	0	0	0	725250	0	0	0	0	0	0	0	0	0	0	0
sp|P18528|HVM57_MOUSE	>sp|P18528|HVM57_MOUSE Ig heavy chain V region 6.96 OS=Mus musculus PE=4 SV=1	1	2	0	0	0	1	0	0	0	0	0	0	0	0	0	0	0	344590	0	0	0	0	0	0	0	0
sp|P18531|HVM60_MOUSE	>sp|P18531|HVM60_MOUSE Ig heavy chain V region M315 OS=Mus musculus PE=1 SV=1	1	1	0	0	0	0	0	1	1	0	1	0	1	0	0	0	0	0	0	324110	1839800	0	344260	0	281960	0
tr|E9Q1T2|E9Q1T2_MOUSE;sp|P18760|COF1_MOUSE;tr|F8WGL3|F8WGL3_MOUSE	>tr|E9Q1T2|E9Q1T2_MOUSE Uncharacterized protein OS=Mus musculus GN=Gm6180 PE=4 SV=1;>sp|P18760|COF1_MOUSE Cofilin-1 OS=Mus musculus GN=Cfl1 PE=1 SV=3;>tr|F8WGL3|F8WGL3_MOUSE Uncharacterized protein OS=Mus musculus GN=Cfl1 PE=4 SV=1	3	2	1	1	1	0	0	0	1	0	0	0	0	0	248280	2091300	341650	0	0	0	299810	0	0	0	0	0
sp|P20029|GRP78_MOUSE	>sp|P20029|GRP78_MOUSE 78 kDa glucose-regulated protein OS=Mus musculus GN=Hspa5 PE=1 SV=3	1	14	9	4	3	3	0	0	7	0	5	1	0	1	21703000	8115000	12879000	1530900	0	0	23614000	0	10623000	4271300	0	689440
sp|P20152|VIME_MOUSE;tr|E9PZV5|E9PZV5_MOUSE;tr|A2AKJ2|A2AKJ2_MOUSE;sp|P31001|DESM_MOUSE;sp|P15331-3|PERI_MOUSE;tr|G5E846|G5E846_MOUSE;sp|P15331|PERI_MOUSE;tr|G3X981|G3X981_MOUSE;sp|P15331-2|PERI_MOUSE;sp|P03995-2|GFAP_MOUSE;sp|P03995|GFAP_MOUSE;tr|D3YZ35|D3YZ35_MOUSE;sp|P46660|AINX_MOUSE;sp|P08551|NFL_MOUSE;sp|P08553|NFM_MOUSE	>sp|P20152|VIME_MOUSE Vimentin OS=Mus musculus GN=Vim PE=1 SV=3;>tr|E9PZV5|E9PZV5_MOUSE Uncharacterized protein OS=Mus musculus GN=Vim PE=3 SV=1	15	32	13	25	3	6	2	3	12	0	7	0	1	22	31359000	138640000	9766800	2760200	751710	2160900	47554000	0	15546000	0	0	273230000
sp|P21619|LMNB2_MOUSE	>sp|P21619|LMNB2_MOUSE Lamin-B2 OS=Mus musculus GN=Lmnb2 PE=1 SV=2	1	1	0	0	0	0	0	0	0	0	0	0	0	1	0	0	0	0	0	0	0	0	0	0	0	1164100
sp|P21981|TGM2_MOUSE;tr|G3UXE8|G3UXE8_MOUSE	>sp|P21981|TGM2_MOUSE Protein-glutamine gamma-glutamyltransferase 2 OS=Mus musculus GN=Tgm2 PE=1 SV=4	2	8	0	0	1	5	0	0	0	0	6	1	2	4	0	0	8520100	1702300	0	0	0	0	9132900	2336100	807740	8676100
sp|Q8CGP6|H2A1H_MOUSE;tr|Q8CGP4|Q8CGP4_MOUSE;sp|Q8R1M2|H2AJ_MOUSE;sp|Q8CGP7|H2A1K_MOUSE;sp|Q8CGP5|H2A1F_MOUSE;sp|Q8BFU2|H2A3_MOUSE;sp|P22752|H2A1_MOUSE;sp|Q64522|H2A2B_MOUSE;tr|G3UWL7|G3UWL7_MOUSE	>sp|Q8CGP6|H2A1H_MOUSE Histone H2A type 1-H OS=Mus musculus GN=Hist1h2ah PE=1 SV=3;>tr|Q8CGP4|Q8CGP4_MOUSE Histone H2A OS=Mus musculus GN=Hist1h2aa PE=2 SV=1;>sp|Q8R1M2|H2AJ_MOUSE Histone H2A.J OS=Mus musculus GN=H2afj PE=2 SV=1;>sp|Q8CGP7|H2A1K_MOUSE Hist	9	5	0	0	0	0	1	1	0	0	0	0	0	0	0	0	0	0	1351700	28047000	0	0	0	0	0	0
sp|P23506|PIMT_MOUSE;sp|P23506-2|PIMT_MOUSE;tr|F7D432|F7D432_MOUSE;tr|E9PWE0|E9PWE0_MOUSE;tr|E0CYV0|E0CYV0_MOUSE;tr|F6V9F1|F6V9F1_MOUSE	>sp|P23506|PIMT_MOUSE Protein-L-isoaspartate(D-aspartate) O-methyltransferase OS=Mus musculus GN=Pcmt1 PE=1 SV=3;>sp|P23506-2|PIMT_MOUSE Isoform 2 of Protein-L-isoaspartate(D-aspartate) O-methyltransferase OS=Mus musculus GN=Pcmt1;>tr|F7D432|F7D432_MOUSE P	6	4	0	1	1	2	0	0	0	0	2	0	0	1	0	1205500	5472500	653570	0	0	0	0	22135000	0	0	0
sp|P23578|ACRO_MOUSE	>sp|P23578|ACRO_MOUSE Acrosin OS=Mus musculus GN=Acr PE=2 SV=1	1	2	0	0	0	1	0	0	0	0	1	0	0	0	0	0	0	345260	0	0	0	0	0	0	0	0
sp|P26151|FCGR1_MOUSE;tr|F7B048|F7B048_MOUSE;tr|E9Q4Y7|E9Q4Y7_MOUSE	>sp|P26151|FCGR1_MOUSE High affinity immunoglobulin gamma Fc receptor I OS=Mus musculus GN=Fcgr1 PE=1 SV=1	3	3	0	0	0	1	0	1	0	0	0	0	0	1	0	0	0	155560	0	0	0	0	0	0	0	1404100
sp|P26350|PTMA_MOUSE	>sp|P26350|PTMA_MOUSE Prothymosin alpha OS=Mus musculus GN=Ptma PE=1 SV=2	1	1	1	1	1	1	1	1	1	1	0	0	1	1	403550	428920	134700	165210	178190	0	182930	0	0	0	278000	582650
tr|D3YZ47|D3YZ47_MOUSE;sp|P27659|RL3_MOUSE	>tr|D3YZ47|D3YZ47_MOUSE Uncharacterized protein OS=Mus musculus GN=Gm5879 PE=3 SV=1;>sp|P27659|RL3_MOUSE 60S ribosomal protein L3 OS=Mus musculus GN=Rpl3 PE=2 SV=3	2	1	0	1	0	0	0	0	0	0	0	0	0	0	0	2458200	0	0	0	0	0	0	0	0	0	0
sp|P27661|H2AX_MOUSE	>sp|P27661|H2AX_MOUSE Histone H2A.x OS=Mus musculus GN=H2afx PE=1 SV=2	1	5	0	0	1	0	1	0	0	0	1	1	0	0	0	0	838540	0	2315600	0	0	0	1813000	3512000	0	0
sp|P28301|LYOX_MOUSE	>sp|P28301|LYOX_MOUSE Protein-lysine 6-oxidase OS=Mus musculus GN=Lox PE=2 SV=1	1	1	1	0	0	0	0	0	0	0	0	0	0	0	280020	0	0	0	0	0	0	0	0	0	0	0
sp|P28653|PGS1_MOUSE	>sp|P28653|PGS1_MOUSE Biglycan OS=Mus musculus GN=Bgn PE=2 SV=1	1	3	0	0	0	0	0	0	0	0	2	0	0	0	0	0	0	0	0	0	0	0	756210	0	0	0
sp|P28654|PGS2_MOUSE	>sp|P28654|PGS2_MOUSE Decorin OS=Mus musculus GN=Dcn PE=2 SV=1	1	3	0	0	0	0	0	0	0	0	0	0	0	2	0	0	0	0	0	0	0	0	198280	0	0	0
tr|Q91YZ8|Q91YZ8_MOUSE;tr|D3Z5M2|D3Z5M2_MOUSE;tr|A3KFU5|A3KFU5_MOUSE;sp|P29341|PABP1_MOUSE;tr|A3KFU8|A3KFU8_MOUSE;tr|Q6PHQ9|Q6PHQ9_MOUSE	>tr|Q91YZ8|Q91YZ8_MOUSE Poly A binding protein, cytoplasmic 4 OS=Mus musculus GN=Pabpc4 PE=2 SV=1;>tr|D3Z5M2|D3Z5M2_MOUSE Uncharacterized protein OS=Mus musculus GN=Gm10110 PE=4 SV=1;>tr|A3KFU5|A3KFU5_MOUSE Poly A binding protein, cytoplasmic 4 OS=Mus musc	6	1	0	0	0	0	0	0	0	0	1	0	0	0	0	0	0	0	0	0	0	0	5085500	0	0	0
sp|P35979|RL12_MOUSE;tr|D3YX33|D3YX33_MOUSE;tr|F8VQK7|F8VQK7_MOUSE	>sp|P35979|RL12_MOUSE 60S ribosomal protein L12 OS=Mus musculus GN=Rpl12 PE=1 SV=2	3	3	2	0	0	2	1	0	1	0	0	0	0	1	0	0	0	238970	233230	0	1016400	0	0	0	0	274270
tr|G3UZK4|G3UZK4_MOUSE;sp|P35980|RL18_MOUSE	>tr|G3UZK4|G3UZK4_MOUSE MCG132477, isoform CRA_c OS=Mus musculus GN=Rpl18 PE=4 SV=1;>sp|P35980|RL18_MOUSE 60S ribosomal protein L18 OS=Mus musculus GN=Rpl18 PE=2 SV=3	2	1	0	0	1	1	0	0	0	0	0	0	0	0	0	0	4057500	261220	0	0	0	0	0	0	0	0
sp|P41105|RL28_MOUSE	>sp|P41105|RL28_MOUSE 60S ribosomal protein L28 OS=Mus musculus GN=Rpl28 PE=1 SV=2	1	1	0	1	0	0	0	0	0	0	0	0	0	0	0	251280	0	0	0	0	0	0	0	0	0	0
sp|P43274|H14_MOUSE	>sp|P43274|H14_MOUSE Histone H1.4 OS=Mus musculus GN=Hist1h1e PE=1 SV=2	1	8	0	1	2	1	1	2	0	0	1	1	1	1	0	229280	1241800	394250	1902300	9300700	0	0	810120	891550	931760	3201600
sp|P43275|H11_MOUSE	>sp|P43275|H11_MOUSE Histone H1.1 OS=Mus musculus GN=Hist1h1a PE=2 SV=2	1	5	0	1	2	1	3	2	0	0	2	1	2	4	0	0	55201000	1369100	672940	12547000	0	0	5392700	32286000	214720	11302000
sp|P43276|H15_MOUSE	>sp|P43276|H15_MOUSE Histone H1.5 OS=Mus musculus GN=Hist1h1b PE=1 SV=2	1	5	0	0	0	0	2	4	0	0	0	1	1	1	0	0	0	0	5573300	31001000	0	0	0	300240	722730	3784100
sp|P43277|H13_MOUSE	>sp|P43277|H13_MOUSE Histone H1.3 OS=Mus musculus GN=Hist1h1d PE=1 SV=2	1	9	1	1	1	1	1	1	0	0	1	1	1	0	237220	230900	610230	361840	6124900	37639000	0	0	754450	260760	2652400	0
sp|P47754|CAZA2_MOUSE	>sp|P47754|CAZA2_MOUSE F-actin-capping protein subunit alpha-2 OS=Mus musculus GN=Capza2 PE=1 SV=3	1	1	0	0	0	0	0	0	1	0	1	0	0	0	0	0	0	0	0	0	0	0	0	0	0	0
sp|P47963|RL13_MOUSE;tr|E9PZ94|E9PZ94_MOUSE;tr|D3YX54|D3YX54_MOUSE	>sp|P47963|RL13_MOUSE 60S ribosomal protein L13 OS=Mus musculus GN=Rpl13 PE=2 SV=3;>tr|E9PZ94|E9PZ94_MOUSE 60S ribosomal protein L13 OS=Mus musculus GN=Gm10071 PE=3 SV=1;>tr|D3YX54|D3YX54_MOUSE 60S ribosomal protein L13 OS=Mus musculus GN=Rpl13-ps3 PE=3 SV	3	3	0	2	1	1	0	0	0	0	1	0	0	0	0	362650	517900	170870	0	0	0	0	179440	0	0	0
sp|P48678-2|LMNA_MOUSE;sp|P48678|LMNA_MOUSE;sp|P48678-3|LMNA_MOUSE;tr|D3YUF7|D3YUF7_MOUSE	>sp|P48678-2|LMNA_MOUSE Isoform C of Prelamin-A/C OS=Mus musculus GN=Lmna;>sp|P48678|LMNA_MOUSE Prelamin-A/C OS=Mus musculus GN=Lmna PE=1 SV=2;>sp|P48678-3|LMNA_MOUSE Isoform C2 of Prelamin-A/C OS=Mus musculus GN=Lmna	4	5	1	1	0	0	0	0	1	0	1	0	0	2	2124300	0	0	0	0	0	0	0	0	0	0	432630
sp|P48962|ADT1_MOUSE	>sp|P48962|ADT1_MOUSE ADP/ATP translocase 1 OS=Mus musculus GN=Slc25a4 PE=1 SV=4	1	3	0	0	0	0	0	0	0	0	0	0	0	1	0	0	0	0	0	0	0	0	0	0	0	1779900
sp|P49817|CAV1_MOUSE;tr|D3Z148|D3Z148_MOUSE;tr|D3Z0J2|D3Z0J2_MOUSE;sp|P49817-2|CAV1_MOUSE;sp|P51637|CAV3_MOUSE	>sp|P49817|CAV1_MOUSE Caveolin-1 OS=Mus musculus GN=Cav1 PE=1 SV=1;>tr|D3Z148|D3Z148_MOUSE Caveolin OS=Mus musculus GN=Cav1 PE=3 SV=1;>tr|D3Z0J2|D3Z0J2_MOUSE Caveolin OS=Mus musculus GN=Cav1 PE=3 SV=1;>sp|P49817-2|CAV1_MOUSE Isoform Beta of Caveolin-1 OS=M	5	6	0	0	0	0	0	0	0	0	0	0	0	6	0	0	0	0	0	0	0	0	0	0	0	114300000
tr|D3YZX8|D3YZX8_MOUSE;sp|P49962|SRP09_MOUSE	>tr|D3YZX8|D3YZX8_MOUSE Uncharacterized protein OS=Mus musculus GN=Srp9 PE=4 SV=1;>sp|P49962|SRP09_MOUSE Signal recognition particle 9 kDa protein OS=Mus musculus GN=Srp9 PE=1 SV=2	2	2	0	0	2	0	0	0	0	0	0	0	0	1	0	0	1212100	0	0	0	0	0	0	0	0	1055800
sp|P50247|SAHH_MOUSE	>sp|P50247|SAHH_MOUSE Adenosylhomocysteinase OS=Mus musculus GN=Ahcy PE=1 SV=3	1	2	0	0	0	0	0	0	0	0	2	0	0	0	0	0	0	0	0	0	0	0	7486200	0	0	0
sp|P51881|ADT2_MOUSE	>sp|P51881|ADT2_MOUSE ADP/ATP translocase 2 OS=Mus musculus GN=Slc25a5 PE=1 SV=3	1	8	1	2	1	0	1	0	0	0	0	0	1	3	3203900	14508000	244360	0	5766500	7797900	0	0	0	0	5037200	63163000
sp|P52927|HMGA2_MOUSE;tr|Q6NSP9|Q6NSP9_MOUSE	>sp|P52927|HMGA2_MOUSE High mobility group protein HMGI-C OS=Mus musculus GN=Hmga2 PE=1 SV=1;>tr|Q6NSP9|Q6NSP9_MOUSE Hmga2 protein OS=Mus musculus GN=Hmga2 PE=2 SV=1	2	1	0	0	0	0	0	0	0	1	0	0	0	0	0	0	0	0	0	0	0	756910	0	0	0	0
sp|P53994|RAB2A_MOUSE	>sp|P53994|RAB2A_MOUSE Ras-related protein Rab-2A OS=Mus musculus GN=Rab2a PE=1 SV=1	1	1	0	0	0	0	0	0	0	0	1	0	0	0	0	0	0	0	0	0	0	0	2529400	0	0	0
sp|P55097|CATK_MOUSE	>sp|P55097|CATK_MOUSE Cathepsin K OS=Mus musculus GN=Ctsk PE=2 SV=2	1	6	3	4	0	0	0	0	4	1	0	0	0	0	7563600	13488000	0	0	0	0	5953600	9026200	0	0	0	0
sp|P58252|EF2_MOUSE	>sp|P58252|EF2_MOUSE Elongation factor 2 OS=Mus musculus GN=Eef2 PE=1 SV=2	1	1	0	0	0	1	0	0	0	0	0	0	0	0	0	0	0	264170	0	0	0	0	0	0	0	0
sp|P60335|PCBP1_MOUSE	>sp|P60335|PCBP1_MOUSE Poly(rC)-binding protein 1 OS=Mus musculus GN=Pcbp1 PE=1 SV=1	1	6	0	0	0	3	1	1	0	0	2	0	2	3	0	0	0	816180	254270	4102200	3382100	0	9945000	0	5716300	37826000
sp|P60710|ACTB_MOUSE;tr|F8WI82|F8WI82_MOUSE;tr|E9Q5F4|E9Q5F4_MOUSE;tr|E9Q1F2|E9Q1F2_MOUSE;tr|G3UZ07|G3UZ07_MOUSE;sp|P63268|ACTH_MOUSE;sp|P68134|ACTS_MOUSE;sp|P68033|ACTC_MOUSE;sp|P62737|ACTA_MOUSE;tr|E9QAZ1|E9QAZ1_MOUSE;tr|D3YZY0|D3YZY0_MOUSE;tr|E9Q606|E9Q606_MOUSE;tr|D3Z2K3|D3Z2K3_MOUSE;tr|E9Q2D1|E9Q2D1_MOUSE;tr|F6WX90|F6WX90_MOUSE;tr|F8WGM8|F8WGM8_MOUSE;sp|Q8BFZ3|ACTBL_MOUSE	>sp|P60710|ACTB_MOUSE Actin, cytoplasmic 1 OS=Mus musculus GN=Actb PE=1 SV=1;>tr|F8WI82|F8WI82_MOUSE Uncharacterized protein OS=Mus musculus GN=Actb PE=3 SV=1;>tr|E9Q5F4|E9Q5F4_MOUSE Uncharacterized protein OS=Mus musculus GN=Actb PE=3 SV=1;>tr|E9Q1F2|E9Q1	17	15	1	0	0	1	0	0	0	1	0	1	1	1	36573000	36703000	37892000	3877000	3569500	16914000	81138000	42922000	229000000	23961000	38013000	306490000
sp|P60867|RS20_MOUSE	>sp|P60867|RS20_MOUSE 40S ribosomal protein S20 OS=Mus musculus GN=Rps20 PE=1 SV=1	1	2	0	2	0	1	0	0	0	0	0	0	0	0	0	3240600	0	140150	0	0	0	0	0	0	0	0
sp|Q8BSL7|ARF2_MOUSE;sp|P84078|ARF1_MOUSE;sp|P61205|ARF3_MOUSE	>sp|Q8BSL7|ARF2_MOUSE ADP-ribosylation factor 2 OS=Mus musculus GN=Arf2 PE=1 SV=2;>sp|P84078|ARF1_MOUSE ADP-ribosylation factor 1 OS=Mus musculus GN=Arf1 PE=1 SV=2;>sp|P61205|ARF3_MOUSE ADP-ribosylation factor 3 OS=Mus musculus GN=Arf3 PE=2 SV=2	3	1	0	0	0	0	0	0	0	0	1	0	0	0	0	0	0	0	0	0	0	0	821450	0	0	0
tr|E9Q5W0|E9Q5W0_MOUSE;tr|F2Z429|F2Z429_MOUSE;sp|P61407|TDRD6_MOUSE;tr|E9PZ50|E9PZ50_MOUSE	>tr|E9Q5W0|E9Q5W0_MOUSE Uncharacterized protein OS=Mus musculus GN=Tdrd6 PE=4 SV=1;>tr|F2Z429|F2Z429_MOUSE Uncharacterized protein OS=Mus musculus GN=Tdrd6 PE=4 SV=1;>sp|P61407|TDRD6_MOUSE Tudor domain-containing protein 6 OS=Mus musculus GN=Tdrd6 PE=1 SV=	4	5	0	0	0	1	0	0	0	0	4	1	0	0	0	0	0	203460	0	0	0	0	377570	2687700	0	0
tr|D3Z5X4|D3Z5X4_MOUSE;sp|P61979-3|HNRPK_MOUSE;tr|E9Q8D6|E9Q8D6_MOUSE;tr|E9PVM4|E9PVM4_MOUSE;tr|D3YWG1|D3YWG1_MOUSE;sp|P61979|HNRPK_MOUSE;sp|P61979-2|HNRPK_MOUSE	>tr|D3Z5X4|D3Z5X4_MOUSE Uncharacterized protein OS=Mus musculus GN=Gm7964 PE=4 SV=1;>sp|P61979-3|HNRPK_MOUSE Isoform 3 of Heterogeneous nuclear ribonucleoprotein K OS=Mus musculus GN=Hnrnpk;>tr|E9Q8D6|E9Q8D6_MOUSE Uncharacterized protein OS=Mus musculus GN	7	2	0	0	0	1	0	0	0	0	0	1	0	0	0	0	0	203670	0	0	0	0	0	2157200	0	0
tr|F6SVV1|F6SVV1_MOUSE;sp|P62082|RS7_MOUSE	>tr|F6SVV1|F6SVV1_MOUSE Uncharacterized protein (Fragment) OS=Mus musculus GN=Gm9493 PE=4 SV=1;>sp|P62082|RS7_MOUSE 40S ribosomal protein S7 OS=Mus musculus GN=Rps7 PE=2 SV=1	2	1	0	0	0	0	0	0	0	0	0	0	0	1	0	0	0	0	0	0	0	0	0	0	0	918130
sp|P62204|CALM_MOUSE;tr|Q3UKW2|Q3UKW2_MOUSE;sp|Q9D6P8|CALL3_MOUSE;tr|G3UX57|G3UX57_MOUSE	>sp|P62204|CALM_MOUSE Calmodulin OS=Mus musculus GN=Calm1 PE=1 SV=2;>tr|Q3UKW2|Q3UKW2_MOUSE Uncharacterized protein OS=Mus musculus GN=Calm1 PE=2 SV=1;>sp|Q9D6P8|CALL3_MOUSE Calmodulin-like protein 3 OS=Mus musculus GN=Calml3 PE=2 SV=1	4	4	1	2	0	0	1	2	2	0	2	1	2	2	2105700	3178700	0	0	655740	3313300	3855900	0	3597600	19821000	5149400	3698800
tr|G3XA55|G3XA55_MOUSE;tr|D3YW44|D3YW44_MOUSE;sp|P62242|RS8_MOUSE;tr|Q5SZV3|Q5SZV3_MOUSE	>tr|G3XA55|G3XA55_MOUSE 40S ribosomal protein S8 OS=Mus musculus GN=mCG_10837 PE=3 SV=1;>tr|D3YW44|D3YW44_MOUSE 40S ribosomal protein S8 OS=Mus musculus GN=Gm5121 PE=3 SV=1;>sp|P62242|RS8_MOUSE 40S ribosomal protein S8 OS=Mus musculus GN=Rps8 PE=1 SV=2;>tr	4	3	2	0	0	2	0	0	1	0	1	0	1	2	4127800	0	0	314470	0	0	2002800	0	0	0	1718600	3394500
sp|P62259|1433E_MOUSE	>sp|P62259|1433E_MOUSE 14-3-3 protein epsilon OS=Mus musculus GN=Ywhae PE=1 SV=1	1	3	0	0	0	0	0	0	0	0	1	0	0	0	0	0	0	0	0	0	0	0	585510	0	0	0
sp|P62281|RS11_MOUSE;tr|E9PXE7|E9PXE7_MOUSE;tr|D3Z3M6|D3Z3M6_MOUSE	>sp|P62281|RS11_MOUSE 40S ribosomal protein S11 OS=Mus musculus GN=Rps11 PE=2 SV=3;>tr|E9PXE7|E9PXE7_MOUSE Uncharacterized protein OS=Mus musculus GN=Rps11 PE=3 SV=1;>tr|D3Z3M6|D3Z3M6_MOUSE MCG49907 OS=Mus musculus GN=Gm9808 PE=3 SV=1	3	2	1	2	0	0	0	0	0	0	0	0	0	0	18382000	10328000	0	0	0	0	0	0	0	0	0	0
tr|Q921R2|Q921R2_MOUSE;sp|P62301|RS13_MOUSE	>tr|Q921R2|Q921R2_MOUSE MCG123365, isoform CRA_a OS=Mus musculus GN=Rps13 PE=2 SV=1;>sp|P62301|RS13_MOUSE 40S ribosomal protein S13 OS=Mus musculus GN=Rps13 PE=1 SV=2	2	5	3	4	0	0	2	1	1	0	0	0	0	0	18527000	14985000	0	0	786280	209910	4514300	0	0	0	0	0
sp|P62305|RUXE_MOUSE	>sp|P62305|RUXE_MOUSE Small nuclear ribonucleoprotein E OS=Mus musculus GN=Snrpe PE=2 SV=1	1	1	0	0	1	1	0	0	0	0	0	0	0	0	0	0	577590	183960	0	0	0	0	0	0	0	0
tr|Q545F8|Q545F8_MOUSE;sp|P62702|RS4X_MOUSE;tr|Q3V1Z5|Q3V1Z5_MOUSE;tr|D3Z2E6|D3Z2E6_MOUSE	>tr|Q545F8|Q545F8_MOUSE Uncharacterized protein OS=Mus musculus GN=Rps4x PE=2 SV=1;>sp|P62702|RS4X_MOUSE 40S ribosomal protein S4, X isoform OS=Mus musculus GN=Rps4x PE=2 SV=2;>tr|Q3V1Z5|Q3V1Z5_MOUSE RIKEN cDNA 1110033J19 OS=Mus musculus GN=Rps4y2 PE=2 SV=	4	6	2	4	0	0	0	0	1	0	0	0	1	1	492170	4260400	0	0	0	0	2407800	0	0	0	457770	1686200
tr|D3YU45|D3YU45_MOUSE;tr|D3Z5J9|D3Z5J9_MOUSE;tr|D3Z5J8|D3Z5J8_MOUSE;tr|D3Z1D6|D3Z1D6_MOUSE;tr|D3YWP3|D3YWP3_MOUSE;sp|P62751|RL23A_MOUSE	>tr|D3YU45|D3YU45_MOUSE Uncharacterized protein OS=Mus musculus GN=Gm3940 PE=3 SV=1;>tr|D3Z5J9|D3Z5J9_MOUSE Uncharacterized protein OS=Mus musculus GN=Gm8264 PE=3 SV=1;>tr|D3Z5J8|D3Z5J8_MOUSE Uncharacterized protein OS=Mus musculus GN=Gm8112 PE=3 SV=1;>tr|	6	1	0	0	0	1	0	1	0	0	0	0	0	0	0	0	0	240750	0	2680700	0	0	0	0	0	0
sp|P62754|RS6_MOUSE;tr|D3Z6N6|D3Z6N6_MOUSE;tr|D3YX41|D3YX41_MOUSE	>sp|P62754|RS6_MOUSE 40S ribosomal protein S6 OS=Mus musculus GN=Rps6 PE=1 SV=1;>tr|D3Z6N6|D3Z6N6_MOUSE 40S ribosomal protein S6 OS=Mus musculus GN=Rps6-ps1 PE=3 SV=1;>tr|D3YX41|D3YX41_MOUSE 40S ribosomal protein S6 OS=Mus musculus GN=Rps6-ps2 PE=3 SV=2	3	6	2	1	2	2	1	2	3	0	1	0	3	3	4661400	3829000	23850000	2141900	723980	7660400	9978000	0	8740700	0	17426000	49998000
sp|P62806|H4_MOUSE	>sp|P62806|H4_MOUSE Histone H4 OS=Mus musculus GN=Hist1h4a PE=1 SV=2	1	7	4	2	3	3	7	7	5	0	4	4	3	6	25320000	11114000	58593000	2210400	201960000	949690000	76311000	0	162890000	233590000	12635000	799950000
sp|Q61820|RANT_MOUSE;sp|P62827|RAN_MOUSE	>sp|Q61820|RANT_MOUSE GTP-binding nuclear protein Ran, testis-specific isoform OS=Mus musculus GN=Rasl2-9 PE=2 SV=1;>sp|P62827|RAN_MOUSE GTP-binding nuclear protein Ran OS=Mus musculus GN=Ran PE=1 SV=3	2	1	0	0	1	0	0	0	0	1	0	1	1	0	0	0	231510	0	0	0	0	209950	0	684800	185740	0
sp|P62830|RL23_MOUSE;tr|A2A6F8|A2A6F8_MOUSE	>sp|P62830|RL23_MOUSE 60S ribosomal protein L23 OS=Mus musculus GN=Rpl23 PE=1 SV=1	2	3	2	2	0	1	2	0	2	0	0	0	1	1	10573000	5906600	0	333790	1787800	0	14152000	0	0	0	448050	1252000
sp|P62852|RS25_MOUSE	>sp|P62852|RS25_MOUSE 40S ribosomal protein S25 OS=Mus musculus GN=Rps25 PE=2 SV=1	1	1	0	1	0	0	0	0	0	0	0	0	0	0	0	207810	0	0	0	0	0	0	0	0	0	0
tr|G3UYV7|G3UYV7_MOUSE;sp|P62858|RS28_MOUSE;tr|D3YVD9|D3YVD9_MOUSE	>tr|G3UYV7|G3UYV7_MOUSE Uncharacterized protein (Fragment) OS=Mus musculus GN=Rps28 PE=4 SV=1;>sp|P62858|RS28_MOUSE 40S ribosomal protein S28 OS=Mus musculus GN=Rps28 PE=2 SV=1;>tr|D3YVD9|D3YVD9_MOUSE Uncharacterized protein OS=Mus musculus GN=Gm3511 PE=4	3	3	0	0	1	1	0	0	0	0	1	0	0	0	0	0	1429900	178660	0	0	0	0	2985700	0	0	0
sp|P62878|RBX1_MOUSE	>sp|P62878|RBX1_MOUSE E3 ubiquitin-protein ligase RBX1 OS=Mus musculus GN=Rbx1 PE=1 SV=1	1	1	1	1	1	1	0	0	0	0	1	1	0	0	215440	0	254310	170760	0	0	0	0	600970	298080	0	0
tr|D3YU37|D3YU37_MOUSE;sp|P62889|RL30_MOUSE;tr|F7CZ57|F7CZ57_MOUSE;tr|D3YU72|D3YU72_MOUSE	>tr|D3YU37|D3YU37_MOUSE Uncharacterized protein OS=Mus musculus GN=Gm6570 PE=3 SV=2;>sp|P62889|RL30_MOUSE 60S ribosomal protein L30 OS=Mus musculus GN=Rpl30 PE=2 SV=2	4	3	0	2	0	2	1	0	0	0	1	0	0	0	0	2020000	0	728280	218000	0	0	0	16373000	0	0	0
tr|D3YY62|D3YY62_MOUSE;tr|D3YWP7|D3YWP7_MOUSE;tr|D3YVU2|D3YVU2_MOUSE;sp|P62900|RL31_MOUSE	>tr|D3YY62|D3YY62_MOUSE Uncharacterized protein OS=Mus musculus GN=Gm9858 PE=4 SV=1;>tr|D3YWP7|D3YWP7_MOUSE Uncharacterized protein OS=Mus musculus GN=Gm6635 PE=4 SV=1;>tr|D3YVU2|D3YVU2_MOUSE MCG49033 OS=Mus musculus GN=Gm16382 PE=4 SV=1;>sp|P62900|RL31_MO	4	1	1	0	0	0	0	0	1	0	0	1	0	0	245680	0	0	0	0	0	167980	0	0	260260	0	0
sp|P62908|RS3_MOUSE;tr|D3YV43|D3YV43_MOUSE	>sp|P62908|RS3_MOUSE 40S ribosomal protein S3 OS=Mus musculus GN=Rps3 PE=1 SV=1;>tr|D3YV43|D3YV43_MOUSE Uncharacterized protein OS=Mus musculus GN=Rps3 PE=4 SV=1	2	3	1	2	0	1	0	0	0	0	1	0	0	1	1670800	2709800	0	0	0	0	0	0	0	0	0	0
sp|P62915|TF2B_MOUSE	>sp|P62915|TF2B_MOUSE Transcription initiation factor IIB OS=Mus musculus GN=Gtf2b PE=1 SV=1	1	1	0	0	0	0	0	0	0	0	1	0	0	0	0	0	0	0	0	0	0	0	0	0	0	0
sp|P62918|RL8_MOUSE	>sp|P62918|RL8_MOUSE 60S ribosomal protein L8 OS=Mus musculus GN=Rpl8 PE=2 SV=2	1	2	0	0	0	0	0	2	0	0	0	0	1	0	0	0	0	0	0	2153500	0	0	0	0	581630	0
sp|P62960|YBOX1_MOUSE;tr|A2BGG7|A2BGG7_MOUSE	>sp|P62960|YBOX1_MOUSE Nuclease-sensitive element-binding protein 1 OS=Mus musculus GN=Ybx1 PE=1 SV=3;>tr|A2BGG7|A2BGG7_MOUSE Uncharacterized protein (Fragment) OS=Mus musculus GN=Ybx1 PE=4 SV=1	2	15	2	3	2	2	2	2	5	2	4	3	4	5	6701400	11367000	38007000	3903700	1014600	1774500	7464000	11785000	75855000	19666000	14680000	50815000
sp|P62996|TRA2B_MOUSE;sp|P62996-2|TRA2B_MOUSE;tr|F8WJG3|F8WJG3_MOUSE	>sp|P62996|TRA2B_MOUSE Transformer-2 protein homolog beta OS=Mus musculus GN=Tra2b PE=1 SV=1;>sp|P62996-2|TRA2B_MOUSE Isoform 2 of Transformer-2 protein homolog beta OS=Mus musculus GN=Tra2b;>tr|F8WJG3|F8WJG3_MOUSE Uncharacterized protein OS=Mus musculus G	3	2	0	0	0	0	0	0	0	0	1	1	0	1	0	0	0	0	0	0	0	0	95720	134000	0	2558000
sp|P63017|HSP7C_MOUSE;tr|Q504P4|Q504P4_MOUSE;tr|D3Z5E2|D3Z5E2_MOUSE;tr|D3YW43|D3YW43_MOUSE	>sp|P63017|HSP7C_MOUSE Heat shock cognate 71 kDa protein OS=Mus musculus GN=Hspa8 PE=1 SV=1;>tr|Q504P4|Q504P4_MOUSE Hspa8 protein OS=Mus musculus GN=Hspa8 PE=2 SV=1	4	17	4	5	4	5	3	1	4	0	2	0	1	5	12465000	6183800	14660000	3081900	1797900	0	12270000	0	13547000	0	560810	6308300
tr|B1AXX9|B1AXX9_MOUSE;tr|B1AXY0|B1AXY0_MOUSE;tr|B1AXY1|B1AXY1_MOUSE;sp|P63037|DNJA1_MOUSE	>tr|B1AXX9|B1AXX9_MOUSE DnaJ (Hsp40) homolog, subfamily A, member 1 (Fragment) OS=Mus musculus GN=Dnaja1 PE=4 SV=1;>tr|B1AXY0|B1AXY0_MOUSE DnaJ (Hsp40) homolog, subfamily A, member 1 (Fragment) OS=Mus musculus GN=Dnaja1 PE=4 SV=1;>tr|B1AXY1|B1AXY1_MOUSE Dn	4	1	0	0	0	0	0	0	0	0	0	0	0	1	0	0	0	0	0	0	0	0	0	0	0	1478700
sp|P63038-2|CH60_MOUSE;sp|P63038|CH60_MOUSE	>sp|P63038-2|CH60_MOUSE Isoform 2 of 60 kDa heat shock protein, mitochondrial OS=Mus musculus GN=Hspd1;>sp|P63038|CH60_MOUSE 60 kDa heat shock protein, mitochondrial OS=Mus musculus GN=Hspd1 PE=1 SV=1	2	1	0	0	0	0	0	0	0	0	1	0	0	0	0	0	0	0	0	0	0	0	934540	0	0	0
sp|P63101|1433Z_MOUSE;tr|D3YXN6|D3YXN6_MOUSE;tr|D3YXF4|D3YXF4_MOUSE;sp|Q9CQV8-2|1433B_MOUSE;sp|Q9CQV8|1433B_MOUSE;sp|P68510|1433F_MOUSE;sp|P61982|1433G_MOUSE;tr|D3YW45|D3YW45_MOUSE;tr|D6REF3|D6REF3_MOUSE;tr|F6WA09|F6WA09_MOUSE;tr|A2A5N1|A2A5N1_MOUSE	>sp|P63101|1433Z_MOUSE 14-3-3 protein zeta/delta OS=Mus musculus GN=Ywhaz PE=1 SV=1;>tr|D3YXN6|D3YXN6_MOUSE Uncharacterized protein OS=Mus musculus GN=Ywhaz PE=4 SV=1;>tr|D3YXF4|D3YXF4_MOUSE Uncharacterized protein OS=Mus musculus GN=Ywhaz PE=4 SV=1;>sp|Q9	11	4	1	0	0	1	0	2	1	0	1	0	0	0	0	0	0	0	1756600	3421500	3014200	6590300	5608200	0	0	0
sp|P63168|DYL1_MOUSE	>sp|P63168|DYL1_MOUSE Dynein light chain 1, cytoplasmic OS=Mus musculus GN=Dynll1 PE=1 SV=1	1	2	0	1	0	1	0	1	1	0	1	2	1	1	0	251010	0	1543200	0	508870	3727100	0	12554000	32585000	1890600	2410600
sp|P63260|ACTG_MOUSE;tr|E9Q607|E9Q607_MOUSE;tr|G3UYG0|G3UYG0_MOUSE;tr|B1ATY1|B1ATY1_MOUSE	>sp|P63260|ACTG_MOUSE Actin, cytoplasmic 2 OS=Mus musculus GN=Actg1 PE=1 SV=1;>tr|E9Q607|E9Q607_MOUSE Uncharacterized protein OS=Mus musculus GN=Actg1 PE=3 SV=1;>tr|G3UYG0|G3UYG0_MOUSE Uncharacterized protein OS=Mus musculus GN=Actg1 PE=3 SV=1	4	15	0	0	1	0	0	0	0	0	0	0	0	0	0	0	2360600	0	0	0	0	0	0	0	0	0
sp|P63276|RS17_MOUSE;tr|F7BBI3|F7BBI3_MOUSE;tr|D3Z173|D3Z173_MOUSE	>sp|P63276|RS17_MOUSE 40S ribosomal protein S17 OS=Mus musculus GN=Rps17 PE=1 SV=2;>tr|F7BBI3|F7BBI3_MOUSE Uncharacterized protein (Fragment) OS=Mus musculus GN=Rps17 PE=3 SV=1;>tr|D3Z173|D3Z173_MOUSE Uncharacterized protein OS=Mus musculus GN=Gm5215 PE=3	3	3	0	1	0	0	0	0	2	0	0	0	1	0	0	8208400	0	0	0	0	1463700	0	0	0	0	0
tr|D3Z1P4|D3Z1P4_MOUSE;tr|Q6ZWZ6|Q6ZWZ6_MOUSE;tr|D3Z6B6|D3Z6B6_MOUSE;sp|P63323|RS12_MOUSE	>tr|D3Z1P4|D3Z1P4_MOUSE 40S ribosomal protein S12 OS=Mus musculus GN=Gm10063 PE=3 SV=1;>tr|Q6ZWZ6|Q6ZWZ6_MOUSE 40S ribosomal protein S12 OS=Mus musculus GN=Rps12 PE=2 SV=1;>tr|D3Z6B6|D3Z6B6_MOUSE 40S ribosomal protein S12 OS=Mus musculus GN=Rps12-ps2 PE=3	4	1	0	1	0	0	0	0	0	0	0	0	0	0	0	887520	0	0	0	0	0	0	0	0	0	0
sp|P68040|GBLP_MOUSE	>sp|P68040|GBLP_MOUSE Guanine nucleotide-binding protein subunit beta-2-like 1 OS=Mus musculus GN=Gnb2l1 PE=1 SV=3	1	2	0	1	1	0	0	0	0	0	0	0	0	0	0	1374400	455060	0	0	0	0	0	0	0	0	0
sp|P68254-2|1433T_MOUSE;sp|P68254|1433T_MOUSE;tr|F6YY69|F6YY69_MOUSE;tr|F6VW30|F6VW30_MOUSE	>sp|P68254-2|1433T_MOUSE Isoform 2 of 14-3-3 protein theta OS=Mus musculus GN=Ywhaq;>sp|P68254|1433T_MOUSE 14-3-3 protein theta OS=Mus musculus GN=Ywhaq PE=1 SV=1;>tr|F6YY69|F6YY69_MOUSE Uncharacterized protein (Fragment) OS=Mus musculus GN=Ywhaq PE=4 SV=1	4	3	0	0	0	0	0	0	0	0	1	0	0	0	0	0	0	0	0	0	0	0	85729000	0	0	0
sp|P68369|TBA1A_MOUSE;sp|P68373|TBA1C_MOUSE;sp|P05213|TBA1B_MOUSE;sp|P68368|TBA4A_MOUSE;sp|Q9JJZ2|TBA8_MOUSE;sp|Q3UX10|TBAL3_MOUSE	>sp|P68369|TBA1A_MOUSE Tubulin alpha-1A chain OS=Mus musculus GN=Tuba1a PE=1 SV=1;>sp|P68373|TBA1C_MOUSE Tubulin alpha-1C chain OS=Mus musculus GN=Tuba1c PE=1 SV=1;>sp|P05213|TBA1B_MOUSE Tubulin alpha-1B chain OS=Mus musculus GN=Tuba1b PE=1 SV=2;>sp|P68368	6	12	0	1	1	1	0	0	1	1	0	0	0	0	17483000	28517000	58693000	4087700	463230	4969700	16114000	15837000	105790000	214860000	10978000	42615000
sp|P68372|TBB4B_MOUSE;sp|Q9D6F9|TBB4A_MOUSE;sp|Q922F4|TBB6_MOUSE;sp|A2AQ07|TBB1_MOUSE;CON__ENSEMBL:ENSBTAP00000025008;tr|G3UZR1|G3UZR1_MOUSE	>sp|P68372|TBB4B_MOUSE Tubulin beta-4B chain OS=Mus musculus GN=Tubb4b PE=1 SV=1;>sp|Q9D6F9|TBB4A_MOUSE Tubulin beta-4A chain OS=Mus musculus GN=Tubb4a PE=1 SV=3	6	17	1	1	3	2	1	1	0	0	3	4	0	0	16055000	31419000	242440000	15221000	1201300	2634500	11196000	0	209200000	504480000	3873100	24289000
sp|P84228|H32_MOUSE;sp|P68433|H31_MOUSE;tr|E0CZ27|E0CZ27_MOUSE;tr|F8WI35|F8WI35_MOUSE;tr|E9PV77|E9PV77_MOUSE;sp|P84244|H33_MOUSE	>sp|P84228|H32_MOUSE Histone H3.2 OS=Mus musculus GN=Hist1h3b PE=1 SV=2;>sp|P68433|H31_MOUSE Histone H3.1 OS=Mus musculus GN=Hist1h3a PE=1 SV=2;>tr|E0CZ27|E0CZ27_MOUSE Uncharacterized protein OS=Mus musculus GN=H3f3a PE=3 SV=1;>tr|F8WI35|F8WI35_MOUSE Uncha	6	3	0	0	0	0	1	1	0	0	1	1	0	0	0	0	0	0	48396000	35073000	0	0	983250	97239000	0	0
sp|Q60817|NACA_MOUSE;sp|P70670|NACAM_MOUSE	>sp|Q60817|NACA_MOUSE Nascent polypeptide-associated complex subunit alpha OS=Mus musculus GN=Naca PE=1 SV=1;>sp|P70670|NACAM_MOUSE Nascent polypeptide-associated complex subunit alpha, muscle-specific form OS=Mus musculus GN=Naca PE=1 SV=2	2	1	1	0	0	0	0	0	1	0	0	0	0	0	0	0	0	0	0	0	0	0	0	0	0	0
sp|P83940|ELOC_MOUSE	>sp|P83940|ELOC_MOUSE Transcription elongation factor B polypeptide 1 OS=Mus musculus GN=Tceb1 PE=1 SV=1	1	2	1	0	0	0	0	0	1	0	0	0	0	1	240970	0	0	0	0	0	980250	0	0	0	0	487990
sp|P84089|ERH_MOUSE;tr|G3UW85|G3UW85_MOUSE	>sp|P84089|ERH_MOUSE Enhancer of rudimentary homolog OS=Mus musculus GN=Erh PE=1 SV=1;>tr|G3UW85|G3UW85_MOUSE MCG7617, isoform CRA_a OS=Mus musculus GN=Erh PE=4 SV=1	2	3	1	0	1	2	1	2	1	0	2	0	1	1	2269500	0	16731000	834070	1449100	4419600	1330100	0	17869000	0	2676000	5788900
tr|A2A547|A2A547_MOUSE;sp|P84099|RL19_MOUSE	>tr|A2A547|A2A547_MOUSE Ribosomal protein L19 OS=Mus musculus GN=Rpl19 PE=3 SV=1;>sp|P84099|RL19_MOUSE 60S ribosomal protein L19 OS=Mus musculus GN=Rpl19 PE=1 SV=1	2	2	0	0	0	1	0	1	1	0	0	0	0	0	0	0	0	0	0	0	2142400	0	0	0	0	0
sp|P84750|KVM5_MOUSE	>sp|P84750|KVM5_MOUSE Ig kappa chain V region Mem5 (Fragment) OS=Mus musculus PE=1 SV=1	1	1	1	1	0	0	0	0	0	0	0	0	1	1	9251800	6055000	0	0	0	0	0	0	0	0	15158000	9785200
sp|P97350|PKP1_MOUSE	>sp|P97350|PKP1_MOUSE Plakophilin-1 OS=Mus musculus GN=Pkp1 PE=1 SV=1	1	1	1	1	0	0	0	1	0	0	1	0	1	1	0	0	0	0	0	309630	0	0	649140	0	609860	1349500
tr|D3Z7W7|D3Z7W7_MOUSE;tr|D3Z6C3|D3Z6C3_MOUSE;sp|P97351|RS3A_MOUSE	>tr|D3Z7W7|D3Z7W7_MOUSE Uncharacterized protein OS=Mus musculus GN=Gm9000 PE=3 SV=1;>tr|D3Z6C3|D3Z6C3_MOUSE Uncharacterized protein OS=Mus musculus GN=Gm10119 PE=3 SV=1;>sp|P97351|RS3A_MOUSE 40S ribosomal protein S3a OS=Mus musculus GN=Rps3a PE=1 SV=3	3	2	0	1	0	0	0	1	0	1	0	0	1	1	0	207450	0	0	0	290620	0	343010	0	0	778140	1477200
sp|P97470|PP4C_MOUSE	>sp|P97470|PP4C_MOUSE Serine/threonine-protein phosphatase 4 catalytic subunit OS=Mus musculus GN=Ppp4c PE=1 SV=2	1	3	0	0	0	2	0	0	0	0	0	1	0	0	0	0	0	0	0	0	0	0	0	2493100	0	0
sp|P97473|TRBP2_MOUSE;tr|Q3UNH9|Q3UNH9_MOUSE	>sp|P97473|TRBP2_MOUSE RISC-loading complex subunit TARBP2 OS=Mus musculus GN=Tarbp2 PE=1 SV=2;>tr|Q3UNH9|Q3UNH9_MOUSE Uncharacterized protein OS=Mus musculus GN=Tarbp2 PE=2 SV=1	2	14	2	3	1	1	1	1	0	0	0	0	0	0	312740000	253160000	495580000	13887000	6233700	9150200	0	0	0	0	0	0
tr|Q9DCM6|Q9DCM6_MOUSE;sp|P98086|C1QA_MOUSE	>tr|Q9DCM6|Q9DCM6_MOUSE Complement component 1, q subcomponent, alpha polypeptide OS=Mus musculus GN=C1qa PE=2 SV=1;>sp|P98086|C1QA_MOUSE Complement C1q subcomponent subunit A OS=Mus musculus GN=C1qa PE=1 SV=1	2	7	5	4	3	4	4	5	3	2	3	1	7	6	119010000	80921000	76386000	17791000	38271000	147150000	63597000	53767000	272140000	27586000	941390000	824580000
sp|P99024|TBB5_MOUSE;sp|Q9CWF2|TBB2B_MOUSE;sp|Q7TMM9|TBB2A_MOUSE	>sp|P99024|TBB5_MOUSE Tubulin beta-5 chain OS=Mus musculus GN=Tubb5 PE=1 SV=1;>sp|Q9CWF2|TBB2B_MOUSE Tubulin beta-2B chain OS=Mus musculus GN=Tubb2b PE=1 SV=1;>sp|Q7TMM9|TBB2A_MOUSE Tubulin beta-2A chain OS=Mus musculus GN=Tubb2a PE=1 SV=1	3	14	0	1	0	1	0	0	1	0	0	0	0	0	5494000	21870000	0	1049200	422140	0	21374000	0	0	0	4549800	0
tr|G3UW69|G3UW69_MOUSE;sp|P99027|RLA2_MOUSE	>tr|G3UW69|G3UW69_MOUSE MCG10050 OS=Mus musculus GN=mCG_10050 PE=4 SV=1;>sp|P99027|RLA2_MOUSE 60S acidic ribosomal protein P2 OS=Mus musculus GN=Rplp2 PE=1 SV=3	2	2	0	2	1	1	0	0	0	0	1	1	0	1	0	2466200	3888400	326990	0	0	0	0	662100	1756100	0	0
tr|F8VPM4|F8VPM4_MOUSE;sp|Q00PI9|HNRL2_MOUSE	>tr|F8VPM4|F8VPM4_MOUSE Uncharacterized protein OS=Mus musculus GN=Hnrnpul2 PE=4 SV=1;>sp|Q00PI9|HNRL2_MOUSE Heterogeneous nuclear ribonucleoprotein U-like protein 2 OS=Mus musculus GN=Hnrnpul2 PE=1 SV=1	2	2	0	0	1	0	0	0	0	0	0	1	0	0	0	0	402490	0	0	0	0	0	0	810500	0	0
sp|Q01320|TOP2A_MOUSE	>sp|Q01320|TOP2A_MOUSE DNA topoisomerase 2-alpha OS=Mus musculus GN=Top2a PE=1 SV=2	1	8	0	0	0	0	2	2	0	0	0	1	0	2	0	0	0	0	2890600	1876200	0	0	0	2774800	0	5027900
sp|Q02013|AQP1_MOUSE	>sp|Q02013|AQP1_MOUSE Aquaporin-1 OS=Mus musculus GN=Aqp1 PE=1 SV=3	1	2	0	0	0	0	0	0	0	0	0	0	0	2	0	0	0	0	0	0	0	0	0	0	0	6160300
sp|Q02105|C1QC_MOUSE;tr|Q6DI63|Q6DI63_MOUSE	>sp|Q02105|C1QC_MOUSE Complement C1q subcomponent subunit C OS=Mus musculus GN=C1qc PE=2 SV=1;>tr|Q6DI63|Q6DI63_MOUSE Complement component 1, q subcomponent, C chain OS=Mus musculus GN=C1qc PE=2 SV=1	2	5	5	5	4	5	5	5	4	2	4	2	5	5	243060000	228820000	541910000	19112000	55075000	285610000	386270000	238690000	804550000	328580000	904390000	1541200000
sp|Q02257|PLAK_MOUSE	>sp|Q02257|PLAK_MOUSE Junction plakoglobin OS=Mus musculus GN=Jup PE=1 SV=3	1	8	0	1	0	1	1	0	5	0	1	0	0	1	0	0	0	154900	447320	0	13788000	0	0	0	0	732850
tr|D3Z7D5|D3Z7D5_MOUSE;sp|Q02788|CO6A2_MOUSE	>tr|D3Z7D5|D3Z7D5_MOUSE Uncharacterized protein OS=Mus musculus GN=Col6a2 PE=4 SV=1;>sp|Q02788|CO6A2_MOUSE Collagen alpha-2(VI) chain OS=Mus musculus GN=Col6a2 PE=2 SV=3	2	1	0	0	0	0	0	0	0	0	0	0	0	1	0	0	0	0	0	0	0	0	0	0	0	232180
tr|Q3UQ33|Q3UQ33_MOUSE;tr|Q5SWU0|Q5SWU0_MOUSE;sp|Q03267-6|IKZF1_MOUSE;tr|G5E8H3|G5E8H3_MOUSE;sp|Q03267|IKZF1_MOUSE;tr|Q5SWT9|Q5SWT9_MOUSE;tr|Q571F4|Q571F4_MOUSE;sp|Q03267-2|IKZF1_MOUSE;tr|E9QMU0|E9QMU0_MOUSE;sp|Q03267-3|IKZF1_MOUSE;tr|Q5GGW5|Q5GGW5_MOUSE;sp|Q03267-4|IKZF1_MOUSE;sp|Q03267-5|IKZF1_MOUSE;tr|Q5SWT7|Q5SWT7_MOUSE;tr|Q8C9X3|Q8C9X3_MOUSE;tr|E9Q6S3|E9Q6S3_MOUSE;sp|O08900|IKZF3_MOUSE	>tr|Q3UQ33|Q3UQ33_MOUSE Uncharacterized protein OS=Mus musculus GN=Ikzf1 PE=2 SV=1;>tr|Q5SWU0|Q5SWU0_MOUSE IKAROS family zinc finger 1 OS=Mus musculus GN=Ikzf1 PE=2 SV=1;>sp|Q03267-6|IKZF1_MOUSE Isoform V of DNA-binding protein Ikaros OS=Mus musculus GN=Ik	17	3	0	0	0	0	0	1	0	0	0	0	1	2	0	0	0	0	0	473380	0	0	0	0	4521000	968720
sp|Q04750|TOP1_MOUSE	>sp|Q04750|TOP1_MOUSE DNA topoisomerase 1 OS=Mus musculus GN=Top1 PE=1 SV=2	1	3	0	0	0	0	0	2	0	0	0	0	0	0	0	0	0	0	346500	1364800	0	0	0	0	0	0
tr|E9Q7R6|E9Q7R6_MOUSE;sp|Q04857|CO6A1_MOUSE	>tr|E9Q7R6|E9Q7R6_MOUSE Uncharacterized protein OS=Mus musculus GN=Col6a1 PE=4 SV=1;>sp|Q04857|CO6A1_MOUSE Collagen alpha-1(VI) chain OS=Mus musculus GN=Col6a1 PE=2 SV=1	2	2	0	0	0	0	0	0	0	0	0	0	0	2	0	0	0	0	0	0	0	0	0	0	0	1111600
sp|Q05CL8|LARP7_MOUSE;sp|Q05CL8-2|LARP7_MOUSE;tr|A2AMD0|A2AMD0_MOUSE	>sp|Q05CL8|LARP7_MOUSE La-related protein 7 OS=Mus musculus GN=Larp7 PE=1 SV=2	3	3	0	0	2	0	0	0	0	0	1	1	0	0	0	0	658460	0	0	0	0	0	166350	222480	0	0
sp|Q06890|CLUS_MOUSE;tr|E9Q9B8|E9Q9B8_MOUSE;tr|E9PUU2|E9PUU2_MOUSE;tr|E9PXG5|E9PXG5_MOUSE;tr|E9Q8Y5|E9Q8Y5_MOUSE;tr|E9Q2G2|E9Q2G2_MOUSE	>sp|Q06890|CLUS_MOUSE Clusterin OS=Mus musculus GN=Clu PE=1 SV=1;>tr|E9Q9B8|E9Q9B8_MOUSE Uncharacterized protein OS=Mus musculus GN=Clu PE=4 SV=1;>tr|E9PUU2|E9PUU2_MOUSE Uncharacterized protein OS=Mus musculus GN=Clu PE=4 SV=1;>tr|E9PXG5|E9PXG5_MOUSE Uncha	6	6	4	3	1	2	1	2	3	0	2	0	4	3	4465200	511190	7213800	444630	352060	1857400	8307400	0	13126000	0	5913700	10808000
sp|Q07133|H1T_MOUSE	>sp|Q07133|H1T_MOUSE Histone H1t OS=Mus musculus GN=Hist1h1t PE=2 SV=4	1	7	0	0	2	1	0	0	0	0	1	0	0	0	0	0	172970000	499770	0	0	0	0	11374000	0	0	0
sp|Q08288|LYAR_MOUSE	>sp|Q08288|LYAR_MOUSE Cell growth-regulating nucleolar protein OS=Mus musculus GN=Lyar PE=1 SV=2	1	1	0	0	0	0	0	0	0	0	1	0	0	0	0	0	0	0	0	0	0	0	456320	0	0	0
sp|Q08857|CD36_MOUSE	>sp|Q08857|CD36_MOUSE Platelet glycoprotein 4 OS=Mus musculus GN=Cd36 PE=1 SV=2	1	1	0	0	0	0	0	0	0	0	0	0	0	1	0	0	0	0	0	0	0	0	0	0	0	8894800
tr|D3Z1J9|D3Z1J9_MOUSE;sp|Q0P5X1-2|LRIQ1_MOUSE;sp|Q0P5X1|LRIQ1_MOUSE	>tr|D3Z1J9|D3Z1J9_MOUSE Uncharacterized protein OS=Mus musculus GN=Lrriq1 PE=4 SV=1;>sp|Q0P5X1-2|LRIQ1_MOUSE Isoform 2 of Leucine-rich repeat and IQ domain-containing protein 1 OS=Mus musculus GN=Lrriq1;>sp|Q0P5X1|LRIQ1_MOUSE Leucine-rich repeat and IQ dom	3	1	0	1	1	0	0	0	0	0	1	0	1	1	0	174620	762840	0	0	0	0	0	265220	0	363420	1199900
tr|E9PZV4|E9PZV4_MOUSE;sp|Q0VGB7|PP4R2_MOUSE	>tr|E9PZV4|E9PZV4_MOUSE Uncharacterized protein OS=Mus musculus GN=Ppp4r2 PE=4 SV=1;>sp|Q0VGB7|PP4R2_MOUSE Serine/threonine-protein phosphatase 4 regulatory subunit 2 OS=Mus musculus GN=Ppp4r2 PE=1 SV=1	2	2	0	0	1	0	0	0	0	0	2	0	0	0	0	0	1496800	0	0	0	0	0	495160	0	0	0
sp|Q2MH31-2|CI024_MOUSE;sp|Q2MH31|CI024_MOUSE	>sp|Q2MH31-2|CI024_MOUSE Isoform 2 of Uncharacterized protein C9orf24 homolog OS=Mus musculus GN=Smrp1;>sp|Q2MH31|CI024_MOUSE Uncharacterized protein C9orf24 homolog OS=Mus musculus GN=Smrp1 PE=2 SV=1	2	1	0	0	0	0	0	0	0	0	0	1	0	0	0	0	0	0	0	0	0	0	0	1411200	0	0
tr|A2AM63|A2AM63_MOUSE;tr|A2AM65|A2AM65_MOUSE;sp|Q3TEA8-3|HP1B3_MOUSE;sp|Q3TEA8-2|HP1B3_MOUSE;sp|Q3TEA8|HP1B3_MOUSE;tr|A2AM62|A2AM62_MOUSE	>tr|A2AM63|A2AM63_MOUSE Heterochromatin protein 1, binding protein 3 (Fragment) OS=Mus musculus GN=Hp1bp3 PE=3 SV=1;>tr|A2AM65|A2AM65_MOUSE Heterochromatin protein 1, binding protein 3 (Fragment) OS=Mus musculus GN=Hp1bp3 PE=3 SV=1;>sp|Q3TEA8-3|HP1B3_MOUSE	6	2	0	0	0	0	0	2	0	0	0	0	0	1	0	0	0	0	0	2980100	0	0	0	0	0	908230
sp|Q3U1G5|I20L2_MOUSE;tr|E9PUT3|E9PUT3_MOUSE	>sp|Q3U1G5|I20L2_MOUSE Interferon-stimulated 20 kDa exonuclease-like 2 OS=Mus musculus GN=Isg20l2 PE=2 SV=2;>tr|E9PUT3|E9PUT3_MOUSE Uncharacterized protein OS=Mus musculus GN=Isg20l2 PE=4 SV=1	2	4	0	0	1	0	0	0	0	0	2	0	3	1	0	0	452580	0	0	0	0	0	329230	0	180090	382580
tr|F7ADY1|F7ADY1_MOUSE;sp|Q3U1J4|DDB1_MOUSE	>tr|F7ADY1|F7ADY1_MOUSE Uncharacterized protein (Fragment) OS=Mus musculus GN=Ddb1 PE=4 SV=1;>sp|Q3U1J4|DDB1_MOUSE DNA damage-binding protein 1 OS=Mus musculus GN=Ddb1 PE=1 SV=2	2	1	1	0	1	0	0	0	1	0	0	0	0	1	0	0	204010	0	0	0	0	0	0	0	0	138040
sp|Q3U9G9|LBR_MOUSE	>sp|Q3U9G9|LBR_MOUSE Lamin-B receptor OS=Mus musculus GN=Lbr PE=1 SV=2	1	5	0	0	0	0	2	5	0	0	0	0	4	4	0	0	0	0	189160	4213600	0	0	0	0	1896300	3665600
sp|Q3UEB3-3|PUF60_MOUSE;sp|Q3UEB3-2|PUF60_MOUSE;sp|Q3UEB3|PUF60_MOUSE	>sp|Q3UEB3-3|PUF60_MOUSE Isoform 3 of Poly(U)-binding-splicing factor PUF60 OS=Mus musculus GN=Puf60;>sp|Q3UEB3-2|PUF60_MOUSE Isoform 2 of Poly(U)-binding-splicing factor PUF60 OS=Mus musculus GN=Puf60;>sp|Q3UEB3|PUF60_MOUSE Poly(U)-binding-splicing factor	3	4	1	0	0	0	0	0	0	0	0	0	1	3	990230	0	0	0	0	0	0	0	0	0	0	979850
sp|Q3UFY8|MRRP1_MOUSE	>sp|Q3UFY8|MRRP1_MOUSE Mitochondrial ribonuclease P protein 1 OS=Mus musculus GN=Rg9mtd1 PE=2 SV=2	1	2	0	1	0	0	0	0	0	0	0	0	1	2	0	388900	0	0	0	0	0	0	0	0	789910	2008000
sp|Q3UHX9-2|CI114_MOUSE;sp|Q3UHX9|CI114_MOUSE	>sp|Q3UHX9-2|CI114_MOUSE Isoform 2 of Uncharacterized protein C9orf114 homolog OS=Mus musculus GN=D2Wsu81e;>sp|Q3UHX9|CI114_MOUSE Uncharacterized protein C9orf114 homolog OS=Mus musculus GN=D2Wsu81e PE=2 SV=1	2	1	0	0	0	0	0	1	1	0	0	0	0	0	0	0	0	0	0	0	379970	0	0	0	0	0
sp|Q3UL36|ARGL1_MOUSE;sp|Q3UL36-2|ARGL1_MOUSE	>sp|Q3UL36|ARGL1_MOUSE Arginine and glutamate-rich protein 1 OS=Mus musculus GN=Arglu1 PE=1 SV=2;>sp|Q3UL36-2|ARGL1_MOUSE Isoform 2 of Arginine and glutamate-rich protein 1 OS=Mus musculus GN=Arglu1	2	3	0	0	1	0	0	0	0	0	1	0	1	2	0	0	1607700	0	0	0	0	0	1021400	0	514710	1940800
sp|Q3UV17|K22O_MOUSE	>sp|Q3UV17|K22O_MOUSE Keratin, type II cytoskeletal 2 oral OS=Mus musculus GN=Krt76 PE=2 SV=1	1	8	1	1	1	1	1	0	1	1	1	0	1	1	6181600	13180000	75259000	8187300	4708400	0	53979000	615890000	69715000	0	13063000	41880000
sp|Q501J6-2|DDX17_MOUSE;sp|Q501J6|DDX17_MOUSE;tr|Q3U741|Q3U741_MOUSE	>sp|Q501J6-2|DDX17_MOUSE Isoform 2 of Probable ATP-dependent RNA helicase DDX17 OS=Mus musculus GN=Ddx17;>sp|Q501J6|DDX17_MOUSE Probable ATP-dependent RNA helicase DDX17 OS=Mus musculus GN=Ddx17 PE=2 SV=1;>tr|Q3U741|Q3U741_MOUSE DEAD (Asp-Glu-Ala-Asp) box	3	4	0	0	0	0	0	0	0	0	1	0	0	1	0	0	0	0	0	0	0	0	0	0	0	958050
tr|F6UK16|F6UK16_MOUSE;tr|E9QKA4|E9QKA4_MOUSE;sp|Q52KI8-2|SRRM1_MOUSE;tr|A2A8V8|A2A8V8_MOUSE;tr|A2A8V9|A2A8V9_MOUSE;tr|E9PUK6|E9PUK6_MOUSE;sp|Q52KI8|SRRM1_MOUSE	>tr|F6UK16|F6UK16_MOUSE Uncharacterized protein (Fragment) OS=Mus musculus GN=Srrm1 PE=4 SV=1;>tr|E9QKA4|E9QKA4_MOUSE Uncharacterized protein OS=Mus musculus GN=Srrm1 PE=4 SV=1;>sp|Q52KI8-2|SRRM1_MOUSE Isoform 2 of Serine/arginine repetitive matrix protein	7	1	0	0	0	1	0	0	0	0	0	0	0	0	0	0	0	0	0	0	0	0	0	0	0	0
tr|A2AIR1|A2AIR1_MOUSE;tr|A2AIR0|A2AIR0_MOUSE;tr|A2AIR2|A2AIR2_MOUSE;sp|Q5DTM8-2|BRE1A_MOUSE;sp|Q5DTM8|BRE1A_MOUSE	>tr|A2AIR1|A2AIR1_MOUSE Ring finger protein 20 (Fragment) OS=Mus musculus GN=Rnf20 PE=4 SV=1;>tr|A2AIR0|A2AIR0_MOUSE Ring finger protein 20 (Fragment) OS=Mus musculus GN=Rnf20 PE=4 SV=1;>tr|A2AIR2|A2AIR2_MOUSE Ring finger protein 20 (Fragment) OS=Mus muscu	5	1	0	0	0	0	0	1	0	0	0	0	0	0	0	0	0	0	0	55016000	0	0	0	0	0	0
tr|F7A7G1|F7A7G1_MOUSE;sp|Q5SUF2|LC7L3_MOUSE;sp|Q5SUF2-3|LC7L3_MOUSE;sp|Q5SUF2-2|LC7L3_MOUSE	>tr|F7A7G1|F7A7G1_MOUSE Uncharacterized protein (Fragment) OS=Mus musculus GN=Luc7l3 PE=4 SV=1;>sp|Q5SUF2|LC7L3_MOUSE Luc7-like protein 3 OS=Mus musculus GN=Luc7l3 PE=1 SV=1;>sp|Q5SUF2-3|LC7L3_MOUSE Isoform 3 of Luc7-like protein 3 OS=Mus musculus GN=Luc7l	4	1	0	0	0	0	0	0	0	0	0	0	0	1	0	0	0	0	0	0	0	0	0	0	0	164540
sp|Q60605-2|MYL6_MOUSE;sp|Q60605|MYL6_MOUSE;tr|E9QLM0|E9QLM0_MOUSE;sp|Q8CI43|MYL6B_MOUSE	>sp|Q60605-2|MYL6_MOUSE Isoform Smooth muscle of Myosin light polypeptide 6 OS=Mus musculus GN=Myl6;>sp|Q60605|MYL6_MOUSE Myosin light polypeptide 6 OS=Mus musculus GN=Myl6 PE=1 SV=3;>tr|E9QLM0|E9QLM0_MOUSE Uncharacterized protein OS=Mus musculus GN=Gm8894	4	2	1	1	0	0	0	0	1	1	1	1	0	1	339240	216840	0	0	0	0	221650	365700	481120	2408500	0	614190
sp|Q60649|CLPB_MOUSE;tr|Q8CCN6|Q8CCN6_MOUSE;tr|E9PY58|E9PY58_MOUSE	>sp|Q60649|CLPB_MOUSE Caseinolytic peptidase B protein homolog OS=Mus musculus GN=Clpb PE=1 SV=1;>tr|Q8CCN6|Q8CCN6_MOUSE Uncharacterized protein OS=Mus musculus GN=Clpb PE=2 SV=1;>tr|E9PY58|E9PY58_MOUSE Uncharacterized protein OS=Mus musculus GN=Clpb PE=4	3	1	1	1	0	0	0	0	0	0	0	0	0	0	0	0	0	0	0	0	0	0	0	0	0	0
sp|Q60662-2|AKAP4_MOUSE;sp|Q60662|AKAP4_MOUSE	>sp|Q60662-2|AKAP4_MOUSE Isoform 2 of A-kinase anchor protein 4 OS=Mus musculus GN=Akap4;>sp|Q60662|AKAP4_MOUSE A-kinase anchor protein 4 OS=Mus musculus GN=Akap4 PE=1 SV=1	2	2	0	0	1	0	0	0	0	0	0	2	0	0	0	0	89891	0	0	0	0	0	0	4694900	0	0
tr|D3YUN8|D3YUN8_MOUSE;tr|D3YZT5|D3YZT5_MOUSE;tr|G3UX26|G3UX26_MOUSE;sp|Q60930|VDAC2_MOUSE	>tr|D3YUN8|D3YUN8_MOUSE Uncharacterized protein OS=Mus musculus GN=Vdac2 PE=4 SV=1;>tr|D3YZT5|D3YZT5_MOUSE Uncharacterized protein OS=Mus musculus GN=Vdac2 PE=4 SV=1;>tr|G3UX26|G3UX26_MOUSE Uncharacterized protein OS=Mus musculus GN=Vdac2 PE=4 SV=1;>sp|Q60	4	1	0	0	0	0	0	0	0	0	0	1	0	0	0	0	0	0	0	0	0	0	0	1182800	0	0
sp|Q61140|BCAR1_MOUSE;tr|F8WII0|F8WII0_MOUSE;sp|Q61140-2|BCAR1_MOUSE	>sp|Q61140|BCAR1_MOUSE Breast cancer anti-estrogen resistance protein 1 OS=Mus musculus GN=Bcar1 PE=1 SV=2;>tr|F8WII0|F8WII0_MOUSE Uncharacterized protein (Fragment) OS=Mus musculus GN=Bcar1 PE=4 SV=1;>sp|Q61140-2|BCAR1_MOUSE Isoform Cas-A of Breast cancer	3	22	16	12	6	4	0	0	11	6	11	4	1	0	61093000	32518000	18036000	2221400	0	0	73674000	73608000	92685000	43400000	0	0
sp|Q61164|CTCF_MOUSE	>sp|Q61164|CTCF_MOUSE Transcriptional repressor CTCF OS=Mus musculus GN=Ctcf PE=1 SV=2	1	2	0	0	0	0	0	0	0	0	0	0	0	2	0	0	0	0	0	0	0	0	0	0	0	2922300
sp|Q61247|A2AP_MOUSE	>sp|Q61247|A2AP_MOUSE Alpha-2-antiplasmin OS=Mus musculus GN=Serpinf2 PE=1 SV=1	1	1	0	1	0	0	0	1	1	0	1	0	0	0	0	206640	0	0	0	0	1963800	0	0	0	0	0
sp|Q61292|LAMB2_MOUSE	>sp|Q61292|LAMB2_MOUSE Laminin subunit beta-2 OS=Mus musculus GN=Lamb2 PE=2 SV=2	1	1	0	0	0	0	0	0	0	0	0	0	0	1	0	0	0	0	0	0	0	0	0	0	0	0
sp|Q61495|DSG1A_MOUSE;sp|Q7TSF1|DSG1B_MOUSE;sp|Q7TSF0|DSG1C_MOUSE	>sp|Q61495|DSG1A_MOUSE Desmoglein-1-alpha OS=Mus musculus GN=Dsg1a PE=2 SV=2;>sp|Q7TSF1|DSG1B_MOUSE Desmoglein-1-beta OS=Mus musculus GN=Dsg1b PE=1 SV=1;>sp|Q7TSF0|DSG1C_MOUSE Desmoglein-1-gamma OS=Mus musculus GN=Dsg1c PE=1 SV=1	3	2	1	0	2	1	0	1	1	1	0	0	1	1	0	0	2657600	174780	0	2345500	4384400	0	0	0	870780	3949900
sp|Q61496|DDX4_MOUSE;tr|Q3V086|Q3V086_MOUSE	>sp|Q61496|DDX4_MOUSE Probable ATP-dependent RNA helicase DDX4 OS=Mus musculus GN=Ddx4 PE=1 SV=2;>tr|Q3V086|Q3V086_MOUSE Ddx4 protein OS=Mus musculus GN=Ddx4 PE=2 SV=1	2	2	0	0	0	0	0	0	0	0	1	0	0	0	0	0	0	0	0	0	0	0	184670	0	0	0
sp|Q61584-5|FXR1_MOUSE;tr|F8WH60|F8WH60_MOUSE;sp|Q61584-6|FXR1_MOUSE;tr|F8WHA2|F8WHA2_MOUSE;sp|Q61584-4|FXR1_MOUSE;sp|Q61584-7|FXR1_MOUSE;tr|F6YLE3|F6YLE3_MOUSE;tr|F6R9D8|F6R9D8_MOUSE;sp|Q61584-3|FXR1_MOUSE;sp|Q61584|FXR1_MOUSE;tr|F7BNV1|F7BNV1_MOUSE;sp|Q61584-2|FXR1_MOUSE	>sp|Q61584-5|FXR1_MOUSE Isoform D of Fragile X mental retardation syndrome-related protein 1 OS=Mus musculus GN=Fxr1;>tr|F8WH60|F8WH60_MOUSE Uncharacterized protein (Fragment) OS=Mus musculus GN=Fxr1 PE=4 SV=1;>sp|Q61584-6|FXR1_MOUSE Isoform F of Fragile X	12	2	0	0	0	0	0	0	0	0	2	0	0	0	0	0	0	0	0	0	0	0	1494000	0	0	0
sp|Q61646|HPT_MOUSE	>sp|Q61646|HPT_MOUSE Haptoglobin OS=Mus musculus GN=Hp PE=1 SV=1	1	1	0	1	0	0	0	0	0	0	0	0	0	0	0	287830	0	0	0	0	0	0	0	0	0	0
sp|Q61656|DDX5_MOUSE;tr|Q8BTS0|Q8BTS0_MOUSE;tr|B1ARB9|B1ARB9_MOUSE	>sp|Q61656|DDX5_MOUSE Probable ATP-dependent RNA helicase DDX5 OS=Mus musculus GN=Ddx5 PE=1 SV=2;>tr|Q8BTS0|Q8BTS0_MOUSE DEAD (Asp-Glu-Ala-Asp) box polypeptide 5 OS=Mus musculus GN=Ddx5 PE=2 SV=1	3	5	1	0	0	1	0	0	0	0	1	0	0	1	0	0	0	430030	0	0	0	0	757220	0	0	8922900
tr|F6XKX9|F6XKX9_MOUSE;sp|Q61805|LBP_MOUSE	>tr|F6XKX9|F6XKX9_MOUSE Uncharacterized protein (Fragment) OS=Mus musculus GN=Lbp PE=4 SV=1;>sp|Q61805|LBP_MOUSE Lipopolysaccharide-binding protein OS=Mus musculus GN=Lbp PE=2 SV=2	2	1	0	0	0	0	0	0	0	0	0	0	0	1	0	0	0	0	0	0	0	0	0	0	0	277930
sp|Q61838|A2M_MOUSE;tr|D3YW52|D3YW52_MOUSE	>sp|Q61838|A2M_MOUSE Alpha-2-macroglobulin OS=Mus musculus GN=A2m PE=1 SV=3;>tr|D3YW52|D3YW52_MOUSE Uncharacterized protein OS=Mus musculus GN=Pzp PE=4 SV=1	2	3	1	0	1	0	0	0	1	0	1	0	2	0	0	0	314130	0	0	0	0	0	0	0	2822700	0
sp|Q61878|PRG2_MOUSE	>sp|Q61878|PRG2_MOUSE Bone marrow proteoglycan OS=Mus musculus GN=Prg2 PE=1 SV=1	1	2	0	0	0	0	1	1	0	0	0	0	1	0	0	0	0	0	3570100	23719000	0	0	0	0	8340000	0
sp|Q61990-2|PCBP2_MOUSE;sp|Q61990-3|PCBP2_MOUSE;sp|Q61990|PCBP2_MOUSE;tr|E9Q7D8|E9Q7D8_MOUSE;tr|G5E916|G5E916_MOUSE;tr|F7A4C5|F7A4C5_MOUSE;sp|P57722-2|PCBP3_MOUSE;sp|P57722|PCBP3_MOUSE	>sp|Q61990-2|PCBP2_MOUSE Isoform 2 of Poly(rC)-binding protein 2 OS=Mus musculus GN=Pcbp2;>sp|Q61990-3|PCBP2_MOUSE Isoform 3 of Poly(rC)-binding protein 2 OS=Mus musculus GN=Pcbp2;>sp|Q61990|PCBP2_MOUSE Poly(rC)-binding protein 2 OS=Mus musculus GN=Pcbp2 P	8	4	0	0	0	1	0	0	0	0	2	1	0	1	0	0	0	175060	0	0	0	0	2117900	162960	0	2064700
sp|Q61999|ODFP1_MOUSE;tr|A6H656|A6H656_MOUSE	>sp|Q61999|ODFP1_MOUSE Outer dense fiber protein 1 OS=Mus musculus GN=Odf1 PE=2 SV=1;>tr|A6H656|A6H656_MOUSE Odf1 protein OS=Mus musculus GN=Odf1 PE=2 SV=1	2	3	0	0	2	1	0	0	0	0	0	1	0	0	0	0	5985900	314970	0	0	0	0	0	44729000	0	0
sp|Q62093|SRSF2_MOUSE;tr|E9Q975|E9Q975_MOUSE	>sp|Q62093|SRSF2_MOUSE Serine/arginine-rich splicing factor 2 OS=Mus musculus GN=Srsf2 PE=1 SV=4;>tr|E9Q975|E9Q975_MOUSE Uncharacterized protein OS=Mus musculus GN=Srsf2 PE=4 SV=1	2	1	0	0	0	0	0	1	1	0	0	0	0	1	0	0	0	0	0	241900	1678500	0	0	0	0	443030
sp|Q62167|DDX3X_MOUSE;sp|P16381|DDX3L_MOUSE;sp|Q62095|DDX3Y_MOUSE	>sp|Q62167|DDX3X_MOUSE ATP-dependent RNA helicase DDX3X OS=Mus musculus GN=Ddx3x PE=1 SV=3;>sp|P16381|DDX3L_MOUSE Putative ATP-dependent RNA helicase Pl10 OS=Mus musculus GN=D1Pas1 PE=1 SV=1;>sp|Q62095|DDX3Y_MOUSE ATP-dependent RNA helicase DDX3Y OS=Mus mu	3	8	4	2	1	1	0	0	3	0	1	0	1	2	10415000	0	535670	129760	0	0	4761500	0	977100	0	0	2783900
sp|Q62187|TTF1_MOUSE	>sp|Q62187|TTF1_MOUSE Transcription termination factor 1 OS=Mus musculus GN=Ttf1 PE=1 SV=2	1	2	0	0	1	0	0	0	0	0	1	0	0	0	0	0	314960	0	0	0	0	0	112930	0	0	0
tr|D6RI83|D6RI83_MOUSE;tr|D3Z0S6|D3Z0S6_MOUSE;sp|Q62189|SNRPA_MOUSE;tr|E9Q4T6|E9Q4T6_MOUSE	>tr|D6RI83|D6RI83_MOUSE Uncharacterized protein OS=Mus musculus GN=Snrpa PE=4 SV=1;>tr|D3Z0S6|D3Z0S6_MOUSE Uncharacterized protein OS=Mus musculus GN=Snrpa PE=4 SV=1;>sp|Q62189|SNRPA_MOUSE U1 small nuclear ribonucleoprotein A OS=Mus musculus GN=Snrpa PE=2	4	1	0	0	0	0	0	0	0	0	0	1	0	1	0	0	0	0	0	0	0	0	0	296950	0	0
sp|Q62261|SPTB2_MOUSE;sp|Q62261-2|SPTB2_MOUSE	>sp|Q62261|SPTB2_MOUSE Spectrin beta chain, brain 1 OS=Mus musculus GN=Sptbn1 PE=1 SV=2;>sp|Q62261-2|SPTB2_MOUSE Isoform 2 of Spectrin beta chain, brain 1 OS=Mus musculus GN=Sptbn1	2	5	0	0	0	0	0	0	0	0	0	0	0	5	0	0	0	0	0	0	0	0	0	0	0	3804100
sp|Q62318|TIF1B_MOUSE;sp|Q62318-2|TIF1B_MOUSE	>sp|Q62318|TIF1B_MOUSE Transcription intermediary factor 1-beta OS=Mus musculus GN=Trim28 PE=1 SV=3	2	5	1	1	0	0	1	0	0	1	0	1	1	3	247110	415140	0	0	196130	0	0	330280	0	1961700	473320	2853400
sp|Q62425|NDUA4_MOUSE	>sp|Q62425|NDUA4_MOUSE NADH dehydrogenase [ubiquinone] 1 alpha subcomplex subunit 4 OS=Mus musculus GN=Ndufa4 PE=1 SV=2	1	3	0	0	0	0	0	2	1	0	0	0	1	0	0	0	0	0	0	1582500	3547300	0	0	0	0	0
sp|Q62426|CYTB_MOUSE	>sp|Q62426|CYTB_MOUSE Cystatin-B OS=Mus musculus GN=Cstb PE=1 SV=1	1	2	2	1	0	0	0	0	1	1	0	0	0	0	2495400	683570	0	0	0	0	146600	2211400	0	0	0	0
tr|E0CY81|E0CY81_MOUSE;sp|Q62511|ZFP91_MOUSE;sp|Q62511-2|ZFP91_MOUSE	>tr|E0CY81|E0CY81_MOUSE Uncharacterized protein OS=Mus musculus GN=Zfp91 PE=4 SV=1;>sp|Q62511|ZFP91_MOUSE E3 ubiquitin-protein ligase ZFP91 OS=Mus musculus GN=Zfp91 PE=1 SV=3;>sp|Q62511-2|ZFP91_MOUSE Isoform 2 of E3 ubiquitin-protein ligase ZFP91 OS=Mus mu	3	2	1	0	0	0	0	1	1	0	0	0	0	1	121750	0	0	0	0	749870	3093500	0	0	0	0	1443400
tr|Q7TQE2|Q7TQE2_MOUSE;tr|E9Q625|E9Q625_MOUSE;sp|Q62523|ZYX_MOUSE	>tr|Q7TQE2|Q7TQE2_MOUSE Uncharacterized protein OS=Mus musculus GN=Zyx PE=2 SV=1;>tr|E9Q625|E9Q625_MOUSE Uncharacterized protein OS=Mus musculus GN=Zyx PE=4 SV=1;>sp|Q62523|ZYX_MOUSE Zyxin OS=Mus musculus GN=Zyx PE=1 SV=2	3	2	0	0	0	0	0	0	2	0	0	0	0	0	0	0	0	0	0	0	672760	0	0	0	0	0
sp|Q63918|SDPR_MOUSE	>sp|Q63918|SDPR_MOUSE Serum deprivation-response protein OS=Mus musculus GN=Sdpr PE=1 SV=3	1	4	0	0	0	0	0	0	0	0	0	0	0	4	0	0	0	0	0	0	0	0	0	0	0	3579300
sp|Q64355|EFS_MOUSE	>sp|Q64355|EFS_MOUSE Embryonal Fyn-associated substrate OS=Mus musculus GN=Efs PE=1 SV=2	1	9	8	3	0	0	0	0	4	0	0	0	1	1	33368000	6017300	0	0	0	0	11077000	0	0	0	1626200	2801000
sp|Q64368|DAZL_MOUSE	>sp|Q64368|DAZL_MOUSE Deleted in azoospermia-like OS=Mus musculus GN=Dazl PE=1 SV=1	1	1	0	0	1	0	0	0	0	0	1	0	0	0	0	0	245910	0	0	0	0	0	262490	0	0	0
tr|E9QP42|E9QP42_MOUSE;sp|Q64467|G3PT_MOUSE	>tr|E9QP42|E9QP42_MOUSE Glyceraldehyde-3-phosphate dehydrogenase OS=Mus musculus GN=Gapdhs PE=3 SV=1;>sp|Q64467|G3PT_MOUSE Glyceraldehyde-3-phosphate dehydrogenase, testis-specific OS=Mus musculus GN=Gapdhs PE=1 SV=1	2	4	0	0	0	1	0	0	0	0	0	1	0	0	0	0	0	217510	0	0	0	0	0	8327900	0	0
sp|Q64511|TOP2B_MOUSE	>sp|Q64511|TOP2B_MOUSE DNA topoisomerase 2-beta OS=Mus musculus GN=Top2b PE=1 SV=2	1	6	0	0	0	0	2	1	0	0	0	0	0	0	0	0	0	0	363260	2067900	0	0	0	0	0	0
tr|F8WIX8|F8WIX8_MOUSE;sp|Q64523|H2A2C_MOUSE;sp|Q6GSS7|H2A2A_MOUSE	>tr|F8WIX8|F8WIX8_MOUSE Histone H2A (Fragment) OS=Mus musculus GN=Hist1h2al PE=3 SV=1;>sp|Q64523|H2A2C_MOUSE Histone H2A type 2-C OS=Mus musculus GN=Hist2h2ac PE=1 SV=3;>sp|Q6GSS7|H2A2A_MOUSE Histone H2A type 2-A OS=Mus musculus GN=Hist2h2aa1 PE=1 SV=3	3	5	0	0	0	0	1	1	0	0	0	0	0	1	8259700	3552900	0	1344300	148760000	94279000	1107700	0	26348000	116510000	93831000	314640000
sp|Q69ZA1-2|CDK13_MOUSE;sp|Q69ZA1|CDK13_MOUSE	>sp|Q69ZA1-2|CDK13_MOUSE Isoform 2 of Cyclin-dependent kinase 13 OS=Mus musculus GN=Cdk13;>sp|Q69ZA1|CDK13_MOUSE Cyclin-dependent kinase 13 OS=Mus musculus GN=Cdk13 PE=1 SV=3	2	1	0	0	0	0	0	0	0	0	0	0	1	1	0	0	0	0	0	0	0	0	0	0	195670	507230
sp|Q6ZWN5|RS9_MOUSE;tr|F7CJS8|F7CJS8_MOUSE;tr|D3YWH9|D3YWH9_MOUSE;tr|Q9CXW7|Q9CXW7_MOUSE;tr|D3YUV6|D3YUV6_MOUSE;tr|D3Z673|D3Z673_MOUSE	>sp|Q6ZWN5|RS9_MOUSE 40S ribosomal protein S9 OS=Mus musculus GN=Rps9 PE=2 SV=3;>tr|F7CJS8|F7CJS8_MOUSE Uncharacterized protein (Fragment) OS=Mus musculus GN=Rps9 PE=3 SV=1;>tr|D3YWH9|D3YWH9_MOUSE Uncharacterized protein OS=Mus musculus GN=Rps9 PE=3 SV=1;>	6	6	2	3	1	0	1	0	3	1	1	0	2	3	15497000	19393000	772890	0	277600	0	22063000	171720	874250	0	2669900	8308500
tr|E9QP46|E9QP46_MOUSE;sp|Q6ZWQ0|SYNE2_MOUSE	>tr|E9QP46|E9QP46_MOUSE Uncharacterized protein OS=Mus musculus GN=Syne2 PE=4 SV=1;>sp|Q6ZWQ0|SYNE2_MOUSE Nesprin-2 OS=Mus musculus GN=Syne2 PE=1 SV=2	2	2	1	1	0	0	0	0	0	0	0	0	0	0	0	213550	0	0	0	0	0	0	0	0	0	0
sp|Q78ZA7|NP1L4_MOUSE;tr|B7ZNL2|B7ZNL2_MOUSE;tr|E9Q6R0|E9Q6R0_MOUSE	>sp|Q78ZA7|NP1L4_MOUSE Nucleosome assembly protein 1-like 4 OS=Mus musculus GN=Nap1l4 PE=1 SV=1;>tr|B7ZNL2|B7ZNL2_MOUSE Nap1l4 protein OS=Mus musculus GN=Nap1l4 PE=2 SV=1;>tr|E9Q6R0|E9Q6R0_MOUSE Uncharacterized protein OS=Mus musculus GN=Nap1l4 PE=3 SV=1	3	1	0	0	0	0	0	0	0	0	0	1	0	0	0	0	0	0	0	0	0	0	0	196220	0	0
tr|E9PZ93|E9PZ93_MOUSE;sp|Q7TNC4-2|LC7L2_MOUSE;sp|Q7TNC4-3|LC7L2_MOUSE;sp|Q7TNC4|LC7L2_MOUSE;tr|E9Q715|E9Q715_MOUSE;tr|E9PX54|E9PX54_MOUSE;tr|E9PXU4|E9PXU4_MOUSE;tr|Q05CX5|Q05CX5_MOUSE;tr|E9QNA0|E9QNA0_MOUSE;tr|D6REI1|D6REI1_MOUSE;tr|D6RGP6|D6RGP6_MOUSE	>tr|E9PZ93|E9PZ93_MOUSE Uncharacterized protein OS=Mus musculus GN=Luc7l2 PE=4 SV=1;>sp|Q7TNC4-2|LC7L2_MOUSE Isoform 2 of Putative RNA-binding protein Luc7-like 2 OS=Mus musculus GN=Luc7l2;>sp|Q7TNC4-3|LC7L2_MOUSE Isoform 3 of Putative RNA-binding protein	11	5	0	0	0	0	0	2	0	0	1	0	2	2	0	0	0	0	0	394090	0	0	0	0	1406300	2597100
sp|Q7TND5|RPF1_MOUSE	>sp|Q7TND5|RPF1_MOUSE Ribosome production factor 1 OS=Mus musculus GN=Rpf1 PE=2 SV=2	1	3	0	0	1	0	1	0	0	0	0	0	3	3	0	0	228560	0	0	0	0	0	0	0	4589900	19506000
sp|Q7TSG5|SH321_MOUSE;sp|Q7TSG5-2|SH321_MOUSE	>sp|Q7TSG5|SH321_MOUSE SH3 domain-containing protein 21 OS=Mus musculus GN=Sh3d21 PE=1 SV=1;>sp|Q7TSG5-2|SH321_MOUSE Isoform 2 of SH3 domain-containing protein 21 OS=Mus musculus GN=Sh3d21	2	1	0	0	0	0	0	0	0	0	1	0	0	0	0	0	0	0	0	0	0	0	0	0	0	0
sp|Q80VN0|CCD37_MOUSE;tr|E9PYA2|E9PYA2_MOUSE	>sp|Q80VN0|CCD37_MOUSE Coiled-coil domain-containing protein 37 OS=Mus musculus GN=Ccdc37 PE=2 SV=1;>tr|E9PYA2|E9PYA2_MOUSE Uncharacterized protein OS=Mus musculus GN=Ccdc37 PE=4 SV=1	2	1	1	0	0	0	0	0	0	0	0	1	0	0	0	0	0	0	0	0	0	0	0	5092200	0	0
sp|Q8BGS1-2|E41L5_MOUSE;sp|Q8BGS1|E41L5_MOUSE;sp|Q8BGS1-3|E41L5_MOUSE	>sp|Q8BGS1-2|E41L5_MOUSE Isoform 2 of Band 4.1-like protein 5 OS=Mus musculus GN=Epb41l5;>sp|Q8BGS1|E41L5_MOUSE Band 4.1-like protein 5 OS=Mus musculus GN=Epb41l5 PE=1 SV=1;>sp|Q8BGS1-3|E41L5_MOUSE Isoform 3 of Band 4.1-like protein 5 OS=Mus musculus GN=Ep	3	10	0	2	0	1	2	2	1	0	2	0	6	4	0	620290	0	107030	1951400	6896100	662390	0	687160	0	14092000	33480000
tr|D6RFV9|D6RFV9_MOUSE;tr|G3X999|G3X999_MOUSE;sp|Q8BH53-4|CG063_MOUSE;tr|E9Q1H9|E9Q1H9_MOUSE;sp|Q8BH53-3|CG063_MOUSE;sp|Q8BH53|CG063_MOUSE	>tr|D6RFV9|D6RFV9_MOUSE Uncharacterized protein OS=Mus musculus GN=A330021E22Rik PE=4 SV=1;>tr|G3X999|G3X999_MOUSE RIKEN cDNA A330021E22, isoform CRA_a OS=Mus musculus GN=A330021E22Rik PE=4 SV=1;>sp|Q8BH53-4|CG063_MOUSE Isoform 4 of Uncharacterized protein	6	1	0	0	0	0	0	0	0	0	0	1	0	0	0	0	0	0	0	0	0	0	0	153810	0	0
sp|Q8BHS3|RBM22_MOUSE	>sp|Q8BHS3|RBM22_MOUSE Pre-mRNA-splicing factor RBM22 OS=Mus musculus GN=Rbm22 PE=2 SV=1	1	1	0	0	0	0	0	0	0	0	0	1	0	0	0	0	0	0	0	0	0	0	0	0	0	0
sp|Q8BKJ9|SIRT7_MOUSE	>sp|Q8BKJ9|SIRT7_MOUSE NAD-dependent deacetylase sirtuin-7 OS=Mus musculus GN=Sirt7 PE=2 SV=2	1	1	0	0	0	0	0	0	0	0	0	0	0	1	0	0	0	0	0	0	0	0	0	0	0	0
sp|Q8BMK4|CKAP4_MOUSE	>sp|Q8BMK4|CKAP4_MOUSE Cytoskeleton-associated protein 4 OS=Mus musculus GN=Ckap4 PE=2 SV=2	1	1	1	0	0	0	0	0	0	0	0	0	0	0	1000600	0	0	0	0	0	0	0	0	0	0	0
tr|E9Q132|E9Q132_MOUSE;sp|Q8BP67|RL24_MOUSE;tr|E9QNJ0|E9QNJ0_MOUSE	>tr|E9Q132|E9Q132_MOUSE Uncharacterized protein OS=Mus musculus GN=Rpl24 PE=4 SV=1;>sp|Q8BP67|RL24_MOUSE 60S ribosomal protein L24 OS=Mus musculus GN=Rpl24 PE=2 SV=2;>tr|E9QNJ0|E9QNJ0_MOUSE Uncharacterized protein OS=Mus musculus GN=Rpl24 PE=4 SV=1	3	1	0	0	0	1	1	0	0	0	0	0	0	0	0	0	0	0	205190	0	0	0	0	0	0	0
tr|F7B6Z5|F7B6Z5_MOUSE;sp|Q8BQZ5|CPSF4_MOUSE;sp|Q8BQZ5-3|CPSF4_MOUSE;sp|Q8BQZ5-2|CPSF4_MOUSE;tr|F8WHF1|F8WHF1_MOUSE;tr|B2LVG5|B2LVG5_MOUSE;tr|B2LVG6|B2LVG6_MOUSE;tr|E0CXT7|E0CXT7_MOUSE	>tr|F7B6Z5|F7B6Z5_MOUSE Uncharacterized protein (Fragment) OS=Mus musculus GN=Cpsf4 PE=4 SV=1;>sp|Q8BQZ5|CPSF4_MOUSE Cleavage and polyadenylation specificity factor subunit 4 OS=Mus musculus GN=Cpsf4 PE=2 SV=1;>sp|Q8BQZ5-3|CPSF4_MOUSE Isoform 3 of Cleavage	8	3	0	0	0	1	0	0	0	0	1	1	0	0	0	0	0	297130	0	0	0	0	9953000	1715800	0	0
tr|B7FAV1|B7FAV1_MOUSE;tr|B7FAU9|B7FAU9_MOUSE;sp|Q8BTM8|FLNA_MOUSE	>tr|B7FAV1|B7FAV1_MOUSE Filamin, alpha (Fragment) OS=Mus musculus GN=Flna PE=4 SV=1;>tr|B7FAU9|B7FAU9_MOUSE Filamin, alpha OS=Mus musculus GN=Flna PE=4 SV=1;>sp|Q8BTM8|FLNA_MOUSE Filamin-A OS=Mus musculus GN=Flna PE=1 SV=5	3	1	0	1	0	0	0	0	0	0	0	0	0	0	0	154240	0	0	0	0	0	0	0	0	0	0
sp|Q8BVK9|SP110_MOUSE	>sp|Q8BVK9|SP110_MOUSE Sp110 nuclear body protein OS=Mus musculus GN=Sp110 PE=1 SV=1	1	4	0	0	0	0	3	2	0	0	0	0	0	1	0	0	0	0	1512200	2647700	0	0	0	0	0	5667400
tr|D3Z162|D3Z162_MOUSE;sp|Q8BVP6|LYPD4_MOUSE	>tr|D3Z162|D3Z162_MOUSE Uncharacterized protein OS=Mus musculus GN=Lypd4 PE=4 SV=1;>sp|Q8BVP6|LYPD4_MOUSE Ly6/PLAUR domain-containing protein 4 OS=Mus musculus GN=Lypd4 PE=2 SV=1	2	1	0	0	0	0	0	0	0	0	1	0	0	0	0	0	0	0	0	0	0	0	3361200	0	0	0
tr|F6PX93|F6PX93_MOUSE;sp|Q8BXK9|CLIC5_MOUSE;sp|Q8BHB9|CLIC6_MOUSE	>tr|F6PX93|F6PX93_MOUSE Uncharacterized protein (Fragment) OS=Mus musculus GN=Clic5 PE=4 SV=1;>sp|Q8BXK9|CLIC5_MOUSE Chloride intracellular channel protein 5 OS=Mus musculus GN=Clic5 PE=1 SV=1;>sp|Q8BHB9|CLIC6_MOUSE Chloride intracellular channel protein 6	3	2	0	0	1	0	0	0	0	0	1	0	0	0	0	0	13738000	0	0	0	0	0	1268900	0	0	0
sp|Q8C6B9|AROS_MOUSE	>sp|Q8C6B9|AROS_MOUSE Active regulator of SIRT1 OS=Mus musculus GN=Rps19bp1 PE=1 SV=1	1	1	0	0	0	0	0	1	0	0	0	0	0	0	0	0	0	0	0	697390	0	0	0	0	0	0
tr|E0CZ67|E0CZ67_MOUSE;sp|Q8C729|F126B_MOUSE;sp|Q8C729-2|F126B_MOUSE	>tr|E0CZ67|E0CZ67_MOUSE Uncharacterized protein OS=Mus musculus GN=Fam126b PE=4 SV=1;>sp|Q8C729|F126B_MOUSE Protein FAM126B OS=Mus musculus GN=Fam126b PE=1 SV=1;>sp|Q8C729-2|F126B_MOUSE Isoform 2 of Protein FAM126B OS=Mus musculus GN=Fam126b	3	1	0	0	0	0	0	0	0	0	0	1	0	0	0	0	0	0	0	0	0	0	0	896450	0	0
sp|Q8C854-1|MYEF2_MOUSE;sp|Q8C854-2|MYEF2_MOUSE;tr|A2ATP5|A2ATP5_MOUSE;tr|A2ATP6|A2ATP6_MOUSE;sp|Q8C854-3|MYEF2_MOUSE;sp|Q8C854|MYEF2_MOUSE	>sp|Q8C854-1|MYEF2_MOUSE Isoform 3 of Myelin expression factor 2 OS=Mus musculus GN=Myef2;>sp|Q8C854-2|MYEF2_MOUSE Isoform 4 of Myelin expression factor 2 OS=Mus musculus GN=Myef2;>tr|A2ATP5|A2ATP5_MOUSE Myelin basic protein expression factor 2, repressor	6	1	0	0	1	0	0	0	0	0	0	0	0	0	0	0	0	0	0	0	0	0	0	0	0	0
tr|G3UX74|G3UX74_MOUSE;sp|Q8CCS6-2|PABP2_MOUSE;sp|Q8CCS6|PABP2_MOUSE;tr|G3UY42|G3UY42_MOUSE	>tr|G3UX74|G3UX74_MOUSE Uncharacterized protein OS=Mus musculus GN=Pabpn1 PE=4 SV=1;>sp|Q8CCS6-2|PABP2_MOUSE Isoform 2 of Polyadenylate-binding protein 2 OS=Mus musculus GN=Pabpn1;>sp|Q8CCS6|PABP2_MOUSE Polyadenylate-binding protein 2 OS=Mus musculus GN=Pa	4	1	0	0	1	0	0	0	0	0	0	1	0	0	0	0	0	0	0	0	0	0	0	740750	0	0
sp|Q8CFG8|CS1B_MOUSE;tr|G3XA36|G3XA36_MOUSE	>sp|Q8CFG8|CS1B_MOUSE Complement C1s-B subcomponent OS=Mus musculus GN=C1sb PE=2 SV=1;>tr|G3XA36|G3XA36_MOUSE MCG134312, isoform CRA_a OS=Mus musculus GN=Gm5077 PE=3 SV=1	2	8	0	0	1	0	1	0	0	0	1	0	0	0	0	0	9554600	0	419810	0	0	0	11189000	0	0	0
sp|Q8CG14|CS1A_MOUSE;tr|E9Q6C2|E9Q6C2_MOUSE;tr|D3YUK7|D3YUK7_MOUSE;tr|E9Q493|E9Q493_MOUSE;tr|E0CZE7|E0CZE7_MOUSE	>sp|Q8CG14|CS1A_MOUSE Complement C1s-A subcomponent OS=Mus musculus GN=C1sa PE=2 SV=2;>tr|E9Q6C2|E9Q6C2_MOUSE Uncharacterized protein OS=Mus musculus GN=C1s PE=3 SV=1;>tr|D3YUK7|D3YUK7_MOUSE Uncharacterized protein OS=Mus musculus GN=C1s PE=3 SV=1;>tr|E9Q4	5	11	0	0	0	3	0	0	0	0	1	1	1	0	0	491730	4533900	2953600	1058300	0	0	0	41081000	1461200	13142000	20571000
sp|Q8CG16|C1RA_MOUSE;tr|F8WHL5|F8WHL5_MOUSE;sp|Q8CFG9|C1RB_MOUSE;tr|F6QBW6|F6QBW6_MOUSE	>sp|Q8CG16|C1RA_MOUSE Complement C1r-A subcomponent OS=Mus musculus GN=C1ra PE=1 SV=1;>tr|F8WHL5|F8WHL5_MOUSE Uncharacterized protein (Fragment) OS=Mus musculus GN=C1rb PE=3 SV=1;>sp|Q8CFG9|C1RB_MOUSE Complement C1r-B subcomponent OS=Mus musculus GN=C1rb P	4	12	0	0	5	3	1	1	0	0	6	2	4	4	0	0	28916000	1675200	0	357660	0	0	29934000	4633500	16591000	12099000
sp|Q8CGR7|UPP2_MOUSE;tr|Q8R093|Q8R093_MOUSE	>sp|Q8CGR7|UPP2_MOUSE Uridine phosphorylase 2 OS=Mus musculus GN=Upp2 PE=2 SV=1;>tr|Q8R093|Q8R093_MOUSE Uncharacterized protein OS=Mus musculus GN=Upp2 PE=2 SV=1	2	1	1	1	0	0	0	0	0	0	0	0	0	1	1593800	3917900	0	0	0	0	0	0	0	0	0	14082000
sp|Q8CH25-2|SLTM_MOUSE;sp|Q8CH25|SLTM_MOUSE	>sp|Q8CH25-2|SLTM_MOUSE Isoform 2 of SAFB-like transcription modulator OS=Mus musculus GN=Sltm;>sp|Q8CH25|SLTM_MOUSE SAFB-like transcription modulator OS=Mus musculus GN=Sltm PE=1 SV=1	2	1	0	0	0	0	0	0	0	0	0	1	0	0	0	0	0	0	0	0	0	0	0	550590	0	0
sp|Q8CJG0|AGO2_MOUSE;sp|Q8CJG1|AGO1_MOUSE;tr|E9Q5W9|E9Q5W9_MOUSE;sp|Q8CJF9|AGO3_MOUSE;sp|Q8CJF8-2|AGO4_MOUSE;sp|Q8CJF8|AGO4_MOUSE;tr|E9QA67|E9QA67_MOUSE	>sp|Q8CJG0|AGO2_MOUSE Protein argonaute-2 OS=Mus musculus GN=Eif2c2 PE=1 SV=3	7	10	8	4	1	3	0	0	0	0	1	0	0	1	13771000	924110	1916500	159650	0	0	0	0	0	0	0	602070
sp|Q8CJI4|H1FNT_MOUSE	>sp|Q8CJI4|H1FNT_MOUSE Testis-specific H1 histone OS=Mus musculus GN=H1fnt PE=2 SV=2	1	1	0	0	0	0	0	0	0	0	0	1	0	0	0	0	0	0	0	0	0	0	0	5652700	0	0
tr|B1AZJ1|B1AZJ1_MOUSE;sp|Q8K031|STAR8_MOUSE	>tr|B1AZJ1|B1AZJ1_MOUSE START domain containing 8 (Fragment) OS=Mus musculus GN=Stard8 PE=4 SV=1;>sp|Q8K031|STAR8_MOUSE StAR-related lipid transfer protein 8 OS=Mus musculus GN=Stard8 PE=1 SV=2	2	1	1	0	0	0	1	1	1	0	0	0	1	1	1510300	0	0	0	1611900	1469700	2145400	0	0	0	3317600	9780300
sp|Q8K0T7|UN13C_MOUSE	>sp|Q8K0T7|UN13C_MOUSE Protein unc-13 homolog C OS=Mus musculus GN=Unc13c PE=2 SV=3	1	1	0	1	0	0	0	0	0	0	0	0	0	0	0	361700	0	0	0	0	0	0	0	0	0	0
tr|F7AAE0|F7AAE0_MOUSE;sp|Q8K2J0|PLCD3_MOUSE	>tr|F7AAE0|F7AAE0_MOUSE Uncharacterized protein (Fragment) OS=Mus musculus GN=Plcd3 PE=4 SV=1;>sp|Q8K2J0|PLCD3_MOUSE 1-phosphatidylinositol-4,5-bisphosphate phosphodiesterase delta-3 OS=Mus musculus GN=Plcd3 PE=1 SV=2	2	2	0	0	0	1	0	0	0	0	1	0	0	0	0	0	0	241320	0	0	0	0	0	0	0	0
sp|Q8K363|DDX18_MOUSE	>sp|Q8K363|DDX18_MOUSE ATP-dependent RNA helicase DDX18 OS=Mus musculus GN=Ddx18 PE=2 SV=1	1	1	0	0	0	0	0	1	0	0	0	0	0	1	0	0	0	0	0	442220	0	0	0	0	0	1323700
sp|Q8K3I8|DFB19_MOUSE	>sp|Q8K3I8|DFB19_MOUSE Beta-defensin 19 OS=Mus musculus GN=Defb19 PE=2 SV=1	1	1	0	0	0	0	0	0	0	0	1	0	0	0	0	0	0	0	0	0	0	0	8130000	0	0	0
tr|D3Z4L0|D3Z4L0_MOUSE;sp|Q8K3U4|DFB36_MOUSE	>tr|D3Z4L0|D3Z4L0_MOUSE Uncharacterized protein OS=Mus musculus GN=Defb36 PE=4 SV=1;>sp|Q8K3U4|DFB36_MOUSE Beta-defensin 36 OS=Mus musculus GN=Defb36 PE=2 SV=2	2	1	0	0	0	0	0	0	0	0	1	0	0	0	0	0	0	0	0	0	0	0	1446200	0	0	0
sp|Q8R016|BLMH_MOUSE;tr|E9PY26|E9PY26_MOUSE	>sp|Q8R016|BLMH_MOUSE Bleomycin hydrolase OS=Mus musculus GN=Blmh PE=2 SV=1;>tr|E9PY26|E9PY26_MOUSE Uncharacterized protein OS=Mus musculus GN=Blmh PE=4 SV=1	2	2	0	0	0	2	0	0	0	0	0	0	0	0	0	0	0	398950	0	0	0	0	0	0	0	0
tr|E9Q9Q8|E9Q9Q8_MOUSE;tr|E9Q8Z0|E9Q8Z0_MOUSE;tr|E9Q7Z7|E9Q7Z7_MOUSE;tr|E9Q1U7|E9Q1U7_MOUSE;tr|F6RER8|F6RER8_MOUSE;sp|Q8R2G4-7|NAR3_MOUSE;sp|Q8R2G4-8|NAR3_MOUSE;sp|Q8R2G4|NAR3_MOUSE;tr|E9QNU1|E9QNU1_MOUSE;tr|E9Q7Q8|E9Q7Q8_MOUSE	>tr|E9Q9Q8|E9Q9Q8_MOUSE Uncharacterized protein OS=Mus musculus GN=Art3 PE=4 SV=1;>tr|E9Q8Z0|E9Q8Z0_MOUSE Uncharacterized protein OS=Mus musculus GN=Art3 PE=4 SV=1;>tr|E9Q7Z7|E9Q7Z7_MOUSE Uncharacterized protein OS=Mus musculus GN=Art3 PE=4 SV=1;>tr|E9Q1U7	10	1	0	0	0	0	0	0	0	0	1	0	0	0	0	0	0	0	0	0	0	0	2990100	0	0	0
sp|Q8R361|RFIP5_MOUSE	>sp|Q8R361|RFIP5_MOUSE Rab11 family-interacting protein 5 OS=Mus musculus GN=Rab11fip5 PE=1 SV=2	1	17	0	0	1	0	0	0	1	0	0	0	0	0	0	0	5795800	0	0	0	9029900	0	0	0	0	0
sp|Q8VDD5|MYH9_MOUSE	>sp|Q8VDD5|MYH9_MOUSE Myosin-9 OS=Mus musculus GN=Myh9 PE=1 SV=4	1	2	1	1	0	0	0	0	1	0	0	0	0	0	151080	207650	0	0	0	0	0	0	0	0	0	0
tr|E9Q0G3|E9Q0G3_MOUSE;sp|Q8VDP2|CX056_MOUSE;tr|E9QLS7|E9QLS7_MOUSE;sp|Q8VDP2-2|CX056_MOUSE	>tr|E9Q0G3|E9Q0G3_MOUSE Uncharacterized protein OS=Mus musculus GN=Gm8181 PE=4 SV=1;>sp|Q8VDP2|CX056_MOUSE UPF0428 protein CXorf56 homolog OS=Mus musculus PE=2 SV=1;>tr|E9QLS7|E9QLS7_MOUSE Uncharacterized protein OS=Mus musculus GN=C330007P06Rik PE=4 SV=1;	4	4	4	1	0	0	1	0	1	0	0	0	1	2	6412000	1502900	0	0	373130	0	3859800	0	0	0	486620	2463200
sp|Q8VDY9|CI082_MOUSE	>sp|Q8VDY9|CI082_MOUSE Uncharacterized protein C9orf82 homolog OS=Mus musculus PE=1 SV=2	1	1	0	0	0	0	0	0	0	0	0	0	0	1	0	0	0	0	0	0	0	0	0	0	0	429580
tr|G3XA10|G3XA10_MOUSE;sp|Q8VEK3|HNRPU_MOUSE	>tr|G3XA10|G3XA10_MOUSE Heterogeneous nuclear ribonucleoprotein U, isoform CRA_b OS=Mus musculus GN=Hnrnpu PE=4 SV=1;>sp|Q8VEK3|HNRPU_MOUSE Heterogeneous nuclear ribonucleoprotein U OS=Mus musculus GN=Hnrnpu PE=1 SV=1	2	4	0	0	1	1	2	0	0	0	0	0	0	1	0	0	5807800	351450	707100	0	0	0	0	0	0	0
sp|Q8VH51-2|RBM39_MOUSE;sp|Q8VH51|RBM39_MOUSE;tr|E9Q8F0|E9Q8F0_MOUSE;sp|Q8VH51-3|RBM39_MOUSE;tr|B7ZD61|B7ZD61_MOUSE;tr|F7AA45|F7AA45_MOUSE;tr|B7ZD63|B7ZD63_MOUSE;tr|B7ZD64|B7ZD64_MOUSE;tr|E9PZF9|E9PZF9_MOUSE;tr|D6RCZ8|D6RCZ8_MOUSE;tr|E9Q999|E9Q999_MOUSE;tr|D6RJ85|D6RJ85_MOUSE	>sp|Q8VH51-2|RBM39_MOUSE Isoform 2 of RNA-binding protein 39 OS=Mus musculus GN=Rbm39;>sp|Q8VH51|RBM39_MOUSE RNA-binding protein 39 OS=Mus musculus GN=Rbm39 PE=1 SV=2;>tr|E9Q8F0|E9Q8F0_MOUSE Uncharacterized protein OS=Mus musculus GN=Rbm39 PE=4 SV=1;>sp|Q8	12	12	1	1	1	2	1	1	1	0	3	0	7	10	3789900	1187900	5398000	812180	1170200	981350	3807400	0	8124000	0	35789000	54855000
tr|A2AFK7|A2AFK7_MOUSE;sp|Q91VC3|IF4A3_MOUSE	>tr|A2AFK7|A2AFK7_MOUSE Eukaryotic translation initiation factor 4A, isoform 3 (Fragment) OS=Mus musculus GN=Eif4a3 PE=3 SV=1;>sp|Q91VC3|IF4A3_MOUSE Eukaryotic initiation factor 4A-III OS=Mus musculus GN=Eif4a3 PE=2 SV=3	2	1	0	0	0	0	0	0	0	0	0	1	0	0	0	0	0	0	0	0	0	0	0	255160	0	0
sp|Q91VE6-2|MK67I_MOUSE;sp|Q91VE6|MK67I_MOUSE;tr|E0CXU3|E0CXU3_MOUSE	>sp|Q91VE6-2|MK67I_MOUSE Isoform 2 of MKI67 FHA domain-interacting nucleolar phosphoprotein OS=Mus musculus GN=Mki67ip;>sp|Q91VE6|MK67I_MOUSE MKI67 FHA domain-interacting nucleolar phosphoprotein OS=Mus musculus GN=Mki67ip PE=2 SV=1	3	5	0	0	0	0	1	0	0	0	0	0	4	3	0	0	0	0	291190	0	0	0	0	0	10632000	20699000
tr|A2AFI4|A2AFI4_MOUSE;tr|A2AFI3|A2AFI3_MOUSE;sp|Q91VM5|RBMXL_MOUSE;tr|Q9WV02|Q9WV02_MOUSE;tr|Q9DAE2|Q9DAE2_MOUSE	>tr|A2AFI4|A2AFI4_MOUSE RNA binding motif protein, X chromosome (Fragment) OS=Mus musculus GN=Rbmx PE=4 SV=1;>tr|A2AFI3|A2AFI3_MOUSE RNA binding motif protein, X chromosome OS=Mus musculus GN=Rbmx PE=4 SV=1;>sp|Q91VM5|RBMXL_MOUSE Heterogeneous nuclear ribo	5	2	0	0	0	0	1	1	0	0	1	0	0	0	0	0	0	0	496090	288310	0	0	0	0	0	0
sp|Q91VN6|DDX41_MOUSE	>sp|Q91VN6|DDX41_MOUSE Probable ATP-dependent RNA helicase DDX41 OS=Mus musculus GN=Ddx41 PE=1 SV=2	1	34	16	22	1	2	7	5	15	1	1	0	22	16	128360000	163600000	2746700	506390	7010400	19383000	148030000	22570000	3858900	0	180320000	247910000
tr|B7ZC23|B7ZC23_MOUSE;sp|Q91W39|NCOA5_MOUSE	>tr|B7ZC23|B7ZC23_MOUSE Nuclear receptor coactivator 5 OS=Mus musculus GN=Ncoa5 PE=4 SV=1;>sp|Q91W39|NCOA5_MOUSE Nuclear receptor coactivator 5 OS=Mus musculus GN=Ncoa5 PE=1 SV=1	2	1	0	0	1	0	0	0	0	0	0	1	0	0	0	0	138790	0	0	0	0	0	0	623860	0	0
sp|Q91WN1|DNJC9_MOUSE	>sp|Q91WN1|DNJC9_MOUSE DnaJ homolog subfamily C member 9 OS=Mus musculus GN=Dnajc9 PE=2 SV=2	1	2	0	0	0	0	1	0	0	0	0	0	1	1	0	0	0	0	171420	0	0	0	0	0	0	0
tr|G3X956|G3X956_MOUSE;sp|Q920B9|SP16H_MOUSE	>tr|G3X956|G3X956_MOUSE Suppressor of Ty 16 homolog (S. cerevisiae) OS=Mus musculus GN=Supt16h PE=4 SV=1;>sp|Q920B9|SP16H_MOUSE FACT complex subunit SPT16 OS=Mus musculus GN=Supt16h PE=1 SV=2	2	2	0	0	0	0	1	0	0	0	0	0	0	1	0	0	0	0	148710	0	0	0	0	0	0	750590
tr|E9PWW2|E9PWW2_MOUSE;tr|F6YC07|F6YC07_MOUSE;sp|Q921T2|TOIP1_MOUSE;tr|E9PZE2|E9PZE2_MOUSE;tr|E9PZE1|E9PZE1_MOUSE	>tr|E9PWW2|E9PWW2_MOUSE Uncharacterized protein OS=Mus musculus GN=Tor1aip1 PE=4 SV=1;>tr|F6YC07|F6YC07_MOUSE Uncharacterized protein (Fragment) OS=Mus musculus GN=Tor1aip1 PE=4 SV=1;>sp|Q921T2|TOIP1_MOUSE Torsin-1A-interacting protein 1 OS=Mus musculus GN	5	1	0	0	0	0	0	0	0	0	0	0	0	1	0	0	0	0	0	0	0	0	0	0	0	0
sp|Q922G7|TEKT2_MOUSE	>sp|Q922G7|TEKT2_MOUSE Tektin-2 OS=Mus musculus GN=Tekt2 PE=2 SV=1	1	2	1	0	0	1	0	0	0	0	0	0	0	0	5308000	0	0	0	0	0	0	0	0	0	0	0
sp|Q922R8|PDIA6_MOUSE	>sp|Q922R8|PDIA6_MOUSE Protein disulfide-isomerase A6 OS=Mus musculus GN=Pdia6 PE=1 SV=3	1	1	0	0	0	1	0	0	0	0	0	0	0	0	0	0	0	210890	0	0	0	0	0	0	0	0
tr|E9Q0R6|E9Q0R6_MOUSE;sp|Q925I4|TS1R2_MOUSE	>tr|E9Q0R6|E9Q0R6_MOUSE Uncharacterized protein OS=Mus musculus GN=Tas1r2 PE=3 SV=1;>sp|Q925I4|TS1R2_MOUSE Taste receptor type 1 member 2 OS=Mus musculus GN=Tas1r2 PE=2 SV=1	2	1	0	0	0	0	0	0	0	0	1	0	0	0	0	0	0	0	0	0	0	0	5069100	0	0	0
sp|Q99KV1|DJB11_MOUSE	>sp|Q99KV1|DJB11_MOUSE DnaJ homolog subfamily B member 11 OS=Mus musculus GN=Dnajb11 PE=1 SV=1	1	7	3	2	1	0	0	0	2	1	5	0	2	0	724680	3762900	0	0	0	0	9380500	1289600	18466000	0	1423600	0
sp|Q99LI7|CSTF3_MOUSE	>sp|Q99LI7|CSTF3_MOUSE Cleavage stimulation factor subunit 3 OS=Mus musculus GN=Cstf3 PE=1 SV=1	1	1	0	0	0	0	0	0	0	0	0	1	0	0	0	0	0	0	0	0	0	0	0	209620	0	0
sp|Q99LX5|MMTA2_MOUSE	>sp|Q99LX5|MMTA2_MOUSE Multiple myeloma tumor-associated protein 2 homolog OS=Mus musculus GN=Mmtag2 PE=2 SV=1	1	1	0	0	0	0	0	0	0	0	0	0	0	1	0	0	0	0	0	0	0	0	0	0	0	557870
tr|Q8BRU5|Q8BRU5_MOUSE;sp|Q99MJ9|DDX50_MOUSE	>tr|Q8BRU5|Q8BRU5_MOUSE Uncharacterized protein OS=Mus musculus GN=Ddx50 PE=2 SV=1;>sp|Q99MJ9|DDX50_MOUSE ATP-dependent RNA helicase DDX50 OS=Mus musculus GN=Ddx50 PE=2 SV=1	2	1	0	0	0	0	0	0	0	0	1	0	1	0	0	0	0	0	0	0	0	0	686820	0	0	0
tr|Q6ZWZ7|Q6ZWZ7_MOUSE;tr|D3Z3R2|D3Z3R2_MOUSE;sp|Q9CPR4|RL17_MOUSE;tr|F8VQL2|F8VQL2_MOUSE;tr|F6VWT4|F6VWT4_MOUSE;tr|F8VQM6|F8VQM6_MOUSE;tr|B2RY53|B2RY53_MOUSE;tr|F6YKV1|F6YKV1_MOUSE	>tr|Q6ZWZ7|Q6ZWZ7_MOUSE MCG123291, isoform CRA_d OS=Mus musculus GN=Rpl17 PE=2 SV=1;>tr|D3Z3R2|D3Z3R2_MOUSE Uncharacterized protein OS=Mus musculus GN=Gm10268 PE=3 SV=2;>sp|Q9CPR4|RL17_MOUSE 60S ribosomal protein L17 OS=Mus musculus GN=Rpl17 PE=2 SV=3;>tr|	8	3	3	3	0	0	0	0	1	0	0	0	0	0	9778000	4404400	0	0	0	0	2420200	0	0	0	0	0
sp|Q9CQE6|ASF1A_MOUSE	>sp|Q9CQE6|ASF1A_MOUSE Histone chaperone ASF1A OS=Mus musculus GN=Asf1a PE=2 SV=1	1	1	0	0	0	0	0	0	0	0	0	0	1	0	0	0	0	0	0	0	0	0	0	0	554320	0
sp|Q9CQR2|RS21_MOUSE	>sp|Q9CQR2|RS21_MOUSE 40S ribosomal protein S21 OS=Mus musculus GN=Rps21 PE=2 SV=1	1	1	0	0	0	0	0	0	0	0	0	1	0	0	0	0	0	0	0	0	0	0	0	602160	0	0
sp|Q9CX11|UTP23_MOUSE;tr|G3X989|G3X989_MOUSE;tr|G3XA22|G3XA22_MOUSE	>sp|Q9CX11|UTP23_MOUSE rRNA-processing protein UTP23 homolog OS=Mus musculus GN=Utp23 PE=2 SV=1;>tr|G3X989|G3X989_MOUSE RIKEN cDNA D530033C11, isoform CRA_b OS=Mus musculus GN=Utp23 PE=4 SV=1;>tr|G3XA22|G3XA22_MOUSE RIKEN cDNA D530033C11, isoform CRA_c OS=	3	2	0	0	0	0	0	0	0	1	0	1	0	2	0	0	0	0	0	0	0	562570	0	318540	0	4883300
sp|Q9CXS4|CENPV_MOUSE	>sp|Q9CXS4|CENPV_MOUSE Centromere protein V OS=Mus musculus GN=Cenpv PE=2 SV=2	1	1	0	0	0	0	0	0	0	0	0	1	0	0	0	0	0	0	0	0	0	0	0	1598800	0	0
tr|E9PYL9|E9PYL9_MOUSE;tr|D3Z3K1|D3Z3K1_MOUSE;sp|Q9CXW4|RL11_MOUSE;tr|A2BH06|A2BH06_MOUSE;tr|E9PZB3|E9PZB3_MOUSE	>tr|E9PYL9|E9PYL9_MOUSE Uncharacterized protein OS=Mus musculus GN=Gm10036 PE=3 SV=1;>tr|D3Z3K1|D3Z3K1_MOUSE MCG11809 OS=Mus musculus GN=Gm10288 PE=3 SV=1;>sp|Q9CXW4|RL11_MOUSE 60S ribosomal protein L11 OS=Mus musculus GN=Rpl11 PE=1 SV=4;>tr|A2BH06|A2BH06_	5	2	2	2	1	1	1	1	2	0	1	0	2	1	3539900	3713200	0	277290	0	271020	3840900	0	4799600	0	4890200	0
sp|Q9CY58-4|PAIRB_MOUSE;sp|Q9CY58-3|PAIRB_MOUSE;sp|Q9CY58-2|PAIRB_MOUSE;sp|Q9CY58|PAIRB_MOUSE	>sp|Q9CY58-4|PAIRB_MOUSE Isoform 4 of Plasminogen activator inhibitor 1 RNA-binding protein OS=Mus musculus GN=Serbp1;>sp|Q9CY58-3|PAIRB_MOUSE Isoform 3 of Plasminogen activator inhibitor 1 RNA-binding protein OS=Mus musculus GN=Serbp1;>sp|Q9CY58-2|PAIRB_M	4	1	0	0	1	0	0	0	0	0	1	0	0	0	0	0	362250	0	0	0	0	0	163210	0	0	0
sp|Q9CYI4|LUC7L_MOUSE;sp|Q9CYI4-2|LUC7L_MOUSE;tr|D3Z765|D3Z765_MOUSE;tr|D3YZ82|D3YZ82_MOUSE	>sp|Q9CYI4|LUC7L_MOUSE Putative RNA-binding protein Luc7-like 1 OS=Mus musculus GN=Luc7l PE=2 SV=2;>sp|Q9CYI4-2|LUC7L_MOUSE Isoform 2 of Putative RNA-binding protein Luc7-like 1 OS=Mus musculus GN=Luc7l;>tr|D3Z765|D3Z765_MOUSE Uncharacterized protein OS=Mu	4	6	0	0	0	0	0	0	0	0	1	0	2	3	0	0	0	0	0	385580	0	0	489160	0	9129800	6698900
tr|D3YUT3|D3YUT3_MOUSE;tr|D3YUG3|D3YUG3_MOUSE;sp|Q9CZX8|RS19_MOUSE;tr|F8VQH5|F8VQH5_MOUSE;tr|F6Q5Z8|F6Q5Z8_MOUSE;tr|D3Z5R8|D3Z5R8_MOUSE;tr|D3Z722|D3Z722_MOUSE	>tr|D3YUT3|D3YUT3_MOUSE Uncharacterized protein OS=Mus musculus GN=Rps19 PE=4 SV=1;>tr|D3YUG3|D3YUG3_MOUSE Uncharacterized protein OS=Mus musculus GN=Rps19 PE=4 SV=1;>sp|Q9CZX8|RS19_MOUSE 40S ribosomal protein S19 OS=Mus musculus GN=Rps19 PE=1 SV=3;>tr|F8V	7	2	1	2	0	0	0	0	0	0	0	0	0	0	265180	414980	0	0	0	0	0	0	0	0	0	0
sp|Q9D0D4|DIM1_MOUSE	>sp|Q9D0D4|DIM1_MOUSE Probable dimethyladenosine transferase OS=Mus musculus GN=Dimt1 PE=2 SV=1	1	6	2	0	0	0	4	1	1	0	0	0	1	2	4129900	0	0	0	2080200	554390	3399800	0	0	0	2070600	3755900
tr|B8JK33|B8JK33_MOUSE;tr|B8JK32|B8JK32_MOUSE;sp|Q9D0E1-2|HNRPM_MOUSE;sp|Q9D0E1|HNRPM_MOUSE;tr|F6W322|F6W322_MOUSE;tr|E9Q0P7|E9Q0P7_MOUSE	>tr|B8JK33|B8JK33_MOUSE Heterogeneous nuclear ribonucleoprotein M OS=Mus musculus GN=Hnrnpm PE=4 SV=1;>tr|B8JK32|B8JK32_MOUSE Heterogeneous nuclear ribonucleoprotein M OS=Mus musculus GN=Hnrnpm PE=4 SV=1;>sp|Q9D0E1-2|HNRPM_MOUSE Isoform 2 of Heterogeneous	6	2	0	1	0	1	1	2	0	1	1	1	1	1	0	212150	0	503210	236260	1284900	0	605500	1324800	10794000	0	0
tr|D6RIN4|D6RIN4_MOUSE;sp|Q9D0M5|DYL2_MOUSE	>tr|D6RIN4|D6RIN4_MOUSE Uncharacterized protein OS=Mus musculus GN=Dynll2 PE=4 SV=1;>sp|Q9D0M5|DYL2_MOUSE Dynein light chain 2, cytoplasmic OS=Mus musculus GN=Dynll2 PE=1 SV=1	2	1	0	0	0	1	0	0	0	0	1	1	1	1	0	0	0	0	0	0	0	0	3049700	11452000	0	651130
sp|Q9D0T1|NH2L1_MOUSE;tr|E9PZS4|E9PZS4_MOUSE	>sp|Q9D0T1|NH2L1_MOUSE NHP2-like protein 1 OS=Mus musculus GN=Nhp2l1 PE=2 SV=4;>tr|E9PZS4|E9PZS4_MOUSE Uncharacterized protein OS=Mus musculus GN=Nhp2l1 PE=4 SV=1	2	2	0	0	0	0	0	2	0	0	1	1	0	1	0	0	0	0	0	596520	0	0	0	329720	0	115810
sp|Q9D2Q8|S10AE_MOUSE	>sp|Q9D2Q8|S10AE_MOUSE Protein S100-A14 OS=Mus musculus GN=S100a14 PE=2 SV=1	1	1	0	0	0	0	0	0	1	0	0	0	1	1	0	0	0	0	0	0	456630	0	0	0	220940	0
sp|Q9D424-3|CABYR_MOUSE;sp|Q9D424-2|CABYR_MOUSE;sp|Q9D424|CABYR_MOUSE	>sp|Q9D424-3|CABYR_MOUSE Isoform 3 of Calcium-binding tyrosine phosphorylation-regulated protein OS=Mus musculus GN=Cabyr;>sp|Q9D424-2|CABYR_MOUSE Isoform 2 of Calcium-binding tyrosine phosphorylation-regulated protein OS=Mus musculus GN=Cabyr;>sp|Q9D424|C	3	1	0	0	0	1	0	0	0	0	0	0	0	0	0	0	0	182590	0	0	0	0	0	0	0	0
sp|Q9D7Z6|CLCA1_MOUSE	>sp|Q9D7Z6|CLCA1_MOUSE Calcium-activated chloride channel regulator 1 OS=Mus musculus GN=Clca1 PE=1 SV=2	1	7	0	0	0	0	3	1	0	0	0	0	3	0	0	0	0	0	615080	1007900	0	0	0	0	8058300	0
tr|Q9D9F1|Q9D9F1_MOUSE;sp|Q9D8M4|RL7L_MOUSE	>tr|Q9D9F1|Q9D9F1_MOUSE Uncharacterized protein OS=Mus musculus GN=1700084J12Rik PE=2 SV=1;>sp|Q9D8M4|RL7L_MOUSE 60S ribosomal protein L7-like 1 OS=Mus musculus GN=Rpl7l1 PE=2 SV=1	2	2	0	0	0	0	2	0	0	0	0	0	1	1	0	0	0	0	1345500	0	0	0	0	0	12564000	25913000
sp|Q9D8N0|EF1G_MOUSE	>sp|Q9D8N0|EF1G_MOUSE Elongation factor 1-gamma OS=Mus musculus GN=Eef1g PE=1 SV=3	1	1	0	0	0	0	0	0	0	0	0	1	0	0	0	0	0	0	0	0	0	0	0	913490	0	0
sp|Q9DA79|DPEP3_MOUSE	>sp|Q9DA79|DPEP3_MOUSE Dipeptidase 3 OS=Mus musculus GN=Dpep3 PE=1 SV=1	1	4	0	0	0	0	0	0	0	0	3	1	0	0	0	0	0	0	0	0	0	0	45169000	1608100	0	0
sp|Q9DB85|RRP8_MOUSE;tr|E9PVA2|E9PVA2_MOUSE	>sp|Q9DB85|RRP8_MOUSE Ribosomal RNA-processing protein 8 OS=Mus musculus GN=Rrp8 PE=1 SV=1;>tr|E9PVA2|E9PVA2_MOUSE Uncharacterized protein OS=Mus musculus GN=Rrp8 PE=4 SV=1	2	1	0	0	0	0	0	0	0	0	0	0	0	1	0	0	0	0	0	0	0	0	0	0	0	1381400
sp|Q9DBB8|DHDH_MOUSE;tr|F6Z0K0|F6Z0K0_MOUSE	>sp|Q9DBB8|DHDH_MOUSE Trans-1,2-dihydrobenzene-1,2-diol dehydrogenase OS=Mus musculus GN=Dhdh PE=2 SV=1;>tr|F6Z0K0|F6Z0K0_MOUSE Uncharacterized protein (Fragment) OS=Mus musculus GN=Dhdh PE=4 SV=1	2	1	0	0	0	1	0	0	0	0	1	1	0	0	0	0	0	1830800	0	0	0	0	16873000	16604000	0	0
sp|Q9DBC7|KAP0_MOUSE;tr|E9Q276|E9Q276_MOUSE;tr|A2AI69|A2AI69_MOUSE;tr|Q3TYK4|Q3TYK4_MOUSE	>sp|Q9DBC7|KAP0_MOUSE cAMP-dependent protein kinase type I-alpha regulatory subunit OS=Mus musculus GN=Prkar1a PE=1 SV=3;>tr|E9Q276|E9Q276_MOUSE Uncharacterized protein OS=Mus musculus GN=Prkar1a PE=4 SV=1;>tr|A2AI69|A2AI69_MOUSE Protein kinase, cAMP depen	4	2	0	0	1	1	0	0	0	0	0	1	0	0	0	0	0	199870	0	0	0	0	0	476060	0	0
tr|Q8VCR4|Q8VCR4_MOUSE;sp|Q9DCG9|TR112_MOUSE	>tr|Q8VCR4|Q8VCR4_MOUSE 0610038D11Rik protein OS=Mus musculus GN=Trmt112 PE=2 SV=1;>sp|Q9DCG9|TR112_MOUSE tRNA methyltransferase 112 homolog OS=Mus musculus GN=Trmt112 PE=2 SV=1	2	1	1	1	0	0	1	0	0	0	0	0	0	0	1596300	1244300	0	0	388110	0	0	0	0	0	0	0
sp|Q9DCT5|SDF2_MOUSE	>sp|Q9DCT5|SDF2_MOUSE Stromal cell-derived factor 2 OS=Mus musculus GN=Sdf2 PE=2 SV=1	1	1	0	0	0	0	0	0	1	0	0	1	0	0	0	0	0	0	0	0	2076100	0	0	0	0	0
sp|Q9EPU4|CPSF1_MOUSE	>sp|Q9EPU4|CPSF1_MOUSE Cleavage and polyadenylation specificity factor subunit 1 OS=Mus musculus GN=Cpsf1 PE=1 SV=1	1	6	0	0	0	0	0	0	0	0	5	0	1	2	0	0	0	0	0	0	0	0	3554200	0	0	1054900
sp|Q9ERA6|TFP11_MOUSE	>sp|Q9ERA6|TFP11_MOUSE Tuftelin-interacting protein 11 OS=Mus musculus GN=Tfip11 PE=1 SV=1	1	5	0	0	0	0	0	0	0	0	1	1	1	4	0	0	0	0	0	0	0	0	206780	14886000	0	8149300
sp|Q9ESP1|SDF2L_MOUSE	>sp|Q9ESP1|SDF2L_MOUSE Stromal cell-derived factor 2-like protein 1 OS=Mus musculus GN=Sdf2l1 PE=2 SV=2	1	2	0	0	0	1	0	0	1	0	2	1	0	0	0	0	0	403970	0	0	244070	0	2949300	3213200	0	0
sp|Q9EST1|GSDMA_MOUSE	>sp|Q9EST1|GSDMA_MOUSE Gasdermin-A OS=Mus musculus GN=Gsdma PE=2 SV=1	1	1	0	0	0	0	0	0	1	1	0	0	0	1	0	0	0	0	0	0	0	0	0	0	0	0
sp|Q9JI48|PLAC8_MOUSE	>sp|Q9JI48|PLAC8_MOUSE Placenta-specific gene 8 protein OS=Mus musculus GN=Plac8 PE=2 SV=1	1	1	0	0	0	0	1	1	0	0	0	0	0	1	0	0	0	0	852500	2835300	0	0	0	0	0	1976100
tr|F6RJ39|F6RJ39_MOUSE;tr|E9Q9R4|E9Q9R4_MOUSE;sp|Q9JIX8-4|ACINU_MOUSE;sp|Q9JIX8|ACINU_MOUSE;tr|B8JJ90|B8JJ90_MOUSE;tr|B8JJ89|B8JJ89_MOUSE;tr|Q52KR6|Q52KR6_MOUSE;sp|Q9JIX8-3|ACINU_MOUSE;tr|B8JJ92|B8JJ92_MOUSE;sp|Q9JIX8-2|ACINU_MOUSE;tr|B8JJ91|B8JJ91_MOUSE	>tr|F6RJ39|F6RJ39_MOUSE Uncharacterized protein (Fragment) OS=Mus musculus GN=Acin1 PE=4 SV=1;>tr|E9Q9R4|E9Q9R4_MOUSE Uncharacterized protein OS=Mus musculus GN=Acin1 PE=4 SV=1;>sp|Q9JIX8-4|ACINU_MOUSE Isoform 4 of Apoptotic chromatin condensation inducer	11	4	0	0	0	1	0	1	0	0	2	0	0	0	0	0	0	258480	0	334860	0	0	0	0	0	0
sp|Q9JJ94|SSNA1_MOUSE	>sp|Q9JJ94|SSNA1_MOUSE Sjoegren syndrome nuclear autoantigen 1 homolog OS=Mus musculus GN=Ssna1 PE=1 SV=1	1	1	0	0	1	0	0	0	0	0	0	1	0	0	0	0	146310	0	0	0	0	0	0	677940	0	0
sp|Q9JKB3-2|DBPA_MOUSE;sp|Q9JKB3|DBPA_MOUSE;tr|F6TIF5|F6TIF5_MOUSE	>sp|Q9JKB3-2|DBPA_MOUSE Isoform 2 of DNA-binding protein A OS=Mus musculus GN=Csda;>sp|Q9JKB3|DBPA_MOUSE DNA-binding protein A OS=Mus musculus GN=Csda PE=1 SV=2;>tr|F6TIF5|F6TIF5_MOUSE Uncharacterized protein (Fragment) OS=Mus musculus GN=Csda PE=4 SV=1	3	9	0	1	2	3	0	0	1	0	4	2	0	0	0	166380	3880700	2028800	0	0	0	0	19367000	29266000	0	0
tr|G3UW45|G3UW45_MOUSE;sp|Q9JKF1|IQGA1_MOUSE;tr|F6ZJB0|F6ZJB0_MOUSE	>tr|G3UW45|G3UW45_MOUSE IQ motif containing GTPase activating protein 1, isoform CRA_c OS=Mus musculus GN=Iqgap1 PE=4 SV=1;>sp|Q9JKF1|IQGA1_MOUSE Ras GTPase-activating-like protein IQGAP1 OS=Mus musculus GN=Iqgap1 PE=1 SV=1;>tr|F6ZJB0|F6ZJB0_MOUSE Uncharac	3	1	0	1	0	0	0	0	0	0	0	0	0	0	0	962290	0	0	0	0	0	0	0	0	0	0
sp|Q9JLR9|HIG1A_MOUSE	>sp|Q9JLR9|HIG1A_MOUSE HIG1 domain family member 1A OS=Mus musculus GN=Higd1a PE=2 SV=1	1	1	0	1	0	0	0	0	1	0	0	1	1	1	0	0	0	0	0	0	0	0	0	0	160090	174340
sp|Q9JM93|AR6P4_MOUSE;tr|D3YWC2|D3YWC2_MOUSE;tr|D3Z6F1|D3Z6F1_MOUSE;tr|D3Z668|D3Z668_MOUSE	>sp|Q9JM93|AR6P4_MOUSE ADP-ribosylation factor-like protein 6-interacting protein 4 OS=Mus musculus GN=Arl6ip4 PE=1 SV=1;>tr|D3YWC2|D3YWC2_MOUSE ADP-ribosylation factor-like 6 interacting protein 4 OS=Mus musculus GN=Arl6ip4 PE=4 SV=1;>tr|D3Z6F1|D3Z6F1_MOU	4	3	1	1	1	1	0	0	0	0	2	0	2	2	0	594100	485550	300560	0	0	0	0	2305900	0	190740	315080
sp|Q9JMB7-2|PIWL1_MOUSE;sp|Q9JMB7|PIWL1_MOUSE	>sp|Q9JMB7-2|PIWL1_MOUSE Isoform 2 of Piwi-like protein 1 OS=Mus musculus GN=Piwil1;>sp|Q9JMB7|PIWL1_MOUSE Piwi-like protein 1 OS=Mus musculus GN=Piwil1 PE=1 SV=1	2	2	0	0	0	1	0	0	0	0	1	0	0	0	0	0	0	163110	0	0	0	0	0	0	0	0
sp|Q9JMC8|E41LB_MOUSE;tr|A2ALK6|A2ALK6_MOUSE	>sp|Q9JMC8|E41LB_MOUSE Band 4.1-like protein 4B OS=Mus musculus GN=Epb41l4b PE=2 SV=2;>tr|A2ALK6|A2ALK6_MOUSE Erythrocyte protein band 4.1-like 4b OS=Mus musculus GN=Epb4.1l4b PE=4 SV=1	2	3	0	0	0	0	0	1	0	0	0	0	1	2	0	0	0	0	0	0	0	0	0	0	873580	2277000
sp|Q9JMI7|TX101_MOUSE	>sp|Q9JMI7|TX101_MOUSE Testis-expressed protein 101 OS=Mus musculus GN=Tex101 PE=1 SV=1	1	3	0	0	2	2	0	0	0	0	3	0	1	0	0	0	12252000	1373200	0	0	0	0	60153000	0	1094700	0
sp|Q9QXE5|TSSP_MOUSE	>sp|Q9QXE5|TSSP_MOUSE Thymus-specific serine protease OS=Mus musculus GN=Prss16 PE=2 SV=1	1	2	0	0	0	0	0	0	0	0	0	0	2	1	0	0	0	0	0	0	0	0	0	0	1348600	305780
sp|Q9QYJ0|DNJA2_MOUSE	>sp|Q9QYJ0|DNJA2_MOUSE DnaJ homolog subfamily A member 2 OS=Mus musculus GN=Dnaja2 PE=1 SV=1	1	2	0	0	1	0	0	0	1	0	0	0	0	0	0	0	229040	0	0	0	963330	0	0	0	0	0
sp|Q9QZK2-2|BCAR3_MOUSE;sp|Q9QZK2|BCAR3_MOUSE	>sp|Q9QZK2-2|BCAR3_MOUSE Isoform 2 of Breast cancer anti-estrogen resistance protein 3 OS=Mus musculus GN=Bcar3;>sp|Q9QZK2|BCAR3_MOUSE Breast cancer anti-estrogen resistance protein 3 OS=Mus musculus GN=Bcar3 PE=1 SV=1	2	3	0	0	1	1	0	0	1	0	1	0	0	0	0	0	0	70472	0	0	384740	0	570050	0	0	0
tr|F2Z455|F2Z455_MOUSE;tr|A6H6N4|A6H6N4_MOUSE;sp|Q9R059|FHL3_MOUSE;tr|D6RJ68|D6RJ68_MOUSE	>tr|F2Z455|F2Z455_MOUSE Uncharacterized protein OS=Mus musculus GN=Fhl3 PE=4 SV=1;>tr|A6H6N4|A6H6N4_MOUSE Four and a half LIM domains 3 OS=Mus musculus GN=Fhl3 PE=2 SV=1;>sp|Q9R059|FHL3_MOUSE Four and a half LIM domains protein 3 OS=Mus musculus GN=Fhl3 PE	4	2	2	0	0	0	0	0	1	0	0	0	0	0	217530	0	0	0	0	0	164560	0	0	0	0	0
sp|Q9R1B9|SLIT2_MOUSE;tr|G3UY21|G3UY21_MOUSE;tr|G3UXV6|G3UXV6_MOUSE;tr|G3UZ88|G3UZ88_MOUSE;tr|G3UYX7|G3UYX7_MOUSE;tr|E9PZ51|E9PZ51_MOUSE;tr|G3X909|G3X909_MOUSE;tr|G3UZ61|G3UZ61_MOUSE	>sp|Q9R1B9|SLIT2_MOUSE Slit homolog 2 protein OS=Mus musculus GN=Slit2 PE=2 SV=2;>tr|G3UY21|G3UY21_MOUSE Uncharacterized protein OS=Mus musculus GN=Slit2 PE=4 SV=1;>tr|G3UXV6|G3UXV6_MOUSE Uncharacterized protein OS=Mus musculus GN=Slit2 PE=4 SV=1;>tr|G3UZ8	8	8	2	2	0	0	0	0	6	0	0	0	0	0	1399100	0	0	0	0	0	12412000	0	0	0	0	0
sp|Q9WTX5|SKP1_MOUSE;tr|E9Q3Q7|E9Q3Q7_MOUSE;tr|E9PUV4|E9PUV4_MOUSE	>sp|Q9WTX5|SKP1_MOUSE S-phase kinase-associated protein 1 OS=Mus musculus GN=Skp1 PE=1 SV=3;>tr|E9Q3Q7|E9Q3Q7_MOUSE Uncharacterized protein OS=Mus musculus GN=Skp1a PE=4 SV=1;>tr|E9PUV4|E9PUV4_MOUSE Uncharacterized protein OS=Mus musculus GN=Skp1a PE=4 SV=	3	2	0	1	0	1	0	0	0	0	0	0	1	1	0	259170	0	0	0	0	0	0	0	0	0	546690
sp|Q9WTX7|FHL5_MOUSE	>sp|Q9WTX7|FHL5_MOUSE Four and a half LIM domains protein 5 OS=Mus musculus GN=Fhl5 PE=1 SV=1	1	2	0	0	1	1	0	0	0	0	2	1	0	0	0	0	340590	204740	0	0	0	0	1683900	5764400	0	0
sp|Q9WTZ1|RBX2_MOUSE;tr|D3Z392|D3Z392_MOUSE;tr|D3Z497|D3Z497_MOUSE	>sp|Q9WTZ1|RBX2_MOUSE RING-box protein 2 OS=Mus musculus GN=Rnf7 PE=2 SV=1;>tr|D3Z392|D3Z392_MOUSE Uncharacterized protein OS=Mus musculus GN=Rnf7 PE=4 SV=1;>tr|D3Z497|D3Z497_MOUSE Uncharacterized protein OS=Mus musculus GN=Gm7075 PE=4 SV=1	3	2	1	0	0	0	0	0	0	0	0	0	0	1	0	0	0	0	0	0	0	0	0	0	0	308350
sp|Q9WVB4|SLIT3_MOUSE	>sp|Q9WVB4|SLIT3_MOUSE Slit homolog 3 protein OS=Mus musculus GN=Slit3 PE=2 SV=2	1	12	4	7	0	0	0	0	4	1	0	0	0	0	9522000	15684000	0	0	0	0	10332000	4138400	0	0	0	0
sp|Q9Z204-4|HNRPC_MOUSE;sp|Q9Z204-3|HNRPC_MOUSE;sp|Q9Z204-2|HNRPC_MOUSE;sp|Q9Z204-5|HNRPC_MOUSE;sp|Q9Z204|HNRPC_MOUSE;tr|Q3U6P5|Q3U6P5_MOUSE	>sp|Q9Z204-4|HNRPC_MOUSE Isoform 4 of Heterogeneous nuclear ribonucleoproteins C1/C2 OS=Mus musculus GN=Hnrnpc;>sp|Q9Z204-3|HNRPC_MOUSE Isoform 3 of Heterogeneous nuclear ribonucleoproteins C1/C2 OS=Mus musculus GN=Hnrnpc;>sp|Q9Z204-2|HNRPC_MOUSE Isoform C	6	4	2	3	1	2	0	0	1	0	1	0	0	1	824230	1026700	578450	300210	0	0	115540	0	601150	0	0	253280
tr|Q4FCQ7|Q4FCQ7_MOUSE;sp|Q9Z2A5-2|ATE1_MOUSE;sp|Q9Z2A5|ATE1_MOUSE	>tr|Q4FCQ7|Q4FCQ7_MOUSE Arginyl-tRNA--protein transferase 1 OS=Mus musculus GN=Ate1 PE=2 SV=1;>sp|Q9Z2A5-2|ATE1_MOUSE Isoform ATE1-2 of Arginyl-tRNA--protein transferase 1 OS=Mus musculus GN=Ate1;>sp|Q9Z2A5|ATE1_MOUSE Arginyl-tRNA--protein transferase 1 OS	3	1	0	0	0	0	0	0	1	0	0	0	0	0	0	0	0	0	0	0	338290	0	0	0	0	0
sp|Q9Z2X1|HNRPF_MOUSE;sp|Q9Z2X1-2|HNRPF_MOUSE	>sp|Q9Z2X1|HNRPF_MOUSE Heterogeneous nuclear ribonucleoprotein F OS=Mus musculus GN=Hnrnpf PE=1 SV=3;>sp|Q9Z2X1-2|HNRPF_MOUSE Isoform 2 of Heterogeneous nuclear ribonucleoprotein F OS=Mus musculus GN=Hnrnpf	2	2	0	0	1	1	0	0	0	0	2	1	0	0	0	0	0	65418	0	0	0	0	2525600	1423100	0	0
tr|A2ADI4|A2ADI4_MOUSE	>tr|A2ADI4|A2ADI4_MOUSE MCG1037263 OS=Mus musculus GN=4932429P05Rik PE=4 SV=1	1	1	0	0	1	0	0	0	0	0	1	0	0	0	0	0	0	0	0	0	0	0	274340	0	0	0
tr|Q99N15|Q99N15_MOUSE;tr|A2AFQ2|A2AFQ2_MOUSE;sp|O08756|HCD2_MOUSE	>tr|Q99N15|Q99N15_MOUSE 17beta-hydroxysteroid dehydrogenase type 10/short chain L-3-hydroxyacyl-CoA dehydrogenase OS=Mus musculus GN=Hsd17b10 PE=2 SV=1;>tr|A2AFQ2|A2AFQ2_MOUSE Hydroxysteroid (17-beta) dehydrogenase 10 OS=Mus musculus GN=Hsd17b10 PE=3 SV=1;	3	4	2	2	0	0	0	0	2	0	0	0	0	1	1881200	918250	0	0	0	0	2414700	0	0	0	0	3709400
tr|A2AU91|A2AU91_MOUSE;tr|E9QL34|E9QL34_MOUSE;tr|A2AU89|A2AU89_MOUSE;sp|P70399|TP53B_MOUSE;sp|P70399-3|TP53B_MOUSE;tr|A2AU90|A2AU90_MOUSE;sp|P70399-2|TP53B_MOUSE;tr|F6QNC8|F6QNC8_MOUSE;tr|F6ZRL3|F6ZRL3_MOUSE;tr|F6S5E4|F6S5E4_MOUSE;tr|F7CE65|F7CE65_MOUSE;tr|F6VCK5|F6VCK5_MOUSE	>tr|A2AU91|A2AU91_MOUSE Transformation related protein 53 binding protein 1 OS=Mus musculus GN=Trp53bp1 PE=4 SV=1;>tr|E9QL34|E9QL34_MOUSE Uncharacterized protein OS=Mus musculus GN=Trp53bp1 PE=4 SV=1;>tr|A2AU89|A2AU89_MOUSE Transformation related protein 5	12	51	6	13	14	18	5	9	5	0	40	7	18	23	4551700	11283000	85824000	17204000	2372400	10974000	6892800	0	413250000	43398000	58747000	114060000
tr|A8DUK4|A8DUK4_MOUSE;tr|E9Q223|E9Q223_MOUSE;sp|P02088|HBB1_MOUSE;sp|P02089|HBB2_MOUSE	>tr|A8DUK4|A8DUK4_MOUSE Beta-globin OS=Mus musculus GN=Hbb-b1 PE=3 SV=1;>tr|E9Q223|E9Q223_MOUSE Uncharacterized protein OS=Mus musculus GN=Hbb-b1 PE=3 SV=1;>sp|P02088|HBB1_MOUSE Hemoglobin subunit beta-1 OS=Mus musculus GN=Hbb-b1 PE=1 SV=2	4	3	1	0	0	2	0	1	0	0	2	0	1	2	516530	0	0	672900	0	1256400	0	0	9574600	0	1053400	1729300
tr|B1AVB1|B1AVB1_MOUSE	>tr|B1AVB1|B1AVB1_MOUSE Sex comb on midleg-like 2 (Drosophila) OS=Mus musculus GN=Scml2 PE=4 SV=1	1	1	0	0	0	0	0	0	0	0	0	1	0	0	0	0	0	0	0	0	0	0	0	0	0	0
tr|B1B0C7|B1B0C7_MOUSE;tr|E9PZ16|E9PZ16_MOUSE;tr|E9QL02|E9QL02_MOUSE;sp|Q05793|PGBM_MOUSE;tr|Q3UHH3|Q3UHH3_MOUSE	>tr|B1B0C7|B1B0C7_MOUSE Perlecan (Heparan sulfate proteoglycan 2) OS=Mus musculus GN=Hspg2 PE=4 SV=1;>tr|E9PZ16|E9PZ16_MOUSE Uncharacterized protein OS=Mus musculus GN=Hspg2 PE=4 SV=1;>tr|E9QL02|E9QL02_MOUSE Uncharacterized protein OS=Mus musculus GN=Hspg2	5	9	0	0	0	0	0	0	0	0	0	0	0	9	0	0	0	0	0	0	0	0	0	0	0	7829800
tr|B2RUF0|B2RUF0_MOUSE;sp|Q9Z2C8|YBOX2_MOUSE;sp|Q9Z2C8-2|YBOX2_MOUSE;tr|Q497N3|Q497N3_MOUSE	>tr|B2RUF0|B2RUF0_MOUSE Uncharacterized protein OS=Mus musculus GN=Ybx2 PE=2 SV=1;>sp|Q9Z2C8|YBOX2_MOUSE Y-box-binding protein 2 OS=Mus musculus GN=Ybx2 PE=1 SV=1;>sp|Q9Z2C8-2|YBOX2_MOUSE Isoform 2 of Y-box-binding protein 2 OS=Mus musculus GN=Ybx2	4	14	0	0	6	6	0	0	0	0	6	5	0	0	0	0	59096000	2421300	0	0	0	0	32105000	80326000	0	0
tr|D3YU90|D3YU90_MOUSE	>tr|D3YU90|D3YU90_MOUSE Uncharacterized protein OS=Mus musculus GN=Ms4a14 PE=4 SV=1	1	1	0	0	0	0	0	0	0	0	1	0	0	0	0	0	0	0	0	0	0	0	1114400	0	0	0
tr|D3YYM6|D3YYM6_MOUSE;tr|Q91V55|Q91V55_MOUSE;sp|P97461|RS5_MOUSE	>tr|D3YYM6|D3YYM6_MOUSE Uncharacterized protein OS=Mus musculus GN=Rps5 PE=3 SV=1;>tr|Q91V55|Q91V55_MOUSE Ribosomal protein S5 OS=Mus musculus GN=Rps5 PE=2 SV=1;>sp|P97461|RS5_MOUSE 40S ribosomal protein S5 OS=Mus musculus GN=Rps5 PE=2 SV=3	3	2	1	1	1	1	0	0	0	0	0	1	1	1	376880	510470	1876300	461900	0	0	0	0	0	3334300	331970	1125900
tr|D3YYT1|D3YYT1_MOUSE;sp|Q922P9|GLYR1_MOUSE	>tr|D3YYT1|D3YYT1_MOUSE RIKEN cDNA 3930401K13 OS=Mus musculus GN=Glyr1 PE=4 SV=1;>sp|Q922P9|GLYR1_MOUSE Putative oxidoreductase GLYR1 OS=Mus musculus GN=Glyr1 PE=2 SV=1	2	10	0	4	1	2	4	5	0	0	3	0	8	5	0	418570	0	717060	5813500	13151000	0	0	5245400	0	22435000	2769100
tr|D3YZS5|D3YZS5_MOUSE;tr|D3Z282|D3Z282_MOUSE;tr|D6RCY4|D6RCY4_MOUSE;tr|D6RE49|D6RE49_MOUSE	>tr|D3YZS5|D3YZS5_MOUSE Uncharacterized protein OS=Mus musculus GN=Tarbp2 PE=4 SV=1;>tr|D3Z282|D3Z282_MOUSE Uncharacterized protein OS=Mus musculus GN=Tarbp2 PE=4 SV=1	4	12	1	0	0	0	0	0	0	0	0	0	0	0	365310	0	0	0	0	0	0	0	0	0	0	0
tr|D3Z3F1|D3Z3F1_MOUSE;tr|D3Z4V2|D3Z4V2_MOUSE;sp|Q9D824-4|FIP1_MOUSE;sp|Q9D824|FIP1_MOUSE;tr|D3Z619|D3Z619_MOUSE;sp|Q9D824-3|FIP1_MOUSE;sp|Q9D824-2|FIP1_MOUSE	>tr|D3Z3F1|D3Z3F1_MOUSE Uncharacterized protein OS=Mus musculus GN=Fip1l1 PE=4 SV=1;>tr|D3Z4V2|D3Z4V2_MOUSE Uncharacterized protein OS=Mus musculus GN=Fip1l1 PE=4 SV=1;>sp|Q9D824-4|FIP1_MOUSE Isoform 4 of Pre-mRNA 3-end-processing factor FIP1 OS=Mus muscu	7	10	5	2	5	5	0	1	6	0	6	5	4	3	7005100	1987000	19935000	4592400	0	711450	15229000	0	46341000	51670000	2780500	7320500
tr|E9PVG8|E9PVG8_MOUSE;tr|E9Q9C6|E9Q9C6_MOUSE;tr|E9Q0B5|E9Q0B5_MOUSE	>tr|E9PVG8|E9PVG8_MOUSE Uncharacterized protein OS=Mus musculus GN=9530053A07Rik PE=4 SV=1;>tr|E9Q9C6|E9Q9C6_MOUSE Uncharacterized protein OS=Mus musculus GN=Fcgbp PE=4 SV=1;>tr|E9Q0B5|E9Q0B5_MOUSE Uncharacterized protein OS=Mus musculus GN=Fcgbp PE=4 SV=1	3	1	0	1	0	0	0	0	0	0	0	0	1	0	0	7345300	0	0	0	0	0	0	0	0	11344000	0
tr|F7CGG2|F7CGG2_MOUSE;tr|E9PZA7|E9PZA7_MOUSE;tr|E9QLK7|E9QLK7_MOUSE;tr|E9PWT1|E9PWT1_MOUSE	>tr|F7CGG2|F7CGG2_MOUSE Uncharacterized protein (Fragment) OS=Mus musculus GN=Trrap PE=4 SV=1;>tr|E9PZA7|E9PZA7_MOUSE Uncharacterized protein OS=Mus musculus GN=Trrap PE=4 SV=1;>tr|E9QLK7|E9QLK7_MOUSE Uncharacterized protein OS=Mus musculus GN=Trrap PE=4 S	4	1	0	0	1	0	0	0	0	0	0	0	0	0	0	0	5629400	0	0	0	0	0	0	0	0	0
tr|E9Q3A0|E9Q3A0_MOUSE	>tr|E9Q3A0|E9Q3A0_MOUSE Uncharacterized protein OS=Mus musculus GN=Trim36 PE=4 SV=1	1	1	0	0	0	0	0	0	0	0	0	1	0	0	0	0	0	0	0	0	0	0	0	453980	0	0
tr|F7BRM2|F7BRM2_MOUSE;tr|E9Q616|E9Q616_MOUSE	>tr|F7BRM2|F7BRM2_MOUSE Uncharacterized protein (Fragment) OS=Mus musculus GN=Ahnak PE=4 SV=1;>tr|E9Q616|E9Q616_MOUSE Uncharacterized protein OS=Mus musculus GN=Ahnak PE=4 SV=1	2	2	0	0	0	2	0	0	0	0	0	0	0	1	0	0	0	231110	0	0	0	0	0	0	0	9893700
tr|E9Q8C2|E9Q8C2_MOUSE;tr|G5E8T3|G5E8T3_MOUSE;tr|Q9D104|Q9D104_MOUSE	>tr|E9Q8C2|E9Q8C2_MOUSE Uncharacterized protein OS=Mus musculus GN=Srp19 PE=4 SV=1;>tr|G5E8T3|G5E8T3_MOUSE Signal recognition particle 19, isoform CRA_b OS=Mus musculus GN=Srp19 PE=4 SV=1;>tr|Q9D104|Q9D104_MOUSE Signal recognition particle 19, isoform CRA_	3	1	0	0	1	0	0	0	0	0	0	0	0	0	0	0	311680	0	0	0	0	0	0	0	0	0
tr|E9QP00|E9QP00_MOUSE	>tr|E9QP00|E9QP00_MOUSE Uncharacterized protein OS=Mus musculus GN=Tra2a PE=4 SV=1	1	1	0	0	0	0	0	0	0	0	0	1	0	0	0	0	0	0	0	0	0	0	0	218870	0	0
tr|F6SUJ2|F6SUJ2_MOUSE	>tr|F6SUJ2|F6SUJ2_MOUSE Uncharacterized protein (Fragment) OS=Mus musculus GN=Igkv4-71 PE=4 SV=1	1	1	0	0	0	0	0	0	0	1	0	0	0	0	0	0	0	0	0	0	0	1532500	0	0	0	0
tr|F6TLU3|F6TLU3_MOUSE	>tr|F6TLU3|F6TLU3_MOUSE Uncharacterized protein (Fragment) OS=Mus musculus GN=Gm7112 PE=4 SV=1	1	1	0	0	0	0	0	0	0	0	0	0	0	1	0	0	0	0	0	0	0	0	0	0	0	799220
tr|F8VPU2|F8VPU2_MOUSE;tr|E9Q805|E9Q805_MOUSE	>tr|F8VPU2|F8VPU2_MOUSE Uncharacterized protein OS=Mus musculus GN=Farp1 PE=4 SV=1	2	3	0	1	0	0	0	0	2	0	0	0	0	0	0	139290	0	0	0	0	1025900	0	0	0	0	0
tr|F8VQ29|F8VQ29_MOUSE	>tr|F8VQ29|F8VQ29_MOUSE Uncharacterized protein OS=Mus musculus GN=Iqgap3 PE=4 SV=1	1	1	0	1	0	0	0	0	0	0	0	0	0	0	0	370460	0	0	0	0	0	0	0	0	0	0
tr|F8VQ54|F8VQ54_MOUSE;tr|G3UW33|G3UW33_MOUSE;sp|Q8R418|DICER_MOUSE;tr|F7D1A4|F7D1A4_MOUSE;tr|E9Q6I7|E9Q6I7_MOUSE	>tr|F8VQ54|F8VQ54_MOUSE Uncharacterized protein OS=Mus musculus GN=Dicer1 PE=4 SV=1;>tr|G3UW33|G3UW33_MOUSE Dicer1, Dcr-1 homolog (Drosophila), isoform CRA_a (Fragment) OS=Mus musculus GN=Dicer1 PE=4 SV=1;>sp|Q8R418|DICER_MOUSE Endoribonuclease Dicer OS=Mu	5	85	58	72	52	51	23	28	0	0	0	0	0	0	1427300000	1207300000	3097300000	152020000	25837000	111710000	0	0	0	0	0	0
tr|F8WIA2|F8WIA2_MOUSE	>tr|F8WIA2|F8WIA2_MOUSE Uncharacterized protein (Fragment) OS=Mus musculus GN=Top1 PE=4 SV=1	1	2	0	1	0	0	0	0	0	0	1	0	0	0	0	0	0	0	0	0	0	0	51181000	0	0	0
tr|G3X8R0|G3X8R0_MOUSE	>tr|G3X8R0|G3X8R0_MOUSE Receptor accessory protein 5, isoform CRA_a OS=Mus musculus GN=Reep5 PE=4 SV=1	1	1	0	0	1	1	0	1	0	0	0	0	0	0	0	0	0	0	0	0	0	0	0	0	0	0
tr|G5E8Z3|G5E8Z3_MOUSE	>tr|G5E8Z3|G5E8Z3_MOUSE MCG120169 OS=Mus musculus GN=2310050C09Rik PE=4 SV=1	1	2	0	1	0	1	0	0	1	0	1	0	0	0	0	0	0	0	0	0	678690	0	0	0	0	0
tr|Q3U7K7|Q3U7K7_MOUSE;sp|Q62191|RO52_MOUSE	>tr|Q3U7K7|Q3U7K7_MOUSE Uncharacterized protein OS=Mus musculus GN=Trim21 PE=2 SV=1;>sp|Q62191|RO52_MOUSE E3 ubiquitin-protein ligase TRIM21 OS=Mus musculus GN=Trim21 PE=1 SV=1	2	23	15	14	11	4	11	13	11	0	13	2	20	16	122270000	89320000	296250000	5781100	50389000	181610000	152750000	0	450690000	16833000	986120000	1021000000
tr|Q5NBZ2|Q5NBZ2_MOUSE;tr|Q5NBZ1|Q5NBZ1_MOUSE;tr|Q80XS2|Q80XS2_MOUSE;tr|Q9JMG9|Q9JMG9_MOUSE;tr|Q5NBY9|Q5NBY9_MOUSE	>tr|Q5NBZ2|Q5NBZ2_MOUSE POZ (BTB) and AT hook containing zinc finger 1 OS=Mus musculus GN=Patz1 PE=2 SV=1;>tr|Q5NBZ1|Q5NBZ1_MOUSE POZ (BTB) and AT hook containing zinc finger 1 OS=Mus musculus GN=Patz1 PE=2 SV=1;>tr|Q80XS2|Q80XS2_MOUSE Patz1 protein OS=Mus	5	1	0	0	0	0	0	0	0	0	0	0	0	1	0	0	0	0	0	0	0	0	0	0	0	0
tr|Q6NSQ5|Q6NSQ5_MOUSE	>tr|Q6NSQ5|Q6NSQ5_MOUSE Sp140 nuclear body protein OS=Mus musculus GN=Sp140 PE=2 SV=1	1	1	0	0	0	0	0	0	1	0	0	0	0	0	0	0	0	0	0	0	2004000	0	0	0	0	0
tr|Q6NZQ2|Q6NZQ2_MOUSE	>tr|Q6NZQ2|Q6NZQ2_MOUSE DEAD/H (Asp-Glu-Ala-Asp/His) box polypeptide 31 OS=Mus musculus GN=Ddx31 PE=2 SV=2	1	4	0	0	0	0	2	2	0	0	0	0	0	2	0	0	0	0	652310	0	0	0	0	0	0	1784300
tr|Q6P925|Q6P925_MOUSE	>tr|Q6P925|Q6P925_MOUSE Cysteine-rich perinuclear theca 4 OS=Mus musculus GN=Cypt4 PE=2 SV=1	1	1	0	0	1	1	0	0	0	0	1	0	0	0	0	0	418660	0	0	0	0	0	320440	0	0	0
tr|Q6ZQ33|Q6ZQ33_MOUSE;tr|F6YCY1|F6YCY1_MOUSE	>tr|Q6ZQ33|Q6ZQ33_MOUSE MKIAA0857 protein (Fragment) OS=Mus musculus GN=Rab11fip5 PE=2 SV=1	2	25	4	3	1	2	0	0	4	0	7	1	0	0	60553000	14757000	30302000	4618100	0	0	60081000	0	264630000	69336000	0	1066900
tr|Q80ZM5|Q80ZM5_MOUSE	>tr|Q80ZM5|Q80ZM5_MOUSE H1 histone family, member X OS=Mus musculus GN=H1fx PE=2 SV=1	1	2	0	0	1	0	0	0	0	0	1	1	0	1	0	0	153980	0	0	0	0	0	692300	2101400	0	153410
tr|Q8BVY0|Q8BVY0_MOUSE;tr|Q3UL54|Q3UL54_MOUSE;tr|E9Q0A1|E9Q0A1_MOUSE	>tr|Q8BVY0|Q8BVY0_MOUSE Uncharacterized protein OS=Mus musculus GN=Rsl1d1 PE=2 SV=1;>tr|Q3UL54|Q3UL54_MOUSE Uncharacterized protein OS=Mus musculus GN=Rsl1d1 PE=2 SV=1;>tr|E9Q0A1|E9Q0A1_MOUSE Uncharacterized protein OS=Mus musculus GN=Rsl1d1 PE=4 SV=1	3	9	0	0	0	1	1	2	0	0	1	0	3	8	0	0	0	100470	449120	874790	0	0	496590	0	2600200	45348000
tr|Q8K4P0|Q8K4P0_MOUSE	>tr|Q8K4P0|Q8K4P0_MOUSE Putative WDC146 OS=Mus musculus GN=Wdr33 PE=2 SV=1	1	1	0	0	0	0	0	0	0	0	1	0	0	0	0	0	0	0	0	0	0	0	90777	0	0	0
tr|Q923L7|Q923L7_MOUSE	>tr|Q923L7|Q923L7_MOUSE Ear6 protein OS=Mus musculus GN=Ear6 PE=2 SV=1	1	1	0	0	0	0	0	0	0	0	0	0	0	1	0	0	0	0	0	0	0	0	0	0	0	0
tr|Q9CPN9|Q9CPN9_MOUSE	>tr|Q9CPN9|Q9CPN9_MOUSE RIKEN cDNA 2210010C04, isoform CRA_b OS=Mus musculus GN=2210010C04Rik PE=2 SV=1	1	1	0	0	0	0	0	0	1	0	0	0	0	0	0	0	0	0	0	0	2010100	0	0	0	0	0
tr|Q9DAG6|Q9DAG6_MOUSE	>tr|Q9DAG6|Q9DAG6_MOUSE Uncharacterized protein OS=Mus musculus GN=Glipr1l1 PE=2 SV=1	1	1	0	0	0	0	0	0	0	0	1	0	0	0	0	0	0	0	0	0	0	0	373730	0	0	0
tr|Q9DAR6|Q9DAR6_MOUSE	>tr|Q9DAR6|Q9DAR6_MOUSE MCG55287 OS=Mus musculus GN=Cypt12 PE=2 SV=1	1	1	0	0	1	0	0	0	0	0	0	0	0	0	0	0	8969400	0	0	0	0	0	0	0	0	0
